# Supplementary material for: Hybrid Classification/Regression Approach to QSAR Modeling of Stoichiometric Antiradical Capacity Assays’ Endpoints
Source: Molecules. 2022 Mar 24;27(7):2084. doi: 10.3390/molecules27072084 (PMC9000788; doi:10.3390/molecules27072084)
Supplement: Supplementary file 1 [file molecules-27-02084-s001.zip]

Archive with 3 entries (3 files):
- AM1.cosmo.sdf
- AM1.vacuum.sdf
- Supplementary_Tables.pdf
