# Supplementary material for: Hybrid Classification/Regression Approach to QSAR Modeling of Stoichiometric Antiradical Capacity Assays’ Endpoints
Source: Molecules. 2022 Mar 24;27(7):2084. doi: 10.3390/molecules27072084 (PMC9000788; doi:10.3390/molecules27072084)
Supplement: Supplementary file 1 [file molecules-27-02084-s001.zip › AM1.cosmo.sdf]

1,5-dihydroxyanthraquinone
 OpenBabel12282122263D

 26 28  0  0  0  0  0  0  0  0999 V2000
    0.0000    0.0000    0.0000 C   0  0  0  0  0  0  0  0  0  0  0  0
    1.4068    0.0000    0.0000 C   0  0  0  0  0  0  0  0  0  0  0  0
    2.1311    1.2179    0.0000 C   0  0  0  0  0  0  0  0  0  0  0  0
    1.4482    2.4204   -0.0098 C   0  0  0  0  0  0  0  0  0  0  0  0
    0.0453    2.4378   -0.0136 C   0  0  0  0  0  0  0  0  0  0  0  0
   -0.6709    1.2441   -0.0024 C   0  0  0  0  0  0  0  0  0  0  0  0
    2.1899   -1.1206   -0.0151 O   0  0  0  0  0  0  0  0  0  0  0  0
    1.6517   -1.9105    0.1670 H   0  0  0  0  0  0  0  0  0  0  0  0
    3.2321    1.1831    0.0036 H   0  0  0  0  0  0  0  0  0  0  0  0
    2.0045    3.3727   -0.0146 H   0  0  0  0  0  0  0  0  0  0  0  0
   -0.4933    3.4001   -0.0245 H   0  0  0  0  0  0  0  0  0  0  0  0
   -2.1485    1.3028    0.0008 C   0  0  0  0  0  0  0  0  0  0  0  0
   -2.7439    2.3513   -0.3123 O   0  0  0  0  0  0  0  0  0  0  0  0
   -2.8731    0.0867    0.3928 C   0  0  0  0  0  0  0  0  0  0  0  0
   -2.2041   -1.1584    0.3788 C   0  0  0  0  0  0  0  0  0  0  0  0
   -0.7807   -1.2442   -0.0126 C   0  0  0  0  0  0  0  0  0  0  0  0
   -4.2267    0.1129    0.7752 C   0  0  0  0  0  0  0  0  0  0  0  0
   -5.0070    1.2346    0.8184 O   0  0  0  0  0  0  0  0  0  0  0  0
   -4.4567    2.0326    0.7333 H   0  0  0  0  0  0  0  0  0  0  0  0
   -4.8998   -1.0798    1.1393 C   0  0  0  0  0  0  0  0  0  0  0  0
   -5.9590   -1.0242    1.4365 H   0  0  0  0  0  0  0  0  0  0  0  0
   -4.2219   -2.2848    1.1098 C   0  0  0  0  0  0  0  0  0  0  0  0
   -4.7397   -3.2181    1.3875 H   0  0  0  0  0  0  0  0  0  0  0  0
   -2.8729   -2.3286    0.7270 C   0  0  0  0  0  0  0  0  0  0  0  0
   -2.3389   -3.2933    0.7009 H   0  0  0  0  0  0  0  0  0  0  0  0
   -0.2736   -2.3360   -0.3329 O   0  0  0  0  0  0  0  0  0  0  0  0
  2  3  2  0  0  0  0
  2  1  1  0  0  0  0
  3  9  1  0  0  0  0
  4  3  1  0  0  0  0
  5  4  2  0  0  0  0
  5  6  1  0  0  0  0
  6  1  2  0  0  0  0
  6 12  1  0  0  0  0
  7  2  1  0  0  0  0
  7  8  1  0  0  0  0
 10  4  1  0  0  0  0
 11  5  1  0  0  0  0
 12 14  1  0  0  0  0
 13 12  2  0  0  0  0
 14 17  1  0  0  0  0
 15 14  2  0  0  0  0
 15 24  1  0  0  0  0
 16  1  1  0  0  0  0
 16 15  1  0  0  0  0
 17 18  1  0  0  0  0
 17 20  2  0  0  0  0
 19 18  1  0  0  0  0
 20 21  1  0  0  0  0
 22 20  1  0  0  0  0
 22 23  1  0  0  0  0
 24 22  2  0  0  0  0
 25 24  1  0  0  0  0
 26 16  2  0  0  0  0
M  END
>  <is_chroman>
0

>  <nOH>
2

>  <OH_position(s)>
8 19

>  <BDE>
86.590 86.527

>  <maxSDc>
0.278 0.278

>  <PA>
21.493 21.503

>  <ETE>
64.796 64.724

>  <IP>
98.839

>  <PDE>
-12.549 -12.612

$$$$
2,4-dihydroxybenzoic acid
 OpenBabel12282122263D

 17 17  0  0  0  0  0  0  0  0999 V2000
    0.0000    0.0000    0.0000 C   0  0  0  0  0  0  0  0  0  0  0  0
    1.4133    0.0000    0.0000 C   0  0  0  0  0  0  0  0  0  0  0  0
    1.9579    0.9553    0.0000 H   0  0  0  0  0  0  0  0  0  0  0  0
    2.0828   -1.2082    0.0008 C   0  0  0  0  0  0  0  0  0  0  0  0
    3.1873   -1.2227    0.0008 H   0  0  0  0  0  0  0  0  0  0  0  0
    1.3872   -2.4346    0.0019 C   0  0  0  0  0  0  0  0  0  0  0  0
   -0.0243   -2.4157    0.0021 C   0  0  0  0  0  0  0  0  0  0  0  0
   -0.8194   -3.5259    0.0030 O   0  0  0  0  0  0  0  0  0  0  0  0
   -0.2737   -4.3325    0.0029 H   0  0  0  0  0  0  0  0  0  0  0  0
   -0.7238   -1.1939    0.0011 C   0  0  0  0  0  0  0  0  0  0  0  0
   -1.8241   -1.1937    0.0014 H   0  0  0  0  0  0  0  0  0  0  0  0
   -0.6074    1.2244   -0.0006 O   0  0  0  0  0  0  0  0  0  0  0  0
   -1.5728    1.0964   -0.0037 H   0  0  0  0  0  0  0  0  0  0  0  0
    2.1342   -3.6852    0.0039 C   0  0  0  0  0  0  0  0  0  0  0  0
    1.6914   -4.8505    0.0052 O   0  0  0  0  0  0  0  0  0  0  0  0
    3.4881   -3.5675    0.0045 O   0  0  0  0  0  0  0  0  0  0  0  0
    3.8954   -4.4541    0.0079 H   0  0  0  0  0  0  0  0  0  0  0  0
  1 10  1  0  0  0  0
  2  3  1  0  0  0  0
  2  1  2  0  0  0  0
  2  4  1  0  0  0  0
  4  5  1  0  0  0  0
  4  6  2  0  0  0  0
  6  7  1  0  0  0  0
  6 14  1  0  0  0  0
  7  8  1  0  0  0  0
  9  8  1  0  0  0  0
 10 11  1  0  0  0  0
 10  7  2  0  0  0  0
 12  1  1  0  0  0  0
 13 12  1  0  0  0  0
 14 16  1  0  0  0  0
 14 15  2  0  0  0  0
 16 17  1  0  0  0  0
M  END
>  <is_chroman>
0

>  <nOH>
2

>  <OH_position(s)>
9 13

>  <BDE>
87.252 88.883

>  <maxSDc>
0.332 0.322

>  <PA>
21.195 19.603

>  <ETE>
65.757 68.980

>  <IP>
96.979

>  <PDE>
-10.027 -8.396

$$$$
2,6-dihydroxyanthraquinone
 OpenBabel12282122263D

 26 28  0  0  0  0  0  0  0  0999 V2000
    0.0000    0.0000    0.0000 C   0  0  0  0  0  0  0  0  0  0  0  0
    1.3965    0.0000    0.0000 C   0  0  0  0  0  0  0  0  0  0  0  0
    1.9507    0.9536    0.0000 H   0  0  0  0  0  0  0  0  0  0  0  0
    2.0895   -1.2233    0.0012 C   0  0  0  0  0  0  0  0  0  0  0  0
    1.3934   -2.4456    0.0062 C   0  0  0  0  0  0  0  0  0  0  0  0
    0.0025   -2.4291    0.0091 C   0  0  0  0  0  0  0  0  0  0  0  0
   -0.7057   -1.2175    0.0034 C   0  0  0  0  0  0  0  0  0  0  0  0
    3.4571   -1.2927   -0.0014 O   0  0  0  0  0  0  0  0  0  0  0  0
    3.8136   -0.3870   -0.0119 H   0  0  0  0  0  0  0  0  0  0  0  0
    1.9488   -3.3958    0.0083 H   0  0  0  0  0  0  0  0  0  0  0  0
   -0.5575   -3.3805    0.0148 H   0  0  0  0  0  0  0  0  0  0  0  0
   -2.1773   -1.2487    0.0008 C   0  0  0  0  0  0  0  0  0  0  0  0
   -2.8055   -2.3181    0.0935 O   0  0  0  0  0  0  0  0  0  0  0  0
   -2.8848    0.0447   -0.1215 C   0  0  0  0  0  0  0  0  0  0  0  0
   -2.1790    1.2623   -0.1216 C   0  0  0  0  0  0  0  0  0  0  0  0
   -0.7125    1.2964   -0.0028 C   0  0  0  0  0  0  0  0  0  0  0  0
   -4.2765    0.0432   -0.2370 C   0  0  0  0  0  0  0  0  0  0  0  0
   -4.8312   -0.9103   -0.2348 H   0  0  0  0  0  0  0  0  0  0  0  0
   -4.9642    1.2635   -0.3564 C   0  0  0  0  0  0  0  0  0  0  0  0
   -6.3268    1.3302   -0.4754 O   0  0  0  0  0  0  0  0  0  0  0  0
   -6.6832    0.4244   -0.4719 H   0  0  0  0  0  0  0  0  0  0  0  0
   -4.2681    2.4858   -0.3558 C   0  0  0  0  0  0  0  0  0  0  0  0
   -4.8190    3.4340   -0.4484 H   0  0  0  0  0  0  0  0  0  0  0  0
   -2.8823    2.4714   -0.2366 C   0  0  0  0  0  0  0  0  0  0  0  0
   -2.3224    3.4228   -0.2325 H   0  0  0  0  0  0  0  0  0  0  0  0
   -0.0916    2.3704    0.0872 O   0  0  0  0  0  0  0  0  0  0  0  0
  1  7  1  0  0  0  0
  2  3  1  0  0  0  0
  2  1  2  0  0  0  0
  2  4  1  0  0  0  0
  4  5  2  0  0  0  0
  5 10  1  0  0  0  0
  5  6  1  0  0  0  0
  6 11  1  0  0  0  0
  7  6  2  0  0  0  0
  8  4  1  0  0  0  0
  9  8  1  0  0  0  0
 12  7  1  0  0  0  0
 12 13  2  0  0  0  0
 14 12  1  0  0  0  0
 15 14  1  0  0  0  0
 15 16  1  0  0  0  0
 16  1  1  0  0  0  0
 16 26  2  0  0  0  0
 17 18  1  0  0  0  0
 17 14  2  0  0  0  0
 19 22  2  0  0  0  0
 19 17  1  0  0  0  0
 20 21  1  0  0  0  0
 20 19  1  0  0  0  0
 22 24  1  0  0  0  0
 23 22  1  0  0  0  0
 24 25  1  0  0  0  0
 24 15  2  0  0  0  0
M  END
>  <is_chroman>
0

>  <nOH>
2

>  <OH_position(s)>
9 21

>  <BDE>
86.379 86.378

>  <maxSDc>
0.321 0.321

>  <PA>
19.855 19.875

>  <ETE>
66.225 66.203

>  <IP>
99.419

>  <PDE>
-13.340 -13.341

$$$$
acetylshikonin
 OpenBabel12282122263D

 42 43  0  0  1  0  0  0  0  0999 V2000
    0.0000    0.0000    0.0000 C   0  0  0  0  0  0  0  0  0  0  0  0
    1.1173    0.0000    0.0000 H   0  0  0  0  0  0  0  0  0  0  0  0
   -0.3555    1.0613    0.0000 H   0  0  0  0  0  0  0  0  0  0  0  0
   -0.3559   -0.4850   -0.9431 H   0  0  0  0  0  0  0  0  0  0  0  0
   -0.5487   -0.7124    1.1796 C   0  0  0  0  0  0  0  0  0  0  0  0
    0.2491   -1.1755    2.1555 C   0  0  0  0  0  0  0  0  0  0  0  0
    1.3434   -1.0441    2.0970 H   0  0  0  0  0  0  0  0  0  0  0  0
   -0.2474   -1.8872    3.3531 C   0  0  0  0  0  0  0  0  0  0  0  0
   -0.7365   -2.8507    3.0400 H   0  0  0  0  0  0  0  0  0  0  0  0
   -1.0234   -1.2716    3.8872 H   0  0  0  0  0  0  0  0  0  0  0  0
    0.8475   -2.2177    4.3700 C   0  0  2  0  0  0  0  0  0  0  0  0
    0.3902   -2.7843    5.2336 H   0  0  0  0  0  0  0  0  0  0  0  0
    1.5129   -0.9796    4.8986 C   0  0  0  0  0  0  0  0  0  0  0  0
    2.7009   -0.5351    4.4632 C   0  0  0  0  0  0  0  0  0  0  0  0
    3.2731   -1.0654    3.6803 H   0  0  0  0  0  0  0  0  0  0  0  0
    3.3269    0.6798    5.0147 C   0  0  0  0  0  0  0  0  0  0  0  0
    4.5389    0.8992    4.8371 O   0  0  0  0  0  0  0  0  0  0  0  0
    2.4562    1.5988    5.7644 C   0  0  0  0  0  0  0  0  0  0  0  0
    2.8430    2.9159    6.0343 C   0  0  0  0  0  0  0  0  0  0  0  0
    1.9869    3.7950    6.7574 C   0  0  0  0  0  0  0  0  0  0  0  0
    2.3257    4.8264    6.9486 H   0  0  0  0  0  0  0  0  0  0  0  0
    0.7665    3.3502    7.1992 C   0  0  0  0  0  0  0  0  0  0  0  0
    0.0837    4.0097    7.7599 H   0  0  0  0  0  0  0  0  0  0  0  0
    0.3618    2.0102    6.9379 C   0  0  0  0  0  0  0  0  0  0  0  0
    1.1910    1.1362    6.2258 C   0  0  0  0  0  0  0  0  0  0  0  0
    0.7792   -0.2534    5.9618 C   0  0  0  0  0  0  0  0  0  0  0  0
   -0.1385   -0.8010    6.5980 O   0  0  0  0  0  0  0  0  0  0  0  0
   -0.8614    1.6903    7.4602 O   0  0  0  0  0  0  0  0  0  0  0  0
   -1.1986    0.8740    7.0514 H   0  0  0  0  0  0  0  0  0  0  0  0
    4.0337    3.4818    5.6717 O   0  0  0  0  0  0  0  0  0  0  0  0
    4.4961    2.9177    5.0273 H   0  0  0  0  0  0  0  0  0  0  0  0
    1.8137   -3.0409    3.6918 O   0  0  0  0  0  0  0  0  0  0  0  0
    2.3192   -4.1374    4.3321 C   0  0  0  0  0  0  0  0  0  0  0  0
    1.9454   -4.3757    5.4870 O   0  0  0  0  0  0  0  0  0  0  0  0
    3.2818   -4.9027    3.4955 C   0  0  0  0  0  0  0  0  0  0  0  0
    2.9039   -5.9487    3.3761 H   0  0  0  0  0  0  0  0  0  0  0  0
    4.2719   -4.9260    4.0157 H   0  0  0  0  0  0  0  0  0  0  0  0
    3.4015   -4.4331    2.4892 H   0  0  0  0  0  0  0  0  0  0  0  0
   -2.0211   -0.8858    1.2042 C   0  0  0  0  0  0  0  0  0  0  0  0
   -2.4335   -0.6572    2.2191 H   0  0  0  0  0  0  0  0  0  0  0  0
   -2.2838   -1.9458    0.9568 H   0  0  0  0  0  0  0  0  0  0  0  0
   -2.5182   -0.2169    0.4598 H   0  0  0  0  0  0  0  0  0  0  0  0
  1  5  1  0  0  0  0
  2  1  1  0  0  0  0
  3  1  1  0  0  0  0
  4  1  1  0  0  0  0
  5 39  1  0  0  0  0
  5  6  2  0  0  0  0
  6  8  1  0  0  0  0
  7  6  1  0  0  0  0
  8 10  1  0  0  0  0
  8 11  1  0  0  0  0
  9  8  1  0  0  0  0
 11 13  1  0  0  0  0
 11 12  1  1  0  0  0
 13 26  1  0  0  0  0
 14 13  2  0  0  0  0
 14 16  1  0  0  0  0
 15 14  1  0  0  0  0
 16 18  1  0  0  0  0
 17 16  2  0  0  0  0
 18 19  2  0  0  0  0
 18 25  1  0  0  0  0
 19 20  1  0  0  0  0
 20 21  1  0  0  0  0
 20 22  2  0  0  0  0
 22 23  1  0  0  0  0
 24 22  1  0  0  0  0
 24 28  1  0  0  0  0
 25 24  2  0  0  0  0
 26 25  1  0  0  0  0
 26 27  2  0  0  0  0
 29 28  1  0  0  0  0
 30 19  1  0  0  0  0
 31 30  1  0  0  0  0
 32 33  1  0  0  0  0
 32 11  1  0  0  0  0
 33 34  2  0  0  0  0
 35 37  1  0  0  0  0
 35 33  1  0  0  0  0
 36 35  1  0  0  0  0
 38 35  1  0  0  0  0
 39 40  1  0  0  0  0
 41 39  1  0  0  0  0
 42 39  1  0  0  0  0
M  END
>  <is_chroman>
0

>  <nOH>
2

>  <OH_position(s)>
29 31

>  <BDE>
81.691 82.133

>  <maxSDc>
0.267 0.268

>  <PA>
20.768 20.840

>  <ETE>
60.623 60.993

>  <IP>
87.752

>  <PDE>
-6.361 -5.919

$$$$
alizarin-2-glucoside
 OpenBabel12282122263D

 47 50  0  0  1  0  0  0  0  0999 V2000
    0.0000    0.0000    0.0000 C   0  0  0  0  0  0  0  0  0  0  0  0
    1.1024    0.0000    0.0000 H   0  0  0  0  0  0  0  0  0  0  0  0
   -0.6973    1.2073    0.0000 C   0  0  0  0  0  0  0  0  0  0  0  0
   -0.1503    2.1639   -0.0004 H   0  0  0  0  0  0  0  0  0  0  0  0
   -2.0943    1.2078   -0.0039 C   0  0  0  0  0  0  0  0  0  0  0  0
   -2.6501    2.1608   -0.0142 H   0  0  0  0  0  0  0  0  0  0  0  0
   -2.8014   -0.0007    0.0005 C   0  0  0  0  0  0  0  0  0  0  0  0
   -2.0976   -1.2180    0.0132 C   0  0  0  0  0  0  0  0  0  0  0  0
   -0.6973   -1.2101    0.0077 C   0  0  0  0  0  0  0  0  0  0  0  0
   -0.1488   -2.1673    0.0089 H   0  0  0  0  0  0  0  0  0  0  0  0
   -2.8111   -2.5071    0.0441 C   0  0  0  0  0  0  0  0  0  0  0  0
   -2.1965   -3.5874    0.0084 O   0  0  0  0  0  0  0  0  0  0  0  0
   -4.2877   -2.4740    0.1272 C   0  0  0  0  0  0  0  0  0  0  0  0
   -4.9942   -1.2496    0.1224 C   0  0  0  0  0  0  0  0  0  0  0  0
   -4.2753    0.0286   -0.0181 C   0  0  0  0  0  0  0  0  0  0  0  0
   -4.8871    1.1054   -0.1602 O   0  0  0  0  0  0  0  0  0  0  0  0
   -6.3980   -1.2812    0.2302 C   0  0  0  0  0  0  0  0  0  0  0  0
   -7.2166   -0.1878    0.2130 O   0  0  0  0  0  0  0  0  0  0  0  0
   -6.7225    0.6056    0.4896 H   0  0  0  0  0  0  0  0  0  0  0  0
   -7.0741   -2.5304    0.3297 C   0  0  0  0  0  0  0  0  0  0  0  0
   -6.3632   -3.7278    0.3199 C   0  0  0  0  0  0  0  0  0  0  0  0
   -6.8966   -4.6889    0.3996 H   0  0  0  0  0  0  0  0  0  0  0  0
   -4.9695   -3.6905    0.2159 C   0  0  0  0  0  0  0  0  0  0  0  0
   -4.3989   -4.6354    0.2086 H   0  0  0  0  0  0  0  0  0  0  0  0
   -8.4605   -2.5686    0.3110 O   0  0  0  0  0  0  0  0  0  0  0  0
   -9.0895   -2.0255    1.4721 C   0  0  1  0  0  0  0  0  0  0  0  0
   -8.4450   -1.2813    2.0125 H   0  0  0  0  0  0  0  0  0  0  0  0
  -10.4209   -1.4075    1.0017 C   0  0  1  0  0  0  0  0  0  0  0  0
  -10.9252   -2.0912    0.2644 H   0  0  0  0  0  0  0  0  0  0  0  0
  -11.3284   -1.1613    2.2161 C   0  0  2  0  0  0  0  0  0  0  0  0
  -10.8999   -0.3402    2.8559 H   0  0  0  0  0  0  0  0  0  0  0  0
  -11.4657   -2.4568    3.0358 C   0  0  1  0  0  0  0  0  0  0  0  0
  -12.0244   -3.2287    2.4371 H   0  0  0  0  0  0  0  0  0  0  0  0
  -10.0710   -2.9765    3.4174 C   0  0  2  0  0  0  0  0  0  0  0  0
   -9.5441   -2.2313    4.0745 H   0  0  0  0  0  0  0  0  0  0  0  0
   -9.2894   -3.2046    2.2401 O   0  0  0  0  0  0  0  0  0  0  0  0
  -10.1679   -4.3357    4.1158 C   0  0  0  0  0  0  0  0  0  0  0  0
  -10.6277   -5.0934    3.4282 H   0  0  0  0  0  0  0  0  0  0  0  0
  -10.7871   -4.2255    5.0462 H   0  0  0  0  0  0  0  0  0  0  0  0
   -8.8973   -4.7738    4.5529 O   0  0  0  0  0  0  0  0  0  0  0  0
   -8.3433   -4.8715    3.7656 H   0  0  0  0  0  0  0  0  0  0  0  0
  -12.1566   -2.1969    4.2470 O   0  0  0  0  0  0  0  0  0  0  0  0
  -13.0066   -1.8050    3.9972 H   0  0  0  0  0  0  0  0  0  0  0  0
  -12.6362   -0.8082    1.7986 O   0  0  0  0  0  0  0  0  0  0  0  0
  -12.5512    0.0058    1.2810 H   0  0  0  0  0  0  0  0  0  0  0  0
  -10.1932   -0.1438    0.4010 O   0  0  0  0  0  0  0  0  0  0  0  0
   -9.4652   -0.2568   -0.2292 H   0  0  0  0  0  0  0  0  0  0  0  0
  1  3  2  0  0  0  0
  1  9  1  0  0  0  0
  2  1  1  0  0  0  0
  4  3  1  0  0  0  0
  5  3  1  0  0  0  0
  5  7  2  0  0  0  0
  6  5  1  0  0  0  0
  7  8  1  0  0  0  0
  8 11  1  0  0  0  0
  9 10  1  0  0  0  0
  9  8  2  0  0  0  0
 11 13  1  0  0  0  0
 12 11  2  0  0  0  0
 13 23  1  0  0  0  0
 14 13  2  0  0  0  0
 14 17  1  0  0  0  0
 15  7  1  0  0  0  0
 15 14  1  0  0  0  0
 16 15  2  0  0  0  0
 17 20  2  0  0  0  0
 18 17  1  0  0  0  0
 18 19  1  0  0  0  0
 21 20  1  0  0  0  0
 21 22  1  0  0  0  0
 23 21  2  0  0  0  0
 24 23  1  0  0  0  0
 25 20  1  0  0  0  0
 25 26  1  0  0  0  0
 26 27  1  1  0  0  0
 26 36  1  0  0  0  0
 28 29  1  6  0  0  0
 28 26  1  0  0  0  0
 28 30  1  0  0  0  0
 30 31  1  1  0  0  0
 30 32  1  0  0  0  0
 32 33  1  6  0  0  0
 32 34  1  0  0  0  0
 32 42  1  0  0  0  0
 34 35  1  1  0  0  0
 34 37  1  0  0  0  0
 36 34  1  0  0  0  0
 37 40  1  0  0  0  0
 37 39  1  0  0  0  0
 38 37  1  0  0  0  0
 41 40  1  0  0  0  0
 43 42  1  0  0  0  0
 44 30  1  0  0  0  0
 45 44  1  0  0  0  0
 46 28  1  0  0  0  0
 47 46  1  0  0  0  0
M  END
>  <is_chroman>
0

>  <nOH>
1

>  <OH_position(s)>
19

>  <BDE>
85.463

>  <maxSDc>
0.251

>  <PA>
18.959

>  <ETE>
66.204

>  <IP>
110.323

>  <PDE>
-25.160

$$$$
alizarin
 OpenBabel12282122263D

 26 28  0  0  0  0  0  0  0  0999 V2000
    0.0000    0.0000    0.0000 C   0  0  0  0  0  0  0  0  0  0  0  0
    1.4006    0.0000    0.0000 C   0  0  0  0  0  0  0  0  0  0  0  0
    2.1075    1.2047    0.0000 C   0  0  0  0  0  0  0  0  0  0  0  0
    1.4197    2.4171    0.0036 C   0  0  0  0  0  0  0  0  0  0  0  0
    0.0228    2.4268    0.0069 C   0  0  0  0  0  0  0  0  0  0  0  0
   -0.6925    1.2236    0.0026 C   0  0  0  0  0  0  0  0  0  0  0  0
    1.9425   -0.9610    0.0002 H   0  0  0  0  0  0  0  0  0  0  0  0
    3.2095    1.1917   -0.0022 H   0  0  0  0  0  0  0  0  0  0  0  0
    1.9740    3.3696    0.0043 H   0  0  0  0  0  0  0  0  0  0  0  0
   -0.5264    3.3834    0.0116 H   0  0  0  0  0  0  0  0  0  0  0  0
   -2.1655    1.2577    0.0046 C   0  0  0  0  0  0  0  0  0  0  0  0
   -2.7843    2.3368    0.0408 O   0  0  0  0  0  0  0  0  0  0  0  0
   -2.8836   -0.0306   -0.0443 C   0  0  0  0  0  0  0  0  0  0  0  0
   -2.1898   -1.2656   -0.0572 C   0  0  0  0  0  0  0  0  0  0  0  0
   -0.7177   -1.2884    0.0035 C   0  0  0  0  0  0  0  0  0  0  0  0
   -4.2809    0.0032   -0.0763 C   0  0  0  0  0  0  0  0  0  0  0  0
   -4.7999    0.9775   -0.0611 H   0  0  0  0  0  0  0  0  0  0  0  0
   -5.0313   -1.1728   -0.1295 C   0  0  0  0  0  0  0  0  0  0  0  0
   -6.1317   -1.1414   -0.1555 H   0  0  0  0  0  0  0  0  0  0  0  0
   -4.3671   -2.4014   -0.1547 C   0  0  0  0  0  0  0  0  0  0  0  0
   -5.1373   -3.5330   -0.2076 O   0  0  0  0  0  0  0  0  0  0  0  0
   -4.5547   -4.3111   -0.2508 H   0  0  0  0  0  0  0  0  0  0  0  0
   -2.9403   -2.4519   -0.1185 C   0  0  0  0  0  0  0  0  0  0  0  0
   -2.4467   -3.7274   -0.1520 O   0  0  0  0  0  0  0  0  0  0  0  0
   -1.4764   -3.7242   -0.2120 H   0  0  0  0  0  0  0  0  0  0  0  0
   -0.0827   -2.3597    0.0619 O   0  0  0  0  0  0  0  0  0  0  0  0
  1  6  1  0  0  0  0
  1 15  1  0  0  0  0
  2  3  1  0  0  0  0
  2  1  2  0  0  0  0
  2  7  1  0  0  0  0
  3  4  2  0  0  0  0
  4  9  1  0  0  0  0
  4  5  1  0  0  0  0
  5 10  1  0  0  0  0
  6 11  1  0  0  0  0
  6  5  2  0  0  0  0
  8  3  1  0  0  0  0
 11 12  2  0  0  0  0
 13 11  1  0  0  0  0
 14 13  1  0  0  0  0
 14 15  1  0  0  0  0
 15 26  2  0  0  0  0
 16 17  1  0  0  0  0
 16 13  2  0  0  0  0
 18 16  1  0  0  0  0
 19 18  1  0  0  0  0
 20 18  2  0  0  0  0
 20 23  1  0  0  0  0
 21 20  1  0  0  0  0
 22 21  1  0  0  0  0
 23 14  2  0  0  0  0
 24 23  1  0  0  0  0
 25 24  1  0  0  0  0
M  END
>  <is_chroman>
0

>  <nOH>
2

>  <OH_position(s)>
22 25

>  <BDE>
80.588 81.087

>  <maxSDc>
0.291 0.207

>  <PA>
19.316 18.795

>  <ETE>
60.972 61.991

>  <IP>
91.828

>  <PDE>
-11.540 -11.041

$$$$
aloe-emodin
 OpenBabel12282122263D

 30 32  0  0  0  0  0  0  0  0999 V2000
    0.0000    0.0000    0.0000 C   0  0  0  0  0  0  0  0  0  0  0  0
    1.1029    0.0000    0.0000 H   0  0  0  0  0  0  0  0  0  0  0  0
   -0.6940    1.2193    0.0000 C   0  0  0  0  0  0  0  0  0  0  0  0
   -0.1365    2.1709   -0.0040 H   0  0  0  0  0  0  0  0  0  0  0  0
   -2.0859    1.2334    0.0031 C   0  0  0  0  0  0  0  0  0  0  0  0
   -2.8216    0.0265    0.0226 C   0  0  0  0  0  0  0  0  0  0  0  0
   -2.1102   -1.1876    0.0210 C   0  0  0  0  0  0  0  0  0  0  0  0
   -0.6931   -1.1968    0.0050 C   0  0  0  0  0  0  0  0  0  0  0  0
   -0.1673   -2.1646    0.0025 H   0  0  0  0  0  0  0  0  0  0  0  0
   -2.6794   -2.4302    0.0500 O   0  0  0  0  0  0  0  0  0  0  0  0
   -3.6352   -2.3686   -0.1226 H   0  0  0  0  0  0  0  0  0  0  0  0
   -4.2905    0.0655    0.0613 C   0  0  0  0  0  0  0  0  0  0  0  0
   -4.9537   -0.9269    0.4296 O   0  0  0  0  0  0  0  0  0  0  0  0
   -4.9520    1.3142   -0.3439 C   0  0  0  0  0  0  0  0  0  0  0  0
   -4.2203    2.5223   -0.3699 C   0  0  0  0  0  0  0  0  0  0  0  0
   -2.7869    2.5337   -0.0086 C   0  0  0  0  0  0  0  0  0  0  0  0
   -2.1948    3.5923    0.2578 O   0  0  0  0  0  0  0  0  0  0  0  0
   -4.8306    3.7206   -0.7290 C   0  0  0  0  0  0  0  0  0  0  0  0
   -4.2412    4.6540   -0.7378 H   0  0  0  0  0  0  0  0  0  0  0  0
   -6.1902    3.7489   -1.0837 C   0  0  0  0  0  0  0  0  0  0  0  0
   -6.9295    2.5727   -1.0738 C   0  0  0  0  0  0  0  0  0  0  0  0
   -7.9965    2.5687   -1.3492 H   0  0  0  0  0  0  0  0  0  0  0  0
   -6.3136    1.3548   -0.7001 C   0  0  0  0  0  0  0  0  0  0  0  0
   -7.1548    0.2771   -0.7080 O   0  0  0  0  0  0  0  0  0  0  0  0
   -6.6476   -0.5487   -0.6202 H   0  0  0  0  0  0  0  0  0  0  0  0
   -6.8635    5.0223   -1.4876 C   0  0  0  0  0  0  0  0  0  0  0  0
   -7.8295    5.1343   -0.9217 H   0  0  0  0  0  0  0  0  0  0  0  0
   -7.0815    5.0012   -2.5930 H   0  0  0  0  0  0  0  0  0  0  0  0
   -6.0568    6.1686   -1.3034 O   0  0  0  0  0  0  0  0  0  0  0  0
   -5.9021    6.2677   -0.3539 H   0  0  0  0  0  0  0  0  0  0  0  0
  1  3  2  0  0  0  0
  1  2  1  0  0  0  0
  1  8  1  0  0  0  0
  3  5  1  0  0  0  0
  4  3  1  0  0  0  0
  5  6  2  0  0  0  0
  6 12  1  0  0  0  0
  7  6  1  0  0  0  0
  7 10  1  0  0  0  0
  8  7  2  0  0  0  0
  9  8  1  0  0  0  0
 11 10  1  0  0  0  0
 12 13  2  0  0  0  0
 14 12  1  0  0  0  0
 15 14  1  0  0  0  0
 15 16  1  0  0  0  0
 16  5  1  0  0  0  0
 16 17  2  0  0  0  0
 18 15  2  0  0  0  0
 19 18  1  0  0  0  0
 20 21  2  0  0  0  0
 20 18  1  0  0  0  0
 21 23  1  0  0  0  0
 22 21  1  0  0  0  0
 23 14  2  0  0  0  0
 24 23  1  0  0  0  0
 24 25  1  0  0  0  0
 26 29  1  0  0  0  0
 26 20  1  0  0  0  0
 26 27  1  0  0  0  0
 28 26  1  0  0  0  0
 29 30  1  0  0  0  0
M  END
>  <is_chroman>
0

>  <nOH>
2

>  <OH_position(s)>
11 25

>  <BDE>
86.695 87.116

>  <maxSDc>
0.277 0.279

>  <PA>
21.491 21.206

>  <ETE>
64.905 65.610

>  <IP>
100.036

>  <PDE>
-13.641 -13.220

$$$$
arctigenin
 OpenBabel12282122263D

 51 53  0  0  1  0  0  0  0  0999 V2000
    0.0000    0.0000    0.0000 C   0  0  0  0  0  0  0  0  0  0  0  0
    1.1176    0.0000    0.0000 H   0  0  0  0  0  0  0  0  0  0  0  0
   -0.3992    1.0455    0.0000 H   0  0  0  0  0  0  0  0  0  0  0  0
   -0.3876   -0.5765   -0.8743 H   0  0  0  0  0  0  0  0  0  0  0  0
   -0.4723   -0.5440    1.2358 O   0  0  0  0  0  0  0  0  0  0  0  0
   -0.5053   -1.9259    1.2941 C   0  0  0  0  0  0  0  0  0  0  0  0
    0.6185   -2.7402    1.0184 C   0  0  0  0  0  0  0  0  0  0  0  0
    0.5325   -4.1297    1.1803 C   0  0  0  0  0  0  0  0  0  0  0  0
    1.3989   -4.7695    0.9527 H   0  0  0  0  0  0  0  0  0  0  0  0
   -0.6608   -4.7097    1.6302 C   0  0  0  0  0  0  0  0  0  0  0  0
   -1.7669   -3.8968    1.9170 C   0  0  0  0  0  0  0  0  0  0  0  0
   -2.7063   -4.3517    2.2686 H   0  0  0  0  0  0  0  0  0  0  0  0
   -1.6955   -2.5149    1.7485 C   0  0  0  0  0  0  0  0  0  0  0  0
   -2.5648   -1.8764    1.9666 H   0  0  0  0  0  0  0  0  0  0  0  0
   -0.7345   -6.1805    1.8390 C   0  0  0  0  0  0  0  0  0  0  0  0
   -1.6235   -6.4330    2.4782 H   0  0  0  0  0  0  0  0  0  0  0  0
    0.1851   -6.5102    2.3989 H   0  0  0  0  0  0  0  0  0  0  0  0
   -0.8116   -6.9729    0.5423 C   0  0  1  0  0  0  0  0  0  0  0  0
    0.0135   -6.6463   -0.1447 H   0  0  0  0  0  0  0  0  0  0  0  0
   -0.6843   -8.4774    0.8456 C   0  0  0  0  0  0  0  0  0  0  0  0
   -0.3743   -8.6933    1.8986 H   0  0  0  0  0  0  0  0  0  0  0  0
   -0.0091   -8.9941    0.1180 H   0  0  0  0  0  0  0  0  0  0  0  0
   -1.9974   -9.0696    0.6884 O   0  0  0  0  0  0  0  0  0  0  0  0
   -2.8539   -8.1555    0.1224 C   0  0  0  0  0  0  0  0  0  0  0  0
   -4.0050   -8.5542   -0.0584 O   0  0  0  0  0  0  0  0  0  0  0  0
   -2.1750   -6.8336   -0.1583 C   0  0  2  0  0  0  0  0  0  0  0  0
   -2.7742   -5.9963    0.2927 H   0  0  0  0  0  0  0  0  0  0  0  0
   -2.0685   -6.6451   -1.6669 C   0  0  0  0  0  0  0  0  0  0  0  0
   -1.2785   -7.3344   -2.0710 H   0  0  0  0  0  0  0  0  0  0  0  0
   -3.0489   -6.9449   -2.1318 H   0  0  0  0  0  0  0  0  0  0  0  0
   -1.7619   -5.2417   -2.0511 C   0  0  0  0  0  0  0  0  0  0  0  0
   -2.7876   -4.2839   -2.0514 C   0  0  0  0  0  0  0  0  0  0  0  0
   -3.8048   -4.5736   -1.7465 H   0  0  0  0  0  0  0  0  0  0  0  0
   -2.5063   -2.9709   -2.4387 C   0  0  0  0  0  0  0  0  0  0  0  0
   -1.1879   -2.6044   -2.8118 C   0  0  0  0  0  0  0  0  0  0  0  0
   -0.1701   -3.5697   -2.8152 C   0  0  0  0  0  0  0  0  0  0  0  0
    0.8513   -3.2800   -3.1034 H   0  0  0  0  0  0  0  0  0  0  0  0
   -0.4643   -4.8805   -2.4387 C   0  0  0  0  0  0  0  0  0  0  0  0
    0.3379   -5.6354   -2.4406 H   0  0  0  0  0  0  0  0  0  0  0  0
   -0.8538   -1.3281   -3.1974 O   0  0  0  0  0  0  0  0  0  0  0  0
   -1.6068   -0.7450   -3.0044 H   0  0  0  0  0  0  0  0  0  0  0  0
   -3.4364   -1.9500   -2.5054 O   0  0  0  0  0  0  0  0  0  0  0  0
   -4.7124   -2.2286   -1.9300 C   0  0  0  0  0  0  0  0  0  0  0  0
   -5.2325   -3.0274   -2.5122 H   0  0  0  0  0  0  0  0  0  0  0  0
   -4.6052   -2.5270   -0.8596 H   0  0  0  0  0  0  0  0  0  0  0  0
   -5.2559   -1.2536   -2.0200 H   0  0  0  0  0  0  0  0  0  0  0  0
    1.7747   -2.0925    0.6292 O   0  0  0  0  0  0  0  0  0  0  0  0
    2.6907   -2.8744   -0.1394 C   0  0  0  0  0  0  0  0  0  0  0  0
    3.2148   -3.6070    0.5209 H   0  0  0  0  0  0  0  0  0  0  0  0
    2.1642   -3.4003   -0.9726 H   0  0  0  0  0  0  0  0  0  0  0  0
    3.4106   -2.1161   -0.5392 H   0  0  0  0  0  0  0  0  0  0  0  0
  1  5  1  0  0  0  0
  2  1  1  0  0  0  0
  3  1  1  0  0  0  0
  4  1  1  0  0  0  0
  5  6  1  0  0  0  0
  6 13  1  0  0  0  0
  7  8  1  0  0  0  0
  7  6  2  0  0  0  0
  8 10  2  0  0  0  0
  9  8  1  0  0  0  0
 10 15  1  0  0  0  0
 10 11  1  0  0  0  0
 11 12  1  0  0  0  0
 13 11  2  0  0  0  0
 13 14  1  0  0  0  0
 15 17  1  0  0  0  0
 15 16  1  0  0  0  0
 18 19  1  6  0  0  0
 18 20  1  0  0  0  0
 18 15  1  0  0  0  0
 20 21  1  0  0  0  0
 22 20  1  0  0  0  0
 23 20  1  0  0  0  0
 24 23  1  0  0  0  0
 25 24  2  0  0  0  0
 26 24  1  0  0  0  0
 26 27  1  1  0  0  0
 26 18  1  0  0  0  0
 28 26  1  0  0  0  0
 29 28  1  0  0  0  0
 30 28  1  0  0  0  0
 31 28  1  0  0  0  0
 32 31  1  0  0  0  0
 32 33  1  0  0  0  0
 34 32  2  0  0  0  0
 35 34  1  0  0  0  0
 36 35  2  0  0  0  0
 36 38  1  0  0  0  0
 37 36  1  0  0  0  0
 38 31  2  0  0  0  0
 39 38  1  0  0  0  0
 40 41  1  0  0  0  0
 40 35  1  0  0  0  0
 42 34  1  0  0  0  0
 42 43  1  0  0  0  0
 43 45  1  0  0  0  0
 44 43  1  0  0  0  0
 46 43  1  0  0  0  0
 47  7  1  0  0  0  0
 48 49  1  0  0  0  0
 48 47  1  0  0  0  0
 50 48  1  0  0  0  0
 51 48  1  0  0  0  0
M  END
>  <is_chroman>
0

>  <nOH>
1

>  <OH_position(s)>
41

>  <BDE>
77.321

>  <maxSDc>
0.273

>  <PA>
31.675

>  <ETE>
45.346

>  <IP>
85.473

>  <PDE>
-8.452

$$$$
bisdemethoxycurcumin
 OpenBabel12282122263D

 39 40  0  0  0  0  0  0  0  0999 V2000
    0.0000    0.0000    0.0000 C   0  0  0  0  0  0  0  0  0  0  0  0
    1.1009    0.0000    0.0000 H   0  0  0  0  0  0  0  0  0  0  0  0
   -0.7069    1.2162    0.0000 C   0  0  0  0  0  0  0  0  0  0  0  0
   -2.1156    1.2301   -0.0007 C   0  0  0  0  0  0  0  0  0  0  0  0
   -2.6539    2.1891   -0.0006 H   0  0  0  0  0  0  0  0  0  0  0  0
   -2.8065    0.0228   -0.0018 C   0  0  0  0  0  0  0  0  0  0  0  0
   -3.9083    0.0387   -0.0025 H   0  0  0  0  0  0  0  0  0  0  0  0
   -2.1182   -1.2069   -0.0015 C   0  0  0  0  0  0  0  0  0  0  0  0
   -0.7066   -1.1983   -0.0003 C   0  0  0  0  0  0  0  0  0  0  0  0
   -0.1565   -2.1535   -0.0003 H   0  0  0  0  0  0  0  0  0  0  0  0
   -2.8020   -2.4788   -0.0037 C   0  0  0  0  0  0  0  0  0  0  0  0
   -2.1458   -3.3728   -0.0013 H   0  0  0  0  0  0  0  0  0  0  0  0
   -4.1431   -2.6492   -0.0087 C   0  0  0  0  0  0  0  0  0  0  0  0
   -4.8457   -1.8007   -0.0115 H   0  0  0  0  0  0  0  0  0  0  0  0
   -4.7515   -3.9875   -0.0107 C   0  0  0  0  0  0  0  0  0  0  0  0
   -4.0548   -5.0287   -0.0074 O   0  0  0  0  0  0  0  0  0  0  0  0
   -6.2065   -4.0121   -0.0170 C   0  0  0  0  0  0  0  0  0  0  0  0
   -6.7023   -3.0273   -0.0200 H   0  0  0  0  0  0  0  0  0  0  0  0
   -6.9864   -5.1370   -0.0199 C   0  0  0  0  0  0  0  0  0  0  0  0
   -6.5046   -6.4201   -0.0185 O   0  0  0  0  0  0  0  0  0  0  0  0
   -5.5315   -6.4158   -0.0154 H   0  0  0  0  0  0  0  0  0  0  0  0
   -8.4373   -5.1380   -0.0266 C   0  0  0  0  0  0  0  0  0  0  0  0
   -8.8967   -6.1430   -0.0304 H   0  0  0  0  0  0  0  0  0  0  0  0
   -9.2027   -4.0114   -0.0277 C   0  0  0  0  0  0  0  0  0  0  0  0
   -8.7236   -3.0137   -0.0234 H   0  0  0  0  0  0  0  0  0  0  0  0
  -10.6418   -3.9964   -0.0345 C   0  0  0  0  0  0  0  0  0  0  0  0
  -11.4205   -5.1731   -0.0391 C   0  0  0  0  0  0  0  0  0  0  0  0
  -10.9317   -6.1602   -0.0376 H   0  0  0  0  0  0  0  0  0  0  0  0
  -12.8111   -5.1100   -0.0465 C   0  0  0  0  0  0  0  0  0  0  0  0
  -13.4145   -6.0307   -0.0496 H   0  0  0  0  0  0  0  0  0  0  0  0
  -13.4465   -3.8543   -0.0491 C   0  0  0  0  0  0  0  0  0  0  0  0
  -12.6899   -2.6641   -0.0443 C   0  0  0  0  0  0  0  0  0  0  0  0
  -13.2009   -1.6904   -0.0466 H   0  0  0  0  0  0  0  0  0  0  0  0
  -11.3024   -2.7442   -0.0369 C   0  0  0  0  0  0  0  0  0  0  0  0
  -10.7063   -1.8171   -0.0331 H   0  0  0  0  0  0  0  0  0  0  0  0
  -14.8116   -3.7161   -0.0575 O   0  0  0  0  0  0  0  0  0  0  0  0
  -15.2073   -4.6042   -0.0616 H   0  0  0  0  0  0  0  0  0  0  0  0
   -0.0794    2.4363    0.0010 O   0  0  0  0  0  0  0  0  0  0  0  0
    0.8812    2.2853    0.0021 H   0  0  0  0  0  0  0  0  0  0  0  0
  2  1  1  0  0  0  0
  3  1  1  0  0  0  0
  3 38  1  0  0  0  0
  4  5  1  0  0  0  0
  4  3  2  0  0  0  0
  6  8  2  0  0  0  0
  6  4  1  0  0  0  0
  7  6  1  0  0  0  0
  8  9  1  0  0  0  0
  9  1  2  0  0  0  0
 10  9  1  0  0  0  0
 11  8  1  0  0  0  0
 11 12  1  0  0  0  0
 13 11  2  0  0  0  0
 14 13  1  0  0  0  0
 15 13  1  0  0  0  0
 15 16  2  0  0  0  0
 17 15  1  0  0  0  0
 18 17  1  0  0  0  0
 19 20  1  0  0  0  0
 19 17  2  0  0  0  0
 20 21  1  0  0  0  0
 22 19  1  0  0  0  0
 23 22  1  0  0  0  0
 24 22  2  0  0  0  0
 24 25  1  0  0  0  0
 26 24  1  0  0  0  0
 27 28  1  0  0  0  0
 27 26  2  0  0  0  0
 29 27  1  0  0  0  0
 30 29  1  0  0  0  0
 31 29  2  0  0  0  0
 31 32  1  0  0  0  0
 32 34  2  0  0  0  0
 33 32  1  0  0  0  0
 34 26  1  0  0  0  0
 34 35  1  0  0  0  0
 36 31  1  0  0  0  0
 37 36  1  0  0  0  0
 38 39  1  0  0  0  0
M  END
>  <is_chroman>
0

>  <nOH>
3

>  <OH_position(s)>
21 37 39

>  <BDE>
83.055 83.029 82.614

>  <maxSDc>
0.641 0.294 0.311

>  <PA>
22.774 23.254 23.667

>  <ETE>
59.981 59.475 58.647

>  <IP>
87.936

>  <PDE>
-5.181 -5.207 -5.622

$$$$
butein
 OpenBabel12282122263D

 32 33  0  0  0  0  0  0  0  0999 V2000
    0.0000    0.0000    0.0000 C   0  0  0  0  0  0  0  0  0  0  0  0
    1.1019    0.0000    0.0000 H   0  0  0  0  0  0  0  0  0  0  0  0
   -0.6822    1.2144    0.0000 C   0  0  0  0  0  0  0  0  0  0  0  0
   -0.1307    2.1677    0.0009 H   0  0  0  0  0  0  0  0  0  0  0  0
   -2.0858    1.2227   -0.0000 C   0  0  0  0  0  0  0  0  0  0  0  0
   -2.8008   -0.0023   -0.0016 C   0  0  0  0  0  0  0  0  0  0  0  0
   -2.1080   -1.2205   -0.0061 C   0  0  0  0  0  0  0  0  0  0  0  0
   -2.6833   -2.1584   -0.0060 H   0  0  0  0  0  0  0  0  0  0  0  0
   -0.7000   -1.2278   -0.0073 C   0  0  0  0  0  0  0  0  0  0  0  0
    0.0597   -2.4553   -0.0161 C   0  0  0  0  0  0  0  0  0  0  0  0
    1.1598   -2.3372    0.0558 H   0  0  0  0  0  0  0  0  0  0  0  0
   -0.4662   -3.6998   -0.1065 C   0  0  0  0  0  0  0  0  0  0  0  0
   -1.5504   -3.8741   -0.1930 H   0  0  0  0  0  0  0  0  0  0  0  0
    0.3835   -4.8969   -0.1229 C   0  0  0  0  0  0  0  0  0  0  0  0
    1.6144   -4.8252   -0.3267 O   0  0  0  0  0  0  0  0  0  0  0  0
   -0.2791   -6.1916    0.0934 C   0  0  0  0  0  0  0  0  0  0  0  0
    0.2184   -7.3871   -0.4674 C   0  0  0  0  0  0  0  0  0  0  0  0
   -0.4315   -8.6163   -0.2492 C   0  0  0  0  0  0  0  0  0  0  0  0
   -0.0355   -9.5354   -0.7059 H   0  0  0  0  0  0  0  0  0  0  0  0
   -1.5721   -8.6408    0.5555 C   0  0  0  0  0  0  0  0  0  0  0  0
   -2.0767   -7.4603    1.1417 C   0  0  0  0  0  0  0  0  0  0  0  0
   -2.9716   -7.5073    1.7789 H   0  0  0  0  0  0  0  0  0  0  0  0
   -1.4308   -6.2610    0.8999 C   0  0  0  0  0  0  0  0  0  0  0  0
   -1.8224   -5.3397    1.3651 H   0  0  0  0  0  0  0  0  0  0  0  0
   -2.2561   -9.7958    0.8225 O   0  0  0  0  0  0  0  0  0  0  0  0
   -1.8235  -10.5299    0.3519 H   0  0  0  0  0  0  0  0  0  0  0  0
    1.3353   -7.4673   -1.2532 O   0  0  0  0  0  0  0  0  0  0  0  0
    1.6869   -6.5761   -1.4227 H   0  0  0  0  0  0  0  0  0  0  0  0
   -4.1739   -0.0608   -0.0041 O   0  0  0  0  0  0  0  0  0  0  0  0
   -4.5166    0.8475    0.0432 H   0  0  0  0  0  0  0  0  0  0  0  0
   -2.8382    2.3703    0.0004 O   0  0  0  0  0  0  0  0  0  0  0  0
   -2.2321    3.1302    0.0349 H   0  0  0  0  0  0  0  0  0  0  0  0
  2  1  1  0  0  0  0
  3  1  1  0  0  0  0
  3  4  1  0  0  0  0
  5  3  2  0  0  0  0
  5 31  1  0  0  0  0
  6  5  1  0  0  0  0
  7  8  1  0  0  0  0
  7  6  2  0  0  0  0
  9  7  1  0  0  0  0
  9  1  2  0  0  0  0
 10  9  1  0  0  0  0
 10 11  1  0  0  0  0
 12 10  2  0  0  0  0
 13 12  1  0  0  0  0
 14 12  1  0  0  0  0
 14 16  1  0  0  0  0
 15 14  2  0  0  0  0
 16 23  1  0  0  0  0
 17 18  1  0  0  0  0
 17 16  2  0  0  0  0
 18 20  2  0  0  0  0
 19 18  1  0  0  0  0
 20 25  1  0  0  0  0
 20 21  1  0  0  0  0
 21 22  1  0  0  0  0
 23 21  2  0  0  0  0
 23 24  1  0  0  0  0
 26 25  1  0  0  0  0
 27 17  1  0  0  0  0
 28 27  1  0  0  0  0
 29  6  1  0  0  0  0
 29 30  1  0  0  0  0
 31 32  1  0  0  0  0
M  END
>  <is_chroman>
0

>  <nOH>
4

>  <OH_position(s)>
26 28 30 32

>  <BDE>
87.163 85.458 79.070 78.306

>  <maxSDc>
0.333 0.334 0.242 0.262

>  <PA>
20.986 23.865 27.529 21.518

>  <ETE>
65.876 61.292 51.241 56.488

>  <IP>
86.299

>  <PDE>
0.564 -1.141 -7.529 -8.293

$$$$
caffeic acid
 OpenBabel12282122263D

 21 21  0  0  0  0  0  0  0  0999 V2000
    0.0000    0.0000    0.0000 C   0  0  0  0  0  0  0  0  0  0  0  0
    1.4036    0.0000    0.0000 C   0  0  0  0  0  0  0  0  0  0  0  0
    2.0921    1.2109    0.0000 C   0  0  0  0  0  0  0  0  0  0  0  0
    3.1941    1.2082   -0.0005 H   0  0  0  0  0  0  0  0  0  0  0  0
    1.3977    2.4415    0.0017 C   0  0  0  0  0  0  0  0  0  0  0  0
    2.1642    3.6655    0.0065 C   0  0  0  0  0  0  0  0  0  0  0  0
    3.2661    3.5408    0.0115 H   0  0  0  0  0  0  0  0  0  0  0  0
    1.6362    4.9105    0.0066 C   0  0  0  0  0  0  0  0  0  0  0  0
    0.5534    5.1134   -0.0002 H   0  0  0  0  0  0  0  0  0  0  0  0
   -0.0100    2.4428    0.0014 C   0  0  0  0  0  0  0  0  0  0  0  0
   -0.5801    3.3841    0.0024 H   0  0  0  0  0  0  0  0  0  0  0  0
   -0.7091    1.2284    0.0006 C   0  0  0  0  0  0  0  0  0  0  0  0
   -0.7584   -1.1435   -0.0010 O   0  0  0  0  0  0  0  0  0  0  0  0
   -0.1565   -1.9074   -0.0051 H   0  0  0  0  0  0  0  0  0  0  0  0
    1.9499   -0.9563   -0.0002 H   0  0  0  0  0  0  0  0  0  0  0  0
   -2.0817    1.2942    0.0006 O   0  0  0  0  0  0  0  0  0  0  0  0
   -2.4298    0.3866   -0.0007 H   0  0  0  0  0  0  0  0  0  0  0  0
    2.4946    6.0920    0.0175 C   0  0  0  0  0  0  0  0  0  0  0  0
    3.7350    6.1680    0.0299 O   0  0  0  0  0  0  0  0  0  0  0  0
    1.8188    7.2727    0.0151 O   0  0  0  0  0  0  0  0  0  0  0  0
    2.4480    8.0168    0.0287 H   0  0  0  0  0  0  0  0  0  0  0  0
  1 12  1  0  0  0  0
  2  3  1  0  0  0  0
  2  1  2  0  0  0  0
  3  5  2  0  0  0  0
  4  3  1  0  0  0  0
  5  6  1  0  0  0  0
  6  8  2  0  0  0  0
  6  7  1  0  0  0  0
  8 18  1  0  0  0  0
  9  8  1  0  0  0  0
 10  5  1  0  0  0  0
 10 11  1  0  0  0  0
 12 16  1  0  0  0  0
 12 10  2  0  0  0  0
 13  1  1  0  0  0  0
 14 13  1  0  0  0  0
 15  2  1  0  0  0  0
 17 16  1  0  0  0  0
 18 19  2  0  0  0  0
 20 18  1  0  0  0  0
 20 21  1  0  0  0  0
M  END
>  <is_chroman>
0

>  <nOH>
2

>  <OH_position(s)>
14 17

>  <BDE>
78.518 79.306

>  <maxSDc>
0.262 0.240

>  <PA>
21.170 27.437

>  <ETE>
57.048 51.569

>  <IP>
86.954

>  <PDE>
-8.735 -7.948

$$$$
chlorogenic acid
 OpenBabel12282122263D

 43 44  0  0  1  0  0  0  0  0999 V2000
    0.0000    0.0000    0.0000 C   0  0  0  0  0  0  0  0  0  0  0  0
    1.4035    0.0000    0.0000 C   0  0  0  0  0  0  0  0  0  0  0  0
    2.0932    1.2099    0.0000 C   0  0  0  0  0  0  0  0  0  0  0  0
    3.1950    1.2064   -0.0007 H   0  0  0  0  0  0  0  0  0  0  0  0
    1.3993    2.4405   -0.0020 C   0  0  0  0  0  0  0  0  0  0  0  0
    2.1681    3.6636   -0.0104 C   0  0  0  0  0  0  0  0  0  0  0  0
    3.2626    3.5398   -0.1413 H   0  0  0  0  0  0  0  0  0  0  0  0
    1.6507    4.9045    0.1331 C   0  0  0  0  0  0  0  0  0  0  0  0
    0.5772    5.1076    0.2722 H   0  0  0  0  0  0  0  0  0  0  0  0
   -0.0083    2.4434   -0.0014 C   0  0  0  0  0  0  0  0  0  0  0  0
   -0.5766    3.3860   -0.0088 H   0  0  0  0  0  0  0  0  0  0  0  0
   -0.7083    1.2291    0.0007 C   0  0  0  0  0  0  0  0  0  0  0  0
   -0.7589   -1.1431   -0.0005 O   0  0  0  0  0  0  0  0  0  0  0  0
   -0.1573   -1.9074   -0.0090 H   0  0  0  0  0  0  0  0  0  0  0  0
    1.9493   -0.9566    0.0008 H   0  0  0  0  0  0  0  0  0  0  0  0
   -2.0810    1.2968    0.0026 O   0  0  0  0  0  0  0  0  0  0  0  0
   -2.4292    0.3891   -0.0005 H   0  0  0  0  0  0  0  0  0  0  0  0
    2.5198    6.0796    0.1032 C   0  0  0  0  0  0  0  0  0  0  0  0
    3.7482    6.1458   -0.0380 O   0  0  0  0  0  0  0  0  0  0  0  0
    1.8231    7.2539    0.2313 O   0  0  0  0  0  0  0  0  0  0  0  0
    2.5544    8.4891    0.3373 C   0  0  1  0  0  0  0  0  0  0  0  0
    3.6319    8.2970    0.5992 H   0  0  0  0  0  0  0  0  0  0  0  0
    2.4720    9.2098   -1.0164 C   0  0  2  0  0  0  0  0  0  0  0  0
    1.3958    9.3117   -1.3306 H   0  0  0  0  0  0  0  0  0  0  0  0
    3.1955    8.5101   -2.0179 O   0  0  0  0  0  0  0  0  0  0  0  0
    2.9225    7.5835   -1.9727 H   0  0  0  0  0  0  0  0  0  0  0  0
    3.1190   10.6030   -0.9254 C   0  0  2  0  0  0  0  0  0  0  0  0
    2.9550   11.1360   -1.9061 H   0  0  0  0  0  0  0  0  0  0  0  0
    4.5182   10.5105   -0.6883 O   0  0  0  0  0  0  0  0  0  0  0  0
    4.8734    9.8620   -1.3133 H   0  0  0  0  0  0  0  0  0  0  0  0
    2.5121   11.4224    0.2051 C   0  0  0  0  0  0  0  0  0  0  0  0
    1.4600   11.6912   -0.0767 H   0  0  0  0  0  0  0  0  0  0  0  0
    3.1058   12.3683    0.3221 H   0  0  0  0  0  0  0  0  0  0  0  0
    2.4924   10.6852    1.5464 C   0  0  2  0  0  0  0  0  0  0  0  0
    3.7835   10.5766    2.1335 O   0  0  0  0  0  0  0  0  0  0  0  0
    4.4384   10.5147    1.4215 H   0  0  0  0  0  0  0  0  0  0  0  0
    1.8623    9.2947    1.4268 C   0  0  0  0  0  0  0  0  0  0  0  0
    0.7709    9.4012    1.1923 H   0  0  0  0  0  0  0  0  0  0  0  0
    1.9627    8.7552    2.4042 H   0  0  0  0  0  0  0  0  0  0  0  0
    1.6630   11.5088    2.5290 C   0  0  0  0  0  0  0  0  0  0  0  0
    0.4400   11.6889    2.4697 O   0  0  0  0  0  0  0  0  0  0  0  0
    2.2506   12.1338    3.5755 O   0  0  0  0  0  0  0  0  0  0  0  0
    3.2125   11.9737    3.5865 H   0  0  0  0  0  0  0  0  0  0  0  0
  1 12  1  0  0  0  0
  2  1  2  0  0  0  0
  2  3  1  0  0  0  0
  2 15  1  0  0  0  0
  4  3  1  0  0  0  0
  5 10  1  0  0  0  0
  5  3  2  0  0  0  0
  6  5  1  0  0  0  0
  6  8  2  0  0  0  0
  7  6  1  0  0  0  0
  8  9  1  0  0  0  0
 10 12  2  0  0  0  0
 11 10  1  0  0  0  0
 12 16  1  0  0  0  0
 13  1  1  0  0  0  0
 14 13  1  0  0  0  0
 17 16  1  0  0  0  0
 18  8  1  0  0  0  0
 18 20  1  0  0  0  0
 19 18  2  0  0  0  0
 20 21  1  0  0  0  0
 21 22  1  1  0  0  0
 21 37  1  0  0  0  0
 23 24  1  6  0  0  0
 23 27  1  0  0  0  0
 23 21  1  0  0  0  0
 25 26  1  0  0  0  0
 25 23  1  0  0  0  0
 27 28  1  6  0  0  0
 27 29  1  0  0  0  0
 27 31  1  0  0  0  0
 30 29  1  0  0  0  0
 31 33  1  0  0  0  0
 31 34  1  0  0  0  0
 32 31  1  0  0  0  0
 34 35  1  1  0  0  0
 34 40  1  0  0  0  0
 36 35  1  0  0  0  0
 37 34  1  0  0  0  0
 37 39  1  0  0  0  0
 38 37  1  0  0  0  0
 40 42  1  0  0  0  0
 41 40  2  0  0  0  0
 42 43  1  0  0  0  0
M  END
>  <is_chroman>
0

>  <nOH>
2

>  <OH_position(s)>
14 17

>  <BDE>
78.556 79.323

>  <maxSDc>
0.262 0.240

>  <PA>
21.050 27.409

>  <ETE>
57.205 51.614

>  <IP>
87.000

>  <PDE>
-8.744 -7.977

$$$$
chrysazin
 OpenBabel12282122263D

 26 28  0  0  0  0  0  0  0  0999 V2000
    0.0000    0.0000    0.0000 C   0  0  0  0  0  0  0  0  0  0  0  0
    1.4070    0.0000    0.0000 C   0  0  0  0  0  0  0  0  0  0  0  0
    2.1313    1.2181    0.0000 C   0  0  0  0  0  0  0  0  0  0  0  0
    1.4492    2.4211   -0.0100 C   0  0  0  0  0  0  0  0  0  0  0  0
    0.0463    2.4387   -0.0110 C   0  0  0  0  0  0  0  0  0  0  0  0
   -0.6692    1.2450    0.0006 C   0  0  0  0  0  0  0  0  0  0  0  0
    2.1909   -1.1200   -0.0147 O   0  0  0  0  0  0  0  0  0  0  0  0
    1.6540   -1.9106    0.1688 H   0  0  0  0  0  0  0  0  0  0  0  0
    3.2323    1.1826    0.0030 H   0  0  0  0  0  0  0  0  0  0  0  0
    2.0060    3.3730   -0.0160 H   0  0  0  0  0  0  0  0  0  0  0  0
   -0.4928    3.4006   -0.0204 H   0  0  0  0  0  0  0  0  0  0  0  0
   -2.1458    1.2958    0.0094 C   0  0  0  0  0  0  0  0  0  0  0  0
   -2.7611    2.3322   -0.2907 O   0  0  0  0  0  0  0  0  0  0  0  0
   -2.8573    0.0645    0.4102 C   0  0  0  0  0  0  0  0  0  0  0  0
   -2.1847   -1.1787    0.4081 C   0  0  0  0  0  0  0  0  0  0  0  0
   -0.7776   -1.2477   -0.0123 C   0  0  0  0  0  0  0  0  0  0  0  0
   -4.1957    0.1500    0.7824 C   0  0  0  0  0  0  0  0  0  0  0  0
   -4.7069    1.1271    0.7684 H   0  0  0  0  0  0  0  0  0  0  0  0
   -4.8940   -1.0014    1.1759 C   0  0  0  0  0  0  0  0  0  0  0  0
   -5.9528   -0.9213    1.4740 H   0  0  0  0  0  0  0  0  0  0  0  0
   -4.2596   -2.2302    1.1924 C   0  0  0  0  0  0  0  0  0  0  0  0
   -4.7895   -3.1457    1.4995 H   0  0  0  0  0  0  0  0  0  0  0  0
   -2.9004   -2.3241    0.8024 C   0  0  0  0  0  0  0  0  0  0  0  0
   -2.3923   -3.5928    0.8369 O   0  0  0  0  0  0  0  0  0  0  0  0
   -1.4247   -3.5726    0.7346 H   0  0  0  0  0  0  0  0  0  0  0  0
   -0.2615   -2.3277   -0.3691 O   0  0  0  0  0  0  0  0  0  0  0  0
  1  6  1  0  0  0  0
  2  1  2  0  0  0  0
  2  3  1  0  0  0  0
  3  9  1  0  0  0  0
  4  3  2  0  0  0  0
  5  4  1  0  0  0  0
  5  6  2  0  0  0  0
  6 12  1  0  0  0  0
  7  2  1  0  0  0  0
  7  8  1  0  0  0  0
 10  4  1  0  0  0  0
 11  5  1  0  0  0  0
 12 14  1  0  0  0  0
 13 12  2  0  0  0  0
 14 17  1  0  0  0  0
 15 14  2  0  0  0  0
 15 23  1  0  0  0  0
 16  1  1  0  0  0  0
 16 15  1  0  0  0  0
 17 19  2  0  0  0  0
 18 17  1  0  0  0  0
 19 21  1  0  0  0  0
 19 20  1  0  0  0  0
 21 22  1  0  0  0  0
 23 24  1  0  0  0  0
 23 21  2  0  0  0  0
 25 24  1  0  0  0  0
 26 16  2  0  0  0  0
M  END
>  <is_chroman>
0

>  <nOH>
2

>  <OH_position(s)>
8 25

>  <BDE>
86.568 86.626

>  <maxSDc>
0.278 0.278

>  <PA>
21.366 21.498

>  <ETE>
64.902 64.828

>  <IP>
98.883

>  <PDE>
-12.615 -12.557

$$$$
chrysophanol
 OpenBabel12282122263D

 29 31  0  0  0  0  0  0  0  0999 V2000
    0.0000    0.0000    0.0000 C   0  0  0  0  0  0  0  0  0  0  0  0
    1.4069    0.0000    0.0000 C   0  0  0  0  0  0  0  0  0  0  0  0
    2.1903    1.1206    0.0000 O   0  0  0  0  0  0  0  0  0  0  0  0
    1.6506    1.9105    0.1781 H   0  0  0  0  0  0  0  0  0  0  0  0
    2.1345   -1.2145   -0.0117 C   0  0  0  0  0  0  0  0  0  0  0  0
    3.2357   -1.1731   -0.0069 H   0  0  0  0  0  0  0  0  0  0  0  0
    1.4609   -2.4276   -0.0337 C   0  0  0  0  0  0  0  0  0  0  0  0
    0.0514   -2.4383   -0.0356 C   0  0  0  0  0  0  0  0  0  0  0  0
   -0.6647   -1.2479   -0.0122 C   0  0  0  0  0  0  0  0  0  0  0  0
    2.1988   -3.7108   -0.0536 C   0  0  0  0  0  0  0  0  0  0  0  0
    1.9257   -4.3247    0.8418 H   0  0  0  0  0  0  0  0  0  0  0  0
    3.3043   -3.5464   -0.0484 H   0  0  0  0  0  0  0  0  0  0  0  0
    1.9296   -4.2943   -0.9703 H   0  0  0  0  0  0  0  0  0  0  0  0
   -0.4855   -3.4017   -0.0550 H   0  0  0  0  0  0  0  0  0  0  0  0
   -2.1417   -1.3036   -0.0056 C   0  0  0  0  0  0  0  0  0  0  0  0
   -2.7529   -2.3406   -0.3119 O   0  0  0  0  0  0  0  0  0  0  0  0
   -2.8582   -0.0771    0.4006 C   0  0  0  0  0  0  0  0  0  0  0  0
   -2.1889    1.1677    0.4126 C   0  0  0  0  0  0  0  0  0  0  0  0
   -0.7801    1.2447   -0.0012 C   0  0  0  0  0  0  0  0  0  0  0  0
   -4.1984   -0.1690    0.7644 C   0  0  0  0  0  0  0  0  0  0  0  0
   -4.7072   -1.1471    0.7383 H   0  0  0  0  0  0  0  0  0  0  0  0
   -4.9018    0.9771    1.1642 C   0  0  0  0  0  0  0  0  0  0  0  0
   -5.9623    0.8920    1.4549 H   0  0  0  0  0  0  0  0  0  0  0  0
   -4.2704    2.2070    1.1957 C   0  0  0  0  0  0  0  0  0  0  0  0
   -4.8040    3.1181    1.5092 H   0  0  0  0  0  0  0  0  0  0  0  0
   -2.9095    2.3077    0.8138 C   0  0  0  0  0  0  0  0  0  0  0  0
   -2.4045    3.5772    0.8616 O   0  0  0  0  0  0  0  0  0  0  0  0
   -1.4357    3.5590    0.7712 H   0  0  0  0  0  0  0  0  0  0  0  0
   -0.2661    2.3306   -0.3444 O   0  0  0  0  0  0  0  0  0  0  0  0
  2  1  1  0  0  0  0
  2  3  1  0  0  0  0
  3  4  1  0  0  0  0
  5  6  1  0  0  0  0
  5  2  2  0  0  0  0
  7  5  1  0  0  0  0
  8  7  2  0  0  0  0
  8  9  1  0  0  0  0
  9 15  1  0  0  0  0
  9  1  2  0  0  0  0
 10 12  1  0  0  0  0
 10  7  1  0  0  0  0
 10 11  1  0  0  0  0
 13 10  1  0  0  0  0
 14  8  1  0  0  0  0
 15 17  1  0  0  0  0
 16 15  2  0  0  0  0
 17 18  2  0  0  0  0
 17 20  1  0  0  0  0
 18 26  1  0  0  0  0
 19  1  1  0  0  0  0
 19 18  1  0  0  0  0
 20 22  2  0  0  0  0
 21 20  1  0  0  0  0
 22 24  1  0  0  0  0
 22 23  1  0  0  0  0
 24 25  1  0  0  0  0
 26 27  1  0  0  0  0
 26 24  2  0  0  0  0
 28 27  1  0  0  0  0
 29 19  2  0  0  0  0
M  END
>  <is_chroman>
0

>  <nOH>
2

>  <OH_position(s)>
4 28

>  <BDE>
86.935 86.678

>  <maxSDc>
0.282 0.278

>  <PA>
21.574 21.523

>  <ETE>
65.061 64.854

>  <IP>
99.208

>  <PDE>
-12.572 -12.830

$$$$
corilagin
 OpenBabel12282122263D

 67 71  0  0  1  0  0  0  0  0999 V2000
    0.0000    0.0000    0.0000 C   0  0  0  0  0  0  0  0  0  0  0  0
    1.2362    0.0000    0.0000 O   0  0  0  0  0  0  0  0  0  0  0  0
   -0.9081    1.1567    0.0000 C   0  0  0  0  0  0  0  0  0  0  0  0
   -2.2486    1.0030   -0.3802 C   0  0  0  0  0  0  0  0  0  0  0  0
   -2.6574    0.0070   -0.6192 H   0  0  0  0  0  0  0  0  0  0  0  0
   -3.0765    2.1291   -0.4617 C   0  0  0  0  0  0  0  0  0  0  0  0
   -2.5837    3.4083   -0.1197 C   0  0  0  0  0  0  0  0  0  0  0  0
   -1.2351    3.5386    0.2903 C   0  0  0  0  0  0  0  0  0  0  0  0
   -0.3930    2.4149    0.3414 C   0  0  0  0  0  0  0  0  0  0  0  0
    0.6577    2.5303    0.6505 H   0  0  0  0  0  0  0  0  0  0  0  0
   -0.6887    4.7445    0.6523 O   0  0  0  0  0  0  0  0  0  0  0  0
   -1.3548    5.4384    0.5075 H   0  0  0  0  0  0  0  0  0  0  0  0
   -3.3392    4.5514   -0.1550 O   0  0  0  0  0  0  0  0  0  0  0  0
   -4.2020    4.3342   -0.5500 H   0  0  0  0  0  0  0  0  0  0  0  0
   -4.3898    2.0611   -0.8629 O   0  0  0  0  0  0  0  0  0  0  0  0
   -4.5410    1.1786   -1.2467 H   0  0  0  0  0  0  0  0  0  0  0  0
   -4.1373   -3.8754   -0.1098 C   0  0  0  0  0  0  0  0  0  0  0  0
   -4.2395   -5.0829   -0.3366 O   0  0  0  0  0  0  0  0  0  0  0  0
   -5.1951   -2.8877    0.1920 C   0  0  0  0  0  0  0  0  0  0  0  0
   -5.1436   -2.2857    1.4556 C   0  0  0  0  0  0  0  0  0  0  0  0
   -4.3303   -2.5355    2.1570 H   0  0  0  0  0  0  0  0  0  0  0  0
   -6.1272   -1.3603    1.8264 C   0  0  0  0  0  0  0  0  0  0  0  0
   -7.1655   -1.0340    0.9282 C   0  0  0  0  0  0  0  0  0  0  0  0
   -7.1987   -1.6438   -0.3469 C   0  0  0  0  0  0  0  0  0  0  0  0
   -6.2038   -2.5717   -0.7371 C   0  0  0  0  0  0  0  0  0  0  0  0
   -6.2704   -3.1574   -2.0794 C   0  0  0  0  0  0  0  0  0  0  0  0
   -7.3364   -4.0193   -2.4152 C   0  0  0  0  0  0  0  0  0  0  0  0
   -7.4505   -4.5683   -3.7132 C   0  0  0  0  0  0  0  0  0  0  0  0
   -6.4827   -4.2510   -4.6905 C   0  0  0  0  0  0  0  0  0  0  0  0
   -5.4142   -3.4015   -4.3655 C   0  0  0  0  0  0  0  0  0  0  0  0
   -4.6514   -3.1705   -5.1260 H   0  0  0  0  0  0  0  0  0  0  0  0
   -5.3214   -2.8630   -3.0778 C   0  0  0  0  0  0  0  0  0  0  0  0
   -4.1550   -2.0022   -2.7902 C   0  0  0  0  0  0  0  0  0  0  0  0
   -4.1095   -0.8413   -2.3751 O   0  0  0  0  0  0  0  0  0  0  0  0
   -6.5314   -4.7380   -5.9709 O   0  0  0  0  0  0  0  0  0  0  0  0
   -7.3034   -5.3257   -6.0474 H   0  0  0  0  0  0  0  0  0  0  0  0
   -8.4668   -5.4088   -4.0909 O   0  0  0  0  0  0  0  0  0  0  0  0
   -9.0709   -5.5218   -3.3362 H   0  0  0  0  0  0  0  0  0  0  0  0
   -8.3247   -4.4008   -1.5412 O   0  0  0  0  0  0  0  0  0  0  0  0
   -8.3190   -3.7934   -0.7818 H   0  0  0  0  0  0  0  0  0  0  0  0
   -8.2018   -1.3799   -1.2444 O   0  0  0  0  0  0  0  0  0  0  0  0
   -8.7852   -0.6978   -0.8659 H   0  0  0  0  0  0  0  0  0  0  0  0
   -8.1793   -0.1569    1.2195 O   0  0  0  0  0  0  0  0  0  0  0  0
   -7.9904    0.2522    2.0824 H   0  0  0  0  0  0  0  0  0  0  0  0
   -6.1570   -0.7327    3.0447 O   0  0  0  0  0  0  0  0  0  0  0  0
   -5.3789   -1.0179    3.5559 H   0  0  0  0  0  0  0  0  0  0  0  0
   -1.7576   -2.0215   -2.6714 C   0  0  0  0  0  0  0  0  0  0  0  0
   -1.3848   -1.4145   -3.5374 H   0  0  0  0  0  0  0  0  0  0  0  0
   -1.9349   -1.3579   -1.7852 H   0  0  0  0  0  0  0  0  0  0  0  0
   -0.7486   -3.1224   -2.3214 C   0  0  2  0  0  0  0  0  0  0  0  0
   -0.2095   -3.4455   -3.2632 H   0  0  0  0  0  0  0  0  0  0  0  0
   -1.3773   -4.3640   -1.6820 C   0  0  2  0  0  0  0  0  0  0  0  0
   -2.2969   -4.6585   -2.2628 H   0  0  0  0  0  0  0  0  0  0  0  0
   -1.7505   -4.1735   -0.2058 C   0  0  1  0  0  0  0  0  0  0  0  0
   -1.9794   -5.1816    0.2479 H   0  0  0  0  0  0  0  0  0  0  0  0
   -0.6202   -3.5151    0.5991 C   0  0  2  0  0  0  0  0  0  0  0  0
   -1.0263   -3.0895    1.5615 H   0  0  0  0  0  0  0  0  0  0  0  0
    0.1297   -2.4015   -0.1574 C   0  0  1  0  0  0  0  0  0  0  0  0
    1.1780   -2.2771    0.2492 H   0  0  0  0  0  0  0  0  0  0  0  0
    0.3092   -2.5684   -1.5405 O   0  0  0  0  0  0  0  0  0  0  0  0
   -0.6457   -1.2076   -0.0201 O   0  0  0  0  0  0  0  0  0  0  0  0
    0.3122   -4.5041    0.9894 O   0  0  0  0  0  0  0  0  0  0  0  0
    0.6499   -4.9263    0.1827 H   0  0  0  0  0  0  0  0  0  0  0  0
   -2.8898   -3.3106   -0.0838 O   0  0  0  0  0  0  0  0  0  0  0  0
   -2.9813   -2.6454   -3.0788 O   0  0  0  0  0  0  0  0  0  0  0  0
   -0.3930   -5.3881   -1.7707 O   0  0  0  0  0  0  0  0  0  0  0  0
   -0.8280   -6.2206   -1.5380 H   0  0  0  0  0  0  0  0  0  0  0  0
  2  1  2  0  0  0  0
  3  1  1  0  0  0  0
  3  9  1  0  0  0  0
  4  3  2  0  0  0  0
  5  4  1  0  0  0  0
  6  4  1  0  0  0  0
  6  7  2  0  0  0  0
  7  8  1  0  0  0  0
  8  9  2  0  0  0  0
  8 11  1  0  0  0  0
  9 10  1  0  0  0  0
 12 11  1  0  0  0  0
 13  7  1  0  0  0  0
 14 13  1  0  0  0  0
 15  6  1  0  0  0  0
 16 15  1  0  0  0  0
 17 64  1  0  0  0  0
 17 19  1  0  0  0  0
 18 17  2  0  0  0  0
 19 20  1  0  0  0  0
 20 22  2  0  0  0  0
 20 21  1  0  0  0  0
 22 45  1  0  0  0  0
 23 43  1  0  0  0  0
 23 22  1  0  0  0  0
 24 23  2  0  0  0  0
 25 24  1  0  0  0  0
 25 19  2  0  0  0  0
 26 25  1  0  0  0  0
 27 26  1  0  0  0  0
 27 39  1  0  0  0  0
 28 27  2  0  0  0  0
 29 30  2  0  0  0  0
 29 28  1  0  0  0  0
 30 32  1  0  0  0  0
 31 30  1  0  0  0  0
 32 33  1  0  0  0  0
 32 26  2  0  0  0  0
 33 34  2  0  0  0  0
 35 29  1  0  0  0  0
 36 35  1  0  0  0  0
 37 28  1  0  0  0  0
 37 38  1  0  0  0  0
 39 40  1  0  0  0  0
 41 42  1  0  0  0  0
 41 24  1  0  0  0  0
 43 44  1  0  0  0  0
 45 46  1  0  0  0  0
 47 50  1  0  0  0  0
 47 49  1  0  0  0  0
 48 47  1  0  0  0  0
 50 51  1  6  0  0  0
 50 52  1  0  0  0  0
 50 60  1  0  0  0  0
 52 53  1  6  0  0  0
 52 54  1  0  0  0  0
 54 64  1  0  0  0  0
 54 55  1  1  0  0  0
 54 56  1  0  0  0  0
 56 62  1  0  0  0  0
 56 57  1  1  0  0  0
 58 61  1  0  0  0  0
 58 59  1  1  0  0  0
 58 56  1  0  0  0  0
 60 58  1  0  0  0  0
 61  1  1  0  0  0  0
 63 62  1  0  0  0  0
 65 33  1  0  0  0  0
 65 47  1  0  0  0  0
 66 52  1  0  0  0  0
 66 67  1  0  0  0  0
M  END
>  <is_chroman>
0

>  <nOH>
9

>  <OH_position(s)>
12 14 16 36 38 40 42 44 46

>  <BDE>
80.845 78.242 81.015 81.244 78.221 81.384 81.585 78.703 82.129

>  <maxSDc>
0.253 0.241 0.246 0.248 0.240 0.230 0.244 0.237 0.241

>  <PA>
24.171 19.905 24.442 22.142 21.692 22.309 21.270 20.952 20.194

>  <ETE>
56.374 58.037 56.273 58.802 56.229 58.776 60.015 57.451 61.635

>  <IP>
92.682

>  <PDE>
-12.137 -14.740 -11.967 -11.738 -14.761 -11.598 -11.397 -14.279 -10.853

$$$$
curcumin
 OpenBabel12282122263D

 47 48  0  0  0  0  0  0  0  0999 V2000
    0.0000    0.0000    0.0000 C   0  0  0  0  0  0  0  0  0  0  0  0
    1.1167    0.0000    0.0000 H   0  0  0  0  0  0  0  0  0  0  0  0
   -0.3962    1.0439    0.0000 H   0  0  0  0  0  0  0  0  0  0  0  0
   -0.3985   -0.5773   -0.8729 H   0  0  0  0  0  0  0  0  0  0  0  0
   -0.4978   -0.7231    1.1261 O   0  0  0  0  0  0  0  0  0  0  0  0
   -0.1590   -0.2232    2.3685 C   0  0  0  0  0  0  0  0  0  0  0  0
   -0.6704   -0.9632    3.4688 C   0  0  0  0  0  0  0  0  0  0  0  0
   -0.3864   -0.5446    4.7798 C   0  0  0  0  0  0  0  0  0  0  0  0
   -0.7851   -1.1208    5.6284 H   0  0  0  0  0  0  0  0  0  0  0  0
    0.3941    0.5902    4.9905 C   0  0  0  0  0  0  0  0  0  0  0  0
    0.6074    0.9042    6.0245 H   0  0  0  0  0  0  0  0  0  0  0  0
    0.9064    1.3306    3.9067 C   0  0  0  0  0  0  0  0  0  0  0  0
    0.6216    0.9130    2.5871 C   0  0  0  0  0  0  0  0  0  0  0  0
    1.0209    1.4896    1.7377 H   0  0  0  0  0  0  0  0  0  0  0  0
    1.7207    2.5087    4.0880 C   0  0  0  0  0  0  0  0  0  0  0  0
    2.0591    3.0051    3.1559 H   0  0  0  0  0  0  0  0  0  0  0  0
    2.0889    3.0323    5.2806 C   0  0  0  0  0  0  0  0  0  0  0  0
    1.7840    2.5842    6.2400 H   0  0  0  0  0  0  0  0  0  0  0  0
    2.9249    4.2384    5.3688 C   0  0  0  0  0  0  0  0  0  0  0  0
    3.3311    4.8334    4.3445 O   0  0  0  0  0  0  0  0  0  0  0  0
    3.2423    4.6836    6.7177 C   0  0  0  0  0  0  0  0  0  0  0  0
    2.8222    4.0708    7.5328 H   0  0  0  0  0  0  0  0  0  0  0  0
    4.0030    5.7744    7.0435 C   0  0  0  0  0  0  0  0  0  0  0  0
    4.5840    6.6177    6.1318 O   0  0  0  0  0  0  0  0  0  0  0  0
    4.3779    6.3275    5.2261 H   0  0  0  0  0  0  0  0  0  0  0  0
    4.3073    6.1984    8.3965 C   0  0  0  0  0  0  0  0  0  0  0  0
    4.9393    7.1024    8.4636 H   0  0  0  0  0  0  0  0  0  0  0  0
    3.8651    5.5570    9.5155 C   0  0  0  0  0  0  0  0  0  0  0  0
    3.2344    4.6520    9.4248 H   0  0  0  0  0  0  0  0  0  0  0  0
    4.1603    5.9599   10.8647 C   0  0  0  0  0  0  0  0  0  0  0  0
    4.9204    7.1115   11.1632 C   0  0  0  0  0  0  0  0  0  0  0  0
    5.3121    7.7404   10.3495 H   0  0  0  0  0  0  0  0  0  0  0  0
    5.1760    7.4531   12.4933 C   0  0  0  0  0  0  0  0  0  0  0  0
    4.6741    6.6483   13.5522 C   0  0  0  0  0  0  0  0  0  0  0  0
    3.9147    5.5025   13.2544 C   0  0  0  0  0  0  0  0  0  0  0  0
    3.5276    4.8832   14.0775 H   0  0  0  0  0  0  0  0  0  0  0  0
    3.6631    5.1678   11.9271 C   0  0  0  0  0  0  0  0  0  0  0  0
    3.0669    4.2692   11.7003 H   0  0  0  0  0  0  0  0  0  0  0  0
    4.8949    6.9305   14.8756 O   0  0  0  0  0  0  0  0  0  0  0  0
    5.4338    7.7375   14.9342 H   0  0  0  0  0  0  0  0  0  0  0  0
    5.9048    8.5533   12.9006 O   0  0  0  0  0  0  0  0  0  0  0  0
    6.4267    9.3846   11.8636 C   0  0  0  0  0  0  0  0  0  0  0  0
    6.9659   10.1889   12.4260 H   0  0  0  0  0  0  0  0  0  0  0  0
    5.5961    9.8145   11.2537 H   0  0  0  0  0  0  0  0  0  0  0  0
    7.1337    8.8076   11.2201 H   0  0  0  0  0  0  0  0  0  0  0  0
   -1.4424   -2.0864    3.3214 O   0  0  0  0  0  0  0  0  0  0  0  0
   -1.5620   -2.2591    2.3722 H   0  0  0  0  0  0  0  0  0  0  0  0
  1  5  1  0  0  0  0
  2  1  1  0  0  0  0
  3  1  1  0  0  0  0
  4  1  1  0  0  0  0
  5  6  1  0  0  0  0
  6 13  2  0  0  0  0
  6  7  1  0  0  0  0
  7  8  2  0  0  0  0
  8 10  1  0  0  0  0
  8  9  1  0  0  0  0
 10 11  1  0  0  0  0
 12 15  1  0  0  0  0
 12 10  2  0  0  0  0
 13 12  1  0  0  0  0
 14 13  1  0  0  0  0
 15 17  2  0  0  0  0
 16 15  1  0  0  0  0
 17 19  1  0  0  0  0
 17 18  1  0  0  0  0
 19 21  1  0  0  0  0
 20 19  2  0  0  0  0
 21 23  2  0  0  0  0
 21 22  1  0  0  0  0
 23 26  1  0  0  0  0
 24 23  1  0  0  0  0
 25 24  1  0  0  0  0
 26 27  1  0  0  0  0
 26 28  2  0  0  0  0
 28 30  1  0  0  0  0
 29 28  1  0  0  0  0
 30 31  2  0  0  0  0
 30 37  1  0  0  0  0
 31 33  1  0  0  0  0
 32 31  1  0  0  0  0
 33 41  1  0  0  0  0
 33 34  2  0  0  0  0
 34 39  1  0  0  0  0
 35 34  1  0  0  0  0
 35 36  1  0  0  0  0
 37 35  2  0  0  0  0
 38 37  1  0  0  0  0
 39 40  1  0  0  0  0
 42 43  1  0  0  0  0
 42 41  1  0  0  0  0
 44 42  1  0  0  0  0
 45 42  1  0  0  0  0
 46  7  1  0  0  0  0
 47 46  1  0  0  0  0
M  END
>  <is_chroman>
0

>  <nOH>
3

>  <OH_position(s)>
25 40 47

>  <BDE>
83.091 78.949 78.778

>  <maxSDc>
0.641 0.264 0.272

>  <PA>
22.328 22.914 23.410

>  <ETE>
60.462 55.735 55.068

>  <IP>
87.186

>  <PDE>
-4.396 -8.537 -8.709

$$$$
demethoxycurcumin
 OpenBabel12282122263D

 43 44  0  0  0  0  0  0  0  0999 V2000
    0.0000    0.0000    0.0000 C   0  0  0  0  0  0  0  0  0  0  0  0
    1.1166    0.0000    0.0000 H   0  0  0  0  0  0  0  0  0  0  0  0
   -0.3966    1.0437    0.0000 H   0  0  0  0  0  0  0  0  0  0  0  0
   -0.3978   -0.5767   -0.8737 H   0  0  0  0  0  0  0  0  0  0  0  0
   -0.4994   -0.7249    1.1240 O   0  0  0  0  0  0  0  0  0  0  0  0
   -0.1629   -0.2289    2.3684 C   0  0  0  0  0  0  0  0  0  0  0  0
   -0.6785   -0.9718    3.4649 C   0  0  0  0  0  0  0  0  0  0  0  0
   -0.3983   -0.5576    4.7780 C   0  0  0  0  0  0  0  0  0  0  0  0
   -0.8003   -1.1358    5.6237 H   0  0  0  0  0  0  0  0  0  0  0  0
    0.3827    0.5758    4.9944 C   0  0  0  0  0  0  0  0  0  0  0  0
    0.5929    0.8863    6.0302 H   0  0  0  0  0  0  0  0  0  0  0  0
    0.8996    1.3188    3.9145 C   0  0  0  0  0  0  0  0  0  0  0  0
    0.6184    0.9058    2.5927 C   0  0  0  0  0  0  0  0  0  0  0  0
    1.0208    1.4843    1.7461 H   0  0  0  0  0  0  0  0  0  0  0  0
    1.7152    2.4949    4.1030 C   0  0  0  0  0  0  0  0  0  0  0  0
    2.0630    2.9909    3.1742 H   0  0  0  0  0  0  0  0  0  0  0  0
    2.0737    3.0165    5.2994 C   0  0  0  0  0  0  0  0  0  0  0  0
    1.7581    2.5681    6.2551 H   0  0  0  0  0  0  0  0  0  0  0  0
    2.9129    4.2198    5.3984 C   0  0  0  0  0  0  0  0  0  0  0  0
    3.3327    4.8149    4.3795 O   0  0  0  0  0  0  0  0  0  0  0  0
    3.2154    4.6618    6.7511 C   0  0  0  0  0  0  0  0  0  0  0  0
    2.7824    4.0499    7.5599 H   0  0  0  0  0  0  0  0  0  0  0  0
    3.9767    5.7478    7.0886 C   0  0  0  0  0  0  0  0  0  0  0  0
    4.5740    6.5892    6.1863 O   0  0  0  0  0  0  0  0  0  0  0  0
    4.3784    6.3012    5.2774 H   0  0  0  0  0  0  0  0  0  0  0  0
    4.2641    6.1687    8.4469 C   0  0  0  0  0  0  0  0  0  0  0  0
    4.8991    7.0694    8.5251 H   0  0  0  0  0  0  0  0  0  0  0  0
    3.8026    5.5289    9.5572 C   0  0  0  0  0  0  0  0  0  0  0  0
    3.1654    4.6296    9.4565 H   0  0  0  0  0  0  0  0  0  0  0  0
    4.0794    5.9307   10.9113 C   0  0  0  0  0  0  0  0  0  0  0  0
    3.5253    5.1678   11.9671 C   0  0  0  0  0  0  0  0  0  0  0  0
    2.8992    4.2917   11.7319 H   0  0  0  0  0  0  0  0  0  0  0  0
    3.7575    5.5047   13.2952 C   0  0  0  0  0  0  0  0  0  0  0  0
    3.3257    4.9106   14.1136 H   0  0  0  0  0  0  0  0  0  0  0  0
    4.5603    6.6262   13.5895 C   0  0  0  0  0  0  0  0  0  0  0  0
    5.1212    7.3987   12.5557 C   0  0  0  0  0  0  0  0  0  0  0  0
    5.7462    8.2718   12.7989 H   0  0  0  0  0  0  0  0  0  0  0  0
    4.8788    7.0490   11.2301 C   0  0  0  0  0  0  0  0  0  0  0  0
    5.3221    7.6599   10.4280 H   0  0  0  0  0  0  0  0  0  0  0  0
    4.7566    6.9126   14.9168 O   0  0  0  0  0  0  0  0  0  0  0  0
    5.3255    7.6990   14.9785 H   0  0  0  0  0  0  0  0  0  0  0  0
   -1.4511   -2.0939    3.3114 O   0  0  0  0  0  0  0  0  0  0  0  0
   -1.5675   -2.2635    2.3613 H   0  0  0  0  0  0  0  0  0  0  0  0
  1  5  1  0  0  0  0
  2  1  1  0  0  0  0
  3  1  1  0  0  0  0
  4  1  1  0  0  0  0
  5  6  1  0  0  0  0
  6 13  2  0  0  0  0
  6  7  1  0  0  0  0
  7  8  2  0  0  0  0
  8 10  1  0  0  0  0
  8  9  1  0  0  0  0
 10 11  1  0  0  0  0
 12 15  1  0  0  0  0
 12 10  2  0  0  0  0
 13 12  1  0  0  0  0
 14 13  1  0  0  0  0
 15 17  2  0  0  0  0
 16 15  1  0  0  0  0
 17 19  1  0  0  0  0
 17 18  1  0  0  0  0
 19 21  1  0  0  0  0
 20 19  2  0  0  0  0
 21 23  2  0  0  0  0
 21 22  1  0  0  0  0
 23 26  1  0  0  0  0
 24 23  1  0  0  0  0
 25 24  1  0  0  0  0
 26 27  1  0  0  0  0
 26 28  2  0  0  0  0
 28 30  1  0  0  0  0
 29 28  1  0  0  0  0
 30 38  2  0  0  0  0
 30 31  1  0  0  0  0
 31 33  2  0  0  0  0
 32 31  1  0  0  0  0
 33 35  1  0  0  0  0
 33 34  1  0  0  0  0
 35 40  1  0  0  0  0
 36 37  1  0  0  0  0
 36 35  2  0  0  0  0
 38 36  1  0  0  0  0
 39 38  1  0  0  0  0
 40 41  1  0  0  0  0
 42  7  1  0  0  0  0
 43 42  1  0  0  0  0
M  END
>  <is_chroman>
0

>  <nOH>
3

>  <OH_position(s)>
25 41 43

>  <BDE>
83.075 83.036 78.802

>  <maxSDc>
0.641 0.294 0.272

>  <PA>
22.566 23.263 23.426

>  <ETE>
60.208 59.473 55.076

>  <IP>
87.998

>  <PDE>
-5.223 -5.261 -9.495

$$$$
emodin
 OpenBabel12282122263D

 30 32  0  0  0  0  0  0  0  0999 V2000
    0.0000    0.0000    0.0000 C   0  0  0  0  0  0  0  0  0  0  0  0
    1.4067    0.0000    0.0000 C   0  0  0  0  0  0  0  0  0  0  0  0
    2.1890    1.1216    0.0000 O   0  0  0  0  0  0  0  0  0  0  0  0
    1.6512    1.9079   -0.1990 H   0  0  0  0  0  0  0  0  0  0  0  0
    2.1349   -1.2140    0.0204 C   0  0  0  0  0  0  0  0  0  0  0  0
    3.2359   -1.1725    0.0142 H   0  0  0  0  0  0  0  0  0  0  0  0
    1.4619   -2.4274    0.0549 C   0  0  0  0  0  0  0  0  0  0  0  0
    0.0526   -2.4385    0.0609 C   0  0  0  0  0  0  0  0  0  0  0  0
   -0.6634   -1.2481    0.0267 C   0  0  0  0  0  0  0  0  0  0  0  0
    2.2005   -3.7100    0.0851 C   0  0  0  0  0  0  0  0  0  0  0  0
    1.9410   -4.2803    1.0128 H   0  0  0  0  0  0  0  0  0  0  0  0
    3.3058   -3.5451    0.0666 H   0  0  0  0  0  0  0  0  0  0  0  0
    1.9186   -4.3368   -0.7985 H   0  0  0  0  0  0  0  0  0  0  0  0
   -0.4842   -3.4016    0.0922 H   0  0  0  0  0  0  0  0  0  0  0  0
   -2.1393   -1.3028    0.0259 C   0  0  0  0  0  0  0  0  0  0  0  0
   -2.7541   -2.3258    0.3668 O   0  0  0  0  0  0  0  0  0  0  0  0
   -2.8541   -0.0838   -0.4170 C   0  0  0  0  0  0  0  0  0  0  0  0
   -2.1845    1.1610   -0.4421 C   0  0  0  0  0  0  0  0  0  0  0  0
   -0.7818    1.2447   -0.0204 C   0  0  0  0  0  0  0  0  0  0  0  0
   -4.1837   -0.1985   -0.7927 C   0  0  0  0  0  0  0  0  0  0  0  0
   -4.7006   -1.1708   -0.7588 H   0  0  0  0  0  0  0  0  0  0  0  0
   -4.8811    0.9543   -1.2235 C   0  0  0  0  0  0  0  0  0  0  0  0
   -6.1866    0.7687   -1.5848 O   0  0  0  0  0  0  0  0  0  0  0  0
   -6.5567    1.6234   -1.8705 H   0  0  0  0  0  0  0  0  0  0  0  0
   -4.2540    2.1964   -1.2687 C   0  0  0  0  0  0  0  0  0  0  0  0
   -4.7903    3.0973   -1.6053 H   0  0  0  0  0  0  0  0  0  0  0  0
   -2.9036    2.2961   -0.8691 C   0  0  0  0  0  0  0  0  0  0  0  0
   -2.3978    3.5630   -0.9314 O   0  0  0  0  0  0  0  0  0  0  0  0
   -1.4322    3.5506   -0.8063 H   0  0  0  0  0  0  0  0  0  0  0  0
   -0.2665    2.3352    0.3080 O   0  0  0  0  0  0  0  0  0  0  0  0
  1  9  1  0  0  0  0
  2  1  2  0  0  0  0
  2  3  1  0  0  0  0
  2  5  1  0  0  0  0
  4  3  1  0  0  0  0
  5  7  2  0  0  0  0
  6  5  1  0  0  0  0
  7  8  1  0  0  0  0
  7 10  1  0  0  0  0
  8 14  1  0  0  0  0
  9  8  2  0  0  0  0
 10 11  1  0  0  0  0
 12 10  1  0  0  0  0
 13 10  1  0  0  0  0
 15  9  1  0  0  0  0
 15 16  2  0  0  0  0
 17 15  1  0  0  0  0
 18 17  1  0  0  0  0
 18 19  1  0  0  0  0
 19  1  1  0  0  0  0
 19 30  2  0  0  0  0
 20 21  1  0  0  0  0
 20 17  2  0  0  0  0
 22 20  1  0  0  0  0
 23 22  1  0  0  0  0
 24 23  1  0  0  0  0
 25 22  2  0  0  0  0
 25 27  1  0  0  0  0
 26 25  1  0  0  0  0
 27 18  2  0  0  0  0
 28 27  1  0  0  0  0
 28 29  1  0  0  0  0
M  END
>  <is_chroman>
0

>  <nOH>
3

>  <OH_position(s)>
4 24 29

>  <BDE>
87.064 88.951 88.225

>  <maxSDc>
0.281 0.321 0.297

>  <PA>
21.645 18.114 20.374

>  <ETE>
65.119 70.537 67.551

>  <IP>
99.177

>  <PDE>
-12.413 -10.526 -11.252

$$$$
ferulic acid
 OpenBabel12282122263D

 24 24  0  0  0  0  0  0  0  0999 V2000
    0.0000    0.0000    0.0000 C   0  0  0  0  0  0  0  0  0  0  0  0
    1.4051    0.0000    0.0000 C   0  0  0  0  0  0  0  0  0  0  0  0
    2.0978    1.2087    0.0000 C   0  0  0  0  0  0  0  0  0  0  0  0
    3.1993    1.1894    0.0010 H   0  0  0  0  0  0  0  0  0  0  0  0
    1.4107    2.4384   -0.0030 C   0  0  0  0  0  0  0  0  0  0  0  0
    2.0980    3.7086   -0.0090 C   0  0  0  0  0  0  0  0  0  0  0  0
    1.4488    4.6074   -0.0252 H   0  0  0  0  0  0  0  0  0  0  0  0
    3.4417    3.8604    0.0024 C   0  0  0  0  0  0  0  0  0  0  0  0
    4.1513    3.0178    0.0216 H   0  0  0  0  0  0  0  0  0  0  0  0
   -0.0019    2.4432   -0.0033 C   0  0  0  0  0  0  0  0  0  0  0  0
   -0.5413    3.4037   -0.0046 H   0  0  0  0  0  0  0  0  0  0  0  0
   -0.7023    1.2358   -0.0021 C   0  0  0  0  0  0  0  0  0  0  0  0
   -0.6293   -1.2176   -0.0022 O   0  0  0  0  0  0  0  0  0  0  0  0
   -1.5896   -1.0701    0.0319 H   0  0  0  0  0  0  0  0  0  0  0  0
    1.9448   -0.9590    0.0005 H   0  0  0  0  0  0  0  0  0  0  0  0
   -2.0787    1.1201   -0.0030 O   0  0  0  0  0  0  0  0  0  0  0  0
   -2.8129    2.3449    0.0077 C   0  0  0  0  0  0  0  0  0  0  0  0
   -2.5853    2.9436   -0.9069 H   0  0  0  0  0  0  0  0  0  0  0  0
   -2.5837    2.9283    0.9317 H   0  0  0  0  0  0  0  0  0  0  0  0
   -3.8798    2.0047    0.0053 H   0  0  0  0  0  0  0  0  0  0  0  0
    4.0485    5.1889   -0.0118 C   0  0  0  0  0  0  0  0  0  0  0  0
    3.5050    6.3062   -0.0428 O   0  0  0  0  0  0  0  0  0  0  0  0
    5.4087    5.1806    0.0107 O   0  0  0  0  0  0  0  0  0  0  0  0
    5.7481    6.0940   -0.0068 H   0  0  0  0  0  0  0  0  0  0  0  0
  1  2  1  0  0  0  0
  2 15  1  0  0  0  0
  3  2  2  0  0  0  0
  3  4  1  0  0  0  0
  5  3  1  0  0  0  0
  6  5  1  0  0  0  0
  6  8  2  0  0  0  0
  7  6  1  0  0  0  0
  8  9  1  0  0  0  0
 10  5  2  0  0  0  0
 10 12  1  0  0  0  0
 11 10  1  0  0  0  0
 12  1  2  0  0  0  0
 13  1  1  0  0  0  0
 13 14  1  0  0  0  0
 16 12  1  0  0  0  0
 16 17  1  0  0  0  0
 17 19  1  0  0  0  0
 18 17  1  0  0  0  0
 20 17  1  0  0  0  0
 21  8  1  0  0  0  0
 21 23  1  0  0  0  0
 22 21  2  0  0  0  0
 24 23  1  0  0  0  0
M  END
>  <is_chroman>
0

>  <nOH>
1

>  <OH_position(s)>
14

>  <BDE>
79.097

>  <maxSDc>
0.273

>  <PA>
22.427

>  <ETE>
56.369

>  <IP>
87.628

>  <PDE>
-8.832

$$$$
gallic acid
 OpenBabel12282122263D

 18 18  0  0  0  0  0  0  0  0999 V2000
    0.0000    0.0000    0.0000 C   0  0  0  0  0  0  0  0  0  0  0  0
    1.4142    0.0000    0.0000 C   0  0  0  0  0  0  0  0  0  0  0  0
    2.1276    1.2049    0.0000 C   0  0  0  0  0  0  0  0  0  0  0  0
    3.2297    1.1990   -0.0056 H   0  0  0  0  0  0  0  0  0  0  0  0
    1.4232    2.4190    0.0102 C   0  0  0  0  0  0  0  0  0  0  0  0
    0.0227    2.4455    0.0134 C   0  0  0  0  0  0  0  0  0  0  0  0
   -0.5251    3.4009    0.0197 H   0  0  0  0  0  0  0  0  0  0  0  0
   -0.6890    1.2352    0.0064 C   0  0  0  0  0  0  0  0  0  0  0  0
   -0.7607   -1.1406    0.0030 O   0  0  0  0  0  0  0  0  0  0  0  0
   -0.1646   -1.9057   -0.0752 H   0  0  0  0  0  0  0  0  0  0  0  0
    2.0164   -1.2347    0.0011 O   0  0  0  0  0  0  0  0  0  0  0  0
    2.9786   -1.1040   -0.0608 H   0  0  0  0  0  0  0  0  0  0  0  0
   -2.0591    1.3161    0.0110 O   0  0  0  0  0  0  0  0  0  0  0  0
   -2.4199    0.4134   -0.0198 H   0  0  0  0  0  0  0  0  0  0  0  0
    2.1899    3.6707    0.0200 C   0  0  0  0  0  0  0  0  0  0  0  0
    3.4236    3.8107    0.0440 O   0  0  0  0  0  0  0  0  0  0  0  0
    1.4526    4.8114    0.0024 O   0  0  0  0  0  0  0  0  0  0  0  0
    2.0433    5.5876    0.0214 H   0  0  0  0  0  0  0  0  0  0  0  0
  1  9  1  0  0  0  0
  1  8  1  0  0  0  0
  2  3  1  0  0  0  0
  2  1  2  0  0  0  0
  2 11  1  0  0  0  0
  3  5  2  0  0  0  0
  4  3  1  0  0  0  0
  5  6  1  0  0  0  0
  5 15  1  0  0  0  0
  6  7  1  0  0  0  0
  8 13  1  0  0  0  0
  8  6  2  0  0  0  0
 10  9  1  0  0  0  0
 12 11  1  0  0  0  0
 14 13  1  0  0  0  0
 15 16  2  0  0  0  0
 17 15  1  0  0  0  0
 17 18  1  0  0  0  0
M  END
>  <is_chroman>
0

>  <nOH>
3

>  <OH_position(s)>
10 12 14

>  <BDE>
78.122 80.962 80.923

>  <maxSDc>
0.240 0.242 0.255

>  <PA>
19.950 22.525 24.427

>  <ETE>
57.872 58.137 56.196

>  <IP>
91.594

>  <PDE>
-13.772 -10.932 -10.971

$$$$
isoferulic acid
 OpenBabel12282122263D

 24 24  0  0  0  0  0  0  0  0999 V2000
    0.0000    0.0000    0.0000 C   0  0  0  0  0  0  0  0  0  0  0  0
    1.4016    0.0000    0.0000 C   0  0  0  0  0  0  0  0  0  0  0  0
    2.0910    1.2121    0.0000 C   0  0  0  0  0  0  0  0  0  0  0  0
    3.1931    1.2060   -0.0000 H   0  0  0  0  0  0  0  0  0  0  0  0
    1.4005    2.4435    0.0017 C   0  0  0  0  0  0  0  0  0  0  0  0
    2.1687    3.6667    0.0080 C   0  0  0  0  0  0  0  0  0  0  0  0
    3.2702    3.5405    0.0272 H   0  0  0  0  0  0  0  0  0  0  0  0
    1.6421    4.9120   -0.0066 C   0  0  0  0  0  0  0  0  0  0  0  0
    0.5597    5.1163   -0.0291 H   0  0  0  0  0  0  0  0  0  0  0  0
   -0.0071    2.4458   -0.0008 C   0  0  0  0  0  0  0  0  0  0  0  0
   -0.5769    3.3875   -0.0011 H   0  0  0  0  0  0  0  0  0  0  0  0
   -0.7067    1.2322   -0.0016 C   0  0  0  0  0  0  0  0  0  0  0  0
   -0.7928   -1.1275    0.0033 O   0  0  0  0  0  0  0  0  0  0  0  0
   -0.1069   -2.3803   -0.0368 C   0  0  0  0  0  0  0  0  0  0  0  0
    0.5038   -2.4604   -0.9681 H   0  0  0  0  0  0  0  0  0  0  0  0
   -0.9401   -3.1283   -0.0397 H   0  0  0  0  0  0  0  0  0  0  0  0
    0.5335   -2.5016    0.8698 H   0  0  0  0  0  0  0  0  0  0  0  0
    1.9616   -0.9478   -0.0004 H   0  0  0  0  0  0  0  0  0  0  0  0
   -2.0790    1.3040    0.0031 O   0  0  0  0  0  0  0  0  0  0  0  0
   -2.4340    0.4005   -0.0405 H   0  0  0  0  0  0  0  0  0  0  0  0
    2.5020    6.0925    0.0080 C   0  0  0  0  0  0  0  0  0  0  0  0
    3.7421    6.1672    0.0438 O   0  0  0  0  0  0  0  0  0  0  0  0
    1.8279    7.2738   -0.0204 O   0  0  0  0  0  0  0  0  0  0  0  0
    2.4576    8.0175   -0.0029 H   0  0  0  0  0  0  0  0  0  0  0  0
  1 13  1  0  0  0  0
  2  3  2  0  0  0  0
  2  1  1  0  0  0  0
  3  5  1  0  0  0  0
  4  3  1  0  0  0  0
  5  6  1  0  0  0  0
  6  7  1  0  0  0  0
  8 21  1  0  0  0  0
  8  6  2  0  0  0  0
  9  8  1  0  0  0  0
 10  5  2  0  0  0  0
 11 10  1  0  0  0  0
 12 10  1  0  0  0  0
 12  1  2  0  0  0  0
 12 19  1  0  0  0  0
 14 13  1  0  0  0  0
 14 17  1  0  0  0  0
 15 14  1  0  0  0  0
 16 14  1  0  0  0  0
 18  2  1  0  0  0  0
 20 19  1  0  0  0  0
 21 22  2  0  0  0  0
 23 24  1  0  0  0  0
 23 21  1  0  0  0  0
M  END
>  <is_chroman>
0

>  <nOH>
1

>  <OH_position(s)>
20

>  <BDE>
79.280

>  <maxSDc>
0.240

>  <PA>
27.001

>  <ETE>
51.979

>  <IP>
87.188

>  <PDE>
-8.209

$$$$
juglone
 OpenBabel12282122263D

 19 20  0  0  0  0  0  0  0  0999 V2000
    0.0000    0.0000    0.0000 C   0  0  0  0  0  0  0  0  0  0  0  0
    1.1029    0.0000    0.0000 H   0  0  0  0  0  0  0  0  0  0  0  0
   -0.6957    1.2196    0.0000 C   0  0  0  0  0  0  0  0  0  0  0  0
   -0.1358    2.1701    0.0011 H   0  0  0  0  0  0  0  0  0  0  0  0
   -2.0860    1.2378   -0.0016 C   0  0  0  0  0  0  0  0  0  0  0  0
   -2.8283    0.0284   -0.0032 C   0  0  0  0  0  0  0  0  0  0  0  0
   -4.2976    0.0736   -0.0078 C   0  0  0  0  0  0  0  0  0  0  0  0
   -5.0034   -0.9532   -0.0126 O   0  0  0  0  0  0  0  0  0  0  0  0
   -4.9436    1.4010   -0.0078 C   0  0  0  0  0  0  0  0  0  0  0  0
   -6.0483    1.3924   -0.0110 H   0  0  0  0  0  0  0  0  0  0  0  0
   -4.2452    2.5404   -0.0044 C   0  0  0  0  0  0  0  0  0  0  0  0
   -4.7361    3.5296   -0.0039 H   0  0  0  0  0  0  0  0  0  0  0  0
   -2.7713    2.5496   -0.0008 C   0  0  0  0  0  0  0  0  0  0  0  0
   -2.1402    3.6195    0.0033 O   0  0  0  0  0  0  0  0  0  0  0  0
   -2.1138   -1.1834   -0.0013 C   0  0  0  0  0  0  0  0  0  0  0  0
   -0.6941   -1.1933   -0.0003 C   0  0  0  0  0  0  0  0  0  0  0  0
   -0.1711   -2.1628    0.0004 H   0  0  0  0  0  0  0  0  0  0  0  0
   -2.6659   -2.4328    0.0004 O   0  0  0  0  0  0  0  0  0  0  0  0
   -3.6367   -2.3849    0.0015 H   0  0  0  0  0  0  0  0  0  0  0  0
  2  1  1  0  0  0  0
  3  1  1  0  0  0  0
  3  4  1  0  0  0  0
  5 13  1  0  0  0  0
  5  3  2  0  0  0  0
  6  5  1  0  0  0  0
  6 15  2  0  0  0  0
  7  9  1  0  0  0  0
  7  6  1  0  0  0  0
  8  7  2  0  0  0  0
  9 11  2  0  0  0  0
 10  9  1  0  0  0  0
 11 12  1  0  0  0  0
 11 13  1  0  0  0  0
 13 14  2  0  0  0  0
 15 16  1  0  0  0  0
 15 18  1  0  0  0  0
 16  1  2  0  0  0  0
 16 17  1  0  0  0  0
 18 19  1  0  0  0  0
M  END
>  <is_chroman>
0

>  <nOH>
1

>  <OH_position(s)>
19

>  <BDE>
86.655

>  <maxSDc>
0.271

>  <PA>
21.048

>  <ETE>
65.307

>  <IP>
105.232

>  <PDE>
-18.877

$$$$
magnolol
 OpenBabel12282122263D

 38 39  0  0  0  0  0  0  0  0999 V2000
    0.0000    0.0000    0.0000 C   0  0  0  0  0  0  0  0  0  0  0  0
    1.0985    0.0000    0.0000 H   0  0  0  0  0  0  0  0  0  0  0  0
   -0.4609    0.9972    0.0000 H   0  0  0  0  0  0  0  0  0  0  0  0
   -0.7084   -1.1266   -0.0033 C   0  0  0  0  0  0  0  0  0  0  0  0
   -0.2162   -2.1145    0.0044 H   0  0  0  0  0  0  0  0  0  0  0  0
   -2.1937   -1.1671   -0.0388 C   0  0  0  0  0  0  0  0  0  0  0  0
   -2.5141   -1.5380   -1.0537 H   0  0  0  0  0  0  0  0  0  0  0  0
   -2.6173   -0.1327    0.0828 H   0  0  0  0  0  0  0  0  0  0  0  0
   -2.7589   -2.0736    1.0000 C   0  0  0  0  0  0  0  0  0  0  0  0
   -3.6051   -1.5680    1.9897 C   0  0  0  0  0  0  0  0  0  0  0  0
   -3.8427   -0.4913    2.0124 H   0  0  0  0  0  0  0  0  0  0  0  0
   -4.1639   -2.4064    2.9666 C   0  0  0  0  0  0  0  0  0  0  0  0
   -3.8515   -3.7801    2.9301 C   0  0  0  0  0  0  0  0  0  0  0  0
   -3.0039   -4.2990    1.9327 C   0  0  0  0  0  0  0  0  0  0  0  0
   -2.7778   -5.3758    1.9229 H   0  0  0  0  0  0  0  0  0  0  0  0
   -2.4648   -3.4455    0.9790 C   0  0  0  0  0  0  0  0  0  0  0  0
   -1.8019   -3.8500    0.1970 H   0  0  0  0  0  0  0  0  0  0  0  0
   -4.3253   -4.6939    3.8408 O   0  0  0  0  0  0  0  0  0  0  0  0
   -4.9719   -4.2514    4.4166 H   0  0  0  0  0  0  0  0  0  0  0  0
   -5.0284   -1.8413    4.0021 C   0  0  0  0  0  0  0  0  0  0  0  0
   -6.2066   -1.1378    3.6782 C   0  0  0  0  0  0  0  0  0  0  0  0
   -7.0150   -0.5839    4.6886 C   0  0  0  0  0  0  0  0  0  0  0  0
   -7.9329   -0.0445    4.4113 H   0  0  0  0  0  0  0  0  0  0  0  0
   -6.6428   -0.7259    6.0198 C   0  0  0  0  0  0  0  0  0  0  0  0
   -7.2757   -0.2916    6.8107 H   0  0  0  0  0  0  0  0  0  0  0  0
   -5.4713   -1.4167    6.3630 C   0  0  0  0  0  0  0  0  0  0  0  0
   -4.6801   -1.9726    5.3540 C   0  0  0  0  0  0  0  0  0  0  0  0
   -3.7652   -2.5273    5.6206 H   0  0  0  0  0  0  0  0  0  0  0  0
   -5.0830   -1.5784    7.7931 C   0  0  0  0  0  0  0  0  0  0  0  0
   -4.7263   -2.6309    7.9647 H   0  0  0  0  0  0  0  0  0  0  0  0
   -5.9868   -1.4241    8.4471 H   0  0  0  0  0  0  0  0  0  0  0  0
   -4.0409   -0.6001    8.2027 C   0  0  0  0  0  0  0  0  0  0  0  0
   -4.2290    0.4407    7.8894 H   0  0  0  0  0  0  0  0  0  0  0  0
   -2.9637   -0.9265    8.9131 C   0  0  0  0  0  0  0  0  0  0  0  0
   -2.2202   -0.1800    9.2233 H   0  0  0  0  0  0  0  0  0  0  0  0
   -2.7503   -1.9553    9.2338 H   0  0  0  0  0  0  0  0  0  0  0  0
   -6.6456   -0.9380    2.3912 O   0  0  0  0  0  0  0  0  0  0  0  0
   -6.0727   -1.4399    1.7868 H   0  0  0  0  0  0  0  0  0  0  0  0
  2  1  1  0  0  0  0
  3  1  1  0  0  0  0
  4  1  2  0  0  0  0
  4  5  1  0  0  0  0
  6  4  1  0  0  0  0
  6  8  1  0  0  0  0
  6  9  1  0  0  0  0
  7  6  1  0  0  0  0
  9 10  1  0  0  0  0
 10 11  1  0  0  0  0
 10 12  2  0  0  0  0
 12 20  1  0  0  0  0
 13 12  1  0  0  0  0
 13 18  1  0  0  0  0
 14 13  2  0  0  0  0
 15 14  1  0  0  0  0
 16  9  2  0  0  0  0
 16 14  1  0  0  0  0
 17 16  1  0  0  0  0
 18 19  1  0  0  0  0
 20 27  1  0  0  0  0
 21 20  2  0  0  0  0
 21 22  1  0  0  0  0
 22 24  2  0  0  0  0
 23 22  1  0  0  0  0
 24 26  1  0  0  0  0
 24 25  1  0  0  0  0
 26 29  1  0  0  0  0
 27 28  1  0  0  0  0
 27 26  2  0  0  0  0
 29 30  1  0  0  0  0
 29 32  1  0  0  0  0
 29 31  1  0  0  0  0
 32 34  2  0  0  0  0
 33 32  1  0  0  0  0
 34 35  1  0  0  0  0
 34 36  1  0  0  0  0
 37 21  1  0  0  0  0
 38 37  1  0  0  0  0
M  END
>  <is_chroman>
0

>  <nOH>
2

>  <OH_position(s)>
19 38

>  <BDE>
82.042 82.002

>  <maxSDc>
0.277 0.275

>  <PA>
27.566 27.734

>  <ETE>
54.175 53.967

>  <IP>
91.495

>  <PDE>
-9.754 -9.794

$$$$
matairesinol
 OpenBabel12282122263D

 48 50  0  0  1  0  0  0  0  0999 V2000
    0.0000    0.0000    0.0000 C   0  0  0  0  0  0  0  0  0  0  0  0
    1.1167    0.0000    0.0000 H   0  0  0  0  0  0  0  0  0  0  0  0
   -0.4005    1.0453    0.0000 H   0  0  0  0  0  0  0  0  0  0  0  0
   -0.3931   -0.5826   -0.8667 H   0  0  0  0  0  0  0  0  0  0  0  0
   -0.4873   -0.5353    1.2312 O   0  0  0  0  0  0  0  0  0  0  0  0
   -0.2663   -1.8864    1.4266 C   0  0  0  0  0  0  0  0  0  0  0  0
   -1.0498   -2.4850    2.4449 C   0  0  0  0  0  0  0  0  0  0  0  0
   -0.8738   -3.8431    2.7527 C   0  0  0  0  0  0  0  0  0  0  0  0
   -1.4795   -4.3021    3.5475 H   0  0  0  0  0  0  0  0  0  0  0  0
    0.0717   -4.5900    2.0492 C   0  0  0  0  0  0  0  0  0  0  0  0
    0.2093   -5.6555    2.2929 H   0  0  0  0  0  0  0  0  0  0  0  0
    0.8418   -4.0034    1.0353 C   0  0  0  0  0  0  0  0  0  0  0  0
    0.6693   -2.6478    0.7196 C   0  0  0  0  0  0  0  0  0  0  0  0
    1.2716   -2.1902   -0.0802 H   0  0  0  0  0  0  0  0  0  0  0  0
    1.8691   -4.7995    0.3142 C   0  0  0  0  0  0  0  0  0  0  0  0
    2.1618   -5.6935    0.9291 H   0  0  0  0  0  0  0  0  0  0  0  0
    2.7910   -4.1666    0.1809 H   0  0  0  0  0  0  0  0  0  0  0  0
    1.4084   -5.2673   -1.0609 C   0  0  2  0  0  0  0  0  0  0  0  0
    0.8611   -4.4383   -1.5868 H   0  0  0  0  0  0  0  0  0  0  0  0
    0.5621   -6.5526   -1.0239 C   0  0  2  0  0  0  0  0  0  0  0  0
    0.1995   -6.7507    0.0192 H   0  0  0  0  0  0  0  0  0  0  0  0
    1.5281   -7.6648   -1.4744 C   0  0  0  0  0  0  0  0  0  0  0  0
    1.1002   -8.3341   -2.2618 H   0  0  0  0  0  0  0  0  0  0  0  0
    1.9125   -8.2610   -0.6093 H   0  0  0  0  0  0  0  0  0  0  0  0
    2.6765   -7.0256   -2.0835 O   0  0  0  0  0  0  0  0  0  0  0  0
    2.6240   -5.6697   -1.8663 C   0  0  0  0  0  0  0  0  0  0  0  0
    3.5542   -5.0227   -2.3488 O   0  0  0  0  0  0  0  0  0  0  0  0
   -0.6283   -6.5002   -1.9690 C   0  0  0  0  0  0  0  0  0  0  0  0
   -1.0758   -7.5320   -2.0233 H   0  0  0  0  0  0  0  0  0  0  0  0
   -0.2669   -6.2386   -3.0006 H   0  0  0  0  0  0  0  0  0  0  0  0
   -1.6882   -5.5455   -1.5516 C   0  0  0  0  0  0  0  0  0  0  0  0
   -2.5389   -5.8701   -0.4853 C   0  0  0  0  0  0  0  0  0  0  0  0
   -2.3901   -6.8094    0.0682 H   0  0  0  0  0  0  0  0  0  0  0  0
   -3.5727   -4.9962   -0.1342 C   0  0  0  0  0  0  0  0  0  0  0  0
   -3.7519   -3.7831   -0.8418 C   0  0  0  0  0  0  0  0  0  0  0  0
   -2.8965   -3.4636   -1.9080 C   0  0  0  0  0  0  0  0  0  0  0  0
   -3.0349   -2.5176   -2.4513 H   0  0  0  0  0  0  0  0  0  0  0  0
   -1.8723   -4.3442   -2.2530 C   0  0  0  0  0  0  0  0  0  0  0  0
   -1.2009   -4.0894   -3.0883 H   0  0  0  0  0  0  0  0  0  0  0  0
   -4.7638   -2.8994   -0.5534 O   0  0  0  0  0  0  0  0  0  0  0  0
   -5.1623   -3.1625    0.2933 H   0  0  0  0  0  0  0  0  0  0  0  0
   -4.4946   -5.2443    0.8681 O   0  0  0  0  0  0  0  0  0  0  0  0
   -4.0249   -6.0578    1.9442 C   0  0  0  0  0  0  0  0  0  0  0  0
   -3.8572   -7.1046    1.5947 H   0  0  0  0  0  0  0  0  0  0  0  0
   -4.8636   -6.0192    2.6846 H   0  0  0  0  0  0  0  0  0  0  0  0
   -3.0878   -5.6311    2.3778 H   0  0  0  0  0  0  0  0  0  0  0  0
   -1.9713   -1.7836    3.1830 O   0  0  0  0  0  0  0  0  0  0  0  0
   -2.1019   -0.9177    2.7614 H   0  0  0  0  0  0  0  0  0  0  0  0
  1  3  1  0  0  0  0
  1  5  1  0  0  0  0
  2  1  1  0  0  0  0
  4  1  1  0  0  0  0
  5  6  1  0  0  0  0
  6  7  1  0  0  0  0
  7  8  2  0  0  0  0
  7 47  1  0  0  0  0
  8  9  1  0  0  0  0
 10 11  1  0  0  0  0
 10  8  1  0  0  0  0
 12 10  2  0  0  0  0
 13 12  1  0  0  0  0
 13  6  2  0  0  0  0
 14 13  1  0  0  0  0
 15 16  1  0  0  0  0
 15 12  1  0  0  0  0
 17 15  1  0  0  0  0
 18 19  1  6  0  0  0
 18 20  1  0  0  0  0
 18 15  1  0  0  0  0
 20 21  1  1  0  0  0
 22 20  1  0  0  0  0
 22 24  1  0  0  0  0
 23 22  1  0  0  0  0
 25 26  1  0  0  0  0
 25 22  1  0  0  0  0
 26 18  1  0  0  0  0
 27 26  2  0  0  0  0
 28 31  1  0  0  0  0
 28 20  1  0  0  0  0
 29 28  1  0  0  0  0
 30 28  1  0  0  0  0
 31 32  1  0  0  0  0
 32 34  2  0  0  0  0
 32 33  1  0  0  0  0
 34 42  1  0  0  0  0
 35 40  1  0  0  0  0
 35 34  1  0  0  0  0
 36 35  2  0  0  0  0
 37 36  1  0  0  0  0
 38 36  1  0  0  0  0
 38 31  2  0  0  0  0
 39 38  1  0  0  0  0
 40 41  1  0  0  0  0
 42 43  1  0  0  0  0
 43 46  1  0  0  0  0
 43 45  1  0  0  0  0
 44 43  1  0  0  0  0
 48 47  1  0  0  0  0
M  END
>  <is_chroman>
0

>  <nOH>
2

>  <OH_position(s)>
41 48

>  <BDE>
77.022 77.320

>  <maxSDc>
0.271 0.273

>  <PA>
30.234 29.630

>  <ETE>
46.488 47.390

>  <IP>
84.843

>  <PDE>
-8.121 -7.823

$$$$
m-coumaric acid
 OpenBabel12282122263D

 20 20  0  0  0  0  0  0  0  0999 V2000
    0.0000    0.0000    0.0000 C   0  0  0  0  0  0  0  0  0  0  0  0
    1.1005    0.0000    0.0000 H   0  0  0  0  0  0  0  0  0  0  0  0
   -0.7209    1.1953    0.0000 C   0  0  0  0  0  0  0  0  0  0  0  0
   -2.1161    1.1833    0.0053 C   0  0  0  0  0  0  0  0  0  0  0  0
   -2.6723    2.1339    0.0062 H   0  0  0  0  0  0  0  0  0  0  0  0
   -2.8229   -0.0385    0.0100 C   0  0  0  0  0  0  0  0  0  0  0  0
   -4.2694   -0.0006    0.0212 C   0  0  0  0  0  0  0  0  0  0  0  0
   -4.7209    1.0121    0.0306 H   0  0  0  0  0  0  0  0  0  0  0  0
   -5.0708   -1.0875    0.0219 C   0  0  0  0  0  0  0  0  0  0  0  0
   -4.6943   -2.1231    0.0103 H   0  0  0  0  0  0  0  0  0  0  0  0
   -2.1090   -1.2484    0.0070 C   0  0  0  0  0  0  0  0  0  0  0  0
   -2.6258   -2.2193    0.0094 H   0  0  0  0  0  0  0  0  0  0  0  0
   -0.7037   -1.2177    0.0019 C   0  0  0  0  0  0  0  0  0  0  0  0
   -0.0675   -2.4367   -0.0004 O   0  0  0  0  0  0  0  0  0  0  0  0
    0.8913   -2.2779   -0.0096 H   0  0  0  0  0  0  0  0  0  0  0  0
   -0.1819    2.1561   -0.0032 H   0  0  0  0  0  0  0  0  0  0  0  0
   -6.5254   -0.9519    0.0402 C   0  0  0  0  0  0  0  0  0  0  0  0
   -7.2242    0.0756    0.0603 O   0  0  0  0  0  0  0  0  0  0  0  0
   -7.1949   -2.1360    0.0361 O   0  0  0  0  0  0  0  0  0  0  0  0
   -8.1561   -1.9759    0.0556 H   0  0  0  0  0  0  0  0  0  0  0  0
  1 13  1  0  0  0  0
  2  1  1  0  0  0  0
  3  1  2  0  0  0  0
  3  4  1  0  0  0  0
  4  5  1  0  0  0  0
  4  6  2  0  0  0  0
  6  7  1  0  0  0  0
  7  9  2  0  0  0  0
  7  8  1  0  0  0  0
  9 17  1  0  0  0  0
 10  9  1  0  0  0  0
 11 12  1  0  0  0  0
 11  6  1  0  0  0  0
 13 11  2  0  0  0  0
 14 13  1  0  0  0  0
 15 14  1  0  0  0  0
 16  3  1  0  0  0  0
 17 18  2  0  0  0  0
 19 17  1  0  0  0  0
 19 20  1  0  0  0  0
M  END
>  <is_chroman>
0

>  <nOH>
1

>  <OH_position(s)>
15

>  <BDE>
83.214

>  <maxSDc>
0.311

>  <PA>
26.958

>  <ETE>
55.955

>  <IP>
91.167

>  <PDE>
-8.253

$$$$
m-hydroxybenzoic acid
 OpenBabel12282122263D

 16 16  0  0  0  0  0  0  0  0999 V2000
    0.0000    0.0000    0.0000 C   0  0  0  0  0  0  0  0  0  0  0  0
    1.1004    0.0000    0.0000 H   0  0  0  0  0  0  0  0  0  0  0  0
   -0.7169    1.1937    0.0000 C   0  0  0  0  0  0  0  0  0  0  0  0
   -0.1766    2.1541    0.0017 H   0  0  0  0  0  0  0  0  0  0  0  0
   -2.1140    1.1868   -0.0035 C   0  0  0  0  0  0  0  0  0  0  0  0
   -2.6736    2.1361   -0.0039 H   0  0  0  0  0  0  0  0  0  0  0  0
   -2.8038   -0.0320   -0.0071 C   0  0  0  0  0  0  0  0  0  0  0  0
   -2.1044   -1.2466   -0.0057 C   0  0  0  0  0  0  0  0  0  0  0  0
   -2.6490   -2.2045   -0.0086 H   0  0  0  0  0  0  0  0  0  0  0  0
   -0.7030   -1.2200   -0.0016 C   0  0  0  0  0  0  0  0  0  0  0  0
    0.0553   -2.3663    0.0009 O   0  0  0  0  0  0  0  0  0  0  0  0
   -0.5462   -3.1301    0.0020 H   0  0  0  0  0  0  0  0  0  0  0  0
   -4.2713   -0.0684   -0.0153 C   0  0  0  0  0  0  0  0  0  0  0  0
   -5.0137   -1.0642   -0.0206 O   0  0  0  0  0  0  0  0  0  0  0  0
   -4.8885    1.1420   -0.0188 O   0  0  0  0  0  0  0  0  0  0  0  0
   -5.8562    1.0206   -0.0276 H   0  0  0  0  0  0  0  0  0  0  0  0
  1  2  1  0  0  0  0
  1  3  1  0  0  0  0
  3  4  1  0  0  0  0
  5  3  2  0  0  0  0
  6  5  1  0  0  0  0
  7  8  2  0  0  0  0
  7  5  1  0  0  0  0
  8 10  1  0  0  0  0
  9  8  1  0  0  0  0
 10  1  2  0  0  0  0
 10 11  1  0  0  0  0
 11 12  1  0  0  0  0
 13  7  1  0  0  0  0
 14 13  2  0  0  0  0
 15 13  1  0  0  0  0
 16 15  1  0  0  0  0
M  END
>  <is_chroman>
0

>  <nOH>
1

>  <OH_position(s)>
12

>  <BDE>
83.686

>  <maxSDc>
0.301

>  <PA>
25.837

>  <ETE>
57.549

>  <IP>
93.223

>  <PDE>
-9.837

$$$$
o-coumaric acid
 OpenBabel12282122263D

 20 20  0  0  0  0  0  0  0  0999 V2000
    0.0000    0.0000    0.0000 C   0  0  0  0  0  0  0  0  0  0  0  0
    1.1014    0.0000    0.0000 H   0  0  0  0  0  0  0  0  0  0  0  0
   -0.6985    1.2141    0.0000 C   0  0  0  0  0  0  0  0  0  0  0  0
   -2.0894    1.2221   -0.0041 C   0  0  0  0  0  0  0  0  0  0  0  0
   -2.6171    2.1895   -0.0043 H   0  0  0  0  0  0  0  0  0  0  0  0
   -2.8336    0.0222   -0.0088 C   0  0  0  0  0  0  0  0  0  0  0  0
   -4.2771    0.0434   -0.0171 C   0  0  0  0  0  0  0  0  0  0  0  0
   -4.8017   -0.9326   -0.0215 H   0  0  0  0  0  0  0  0  0  0  0  0
   -5.0331    1.1643   -0.0199 C   0  0  0  0  0  0  0  0  0  0  0  0
   -4.6202    2.1855   -0.0145 H   0  0  0  0  0  0  0  0  0  0  0  0
   -2.1082   -1.1960   -0.0073 C   0  0  0  0  0  0  0  0  0  0  0  0
   -2.6750   -2.4453   -0.0118 O   0  0  0  0  0  0  0  0  0  0  0  0
   -3.6412   -2.3691   -0.0211 H   0  0  0  0  0  0  0  0  0  0  0  0
   -0.6965   -1.2032   -0.0025 C   0  0  0  0  0  0  0  0  0  0  0  0
   -0.1663   -2.1673   -0.0026 H   0  0  0  0  0  0  0  0  0  0  0  0
   -0.1447    2.1655    0.0019 H   0  0  0  0  0  0  0  0  0  0  0  0
   -6.4918    1.0850   -0.0333 C   0  0  0  0  0  0  0  0  0  0  0  0
   -7.2294    0.0848   -0.0453 O   0  0  0  0  0  0  0  0  0  0  0  0
   -7.1152    2.2940   -0.0340 O   0  0  0  0  0  0  0  0  0  0  0  0
   -8.0819    2.1703   -0.0476 H   0  0  0  0  0  0  0  0  0  0  0  0
  1  3  1  0  0  0  0
  1  2  1  0  0  0  0
  3 16  1  0  0  0  0
  4  3  2  0  0  0  0
  5  4  1  0  0  0  0
  6 11  2  0  0  0  0
  6  4  1  0  0  0  0
  7  6  1  0  0  0  0
  8  7  1  0  0  0  0
  9  7  2  0  0  0  0
  9 10  1  0  0  0  0
 11 14  1  0  0  0  0
 12 11  1  0  0  0  0
 13 12  1  0  0  0  0
 14  1  2  0  0  0  0
 15 14  1  0  0  0  0
 17  9  1  0  0  0  0
 18 17  2  0  0  0  0
 19 17  1  0  0  0  0
 20 19  1  0  0  0  0
M  END
>  <is_chroman>
0

>  <nOH>
1

>  <OH_position(s)>
13

>  <BDE>
81.112

>  <maxSDc>
0.263

>  <PA>
20.481

>  <ETE>
60.331

>  <IP>
92.829

>  <PDE>
-12.017

$$$$
o-hydroxybenzoic acid
 OpenBabel12282122263D

 16 16  0  0  0  0  0  0  0  0999 V2000
    0.0000    0.0000    0.0000 C   0  0  0  0  0  0  0  0  0  0  0  0
    1.1028    0.0000    0.0000 H   0  0  0  0  0  0  0  0  0  0  0  0
   -0.6918    1.2187    0.0000 C   0  0  0  0  0  0  0  0  0  0  0  0
   -0.1321    2.1667    0.0013 H   0  0  0  0  0  0  0  0  0  0  0  0
   -2.0780    1.2299   -0.0023 C   0  0  0  0  0  0  0  0  0  0  0  0
   -2.6261    2.1877   -0.0026 H   0  0  0  0  0  0  0  0  0  0  0  0
   -2.8084    0.0259   -0.0049 C   0  0  0  0  0  0  0  0  0  0  0  0
   -2.1043   -1.1951   -0.0042 C   0  0  0  0  0  0  0  0  0  0  0  0
   -2.6830   -2.4336   -0.0069 O   0  0  0  0  0  0  0  0  0  0  0  0
   -3.6530   -2.3526   -0.0080 H   0  0  0  0  0  0  0  0  0  0  0  0
   -0.6918   -1.2009   -0.0016 C   0  0  0  0  0  0  0  0  0  0  0  0
   -0.1623   -2.1656   -0.0014 H   0  0  0  0  0  0  0  0  0  0  0  0
   -4.2680    0.0678   -0.0095 C   0  0  0  0  0  0  0  0  0  0  0  0
   -5.0680   -0.8874   -0.0138 O   0  0  0  0  0  0  0  0  0  0  0  0
   -4.8241    1.3068   -0.0096 O   0  0  0  0  0  0  0  0  0  0  0  0
   -5.7970    1.2316   -0.0169 H   0  0  0  0  0  0  0  0  0  0  0  0
  1  2  1  0  0  0  0
  1  3  1  0  0  0  0
  3  4  1  0  0  0  0
  5  3  2  0  0  0  0
  6  5  1  0  0  0  0
  7  8  2  0  0  0  0
  7  5  1  0  0  0  0
  8 11  1  0  0  0  0
  9  8  1  0  0  0  0
 10  9  1  0  0  0  0
 11 12  1  0  0  0  0
 11  1  2  0  0  0  0
 13  7  1  0  0  0  0
 14 13  2  0  0  0  0
 15 13  1  0  0  0  0
 16 15  1  0  0  0  0
M  END
>  <is_chroman>
0

>  <nOH>
1

>  <OH_position(s)>
10

>  <BDE>
85.176

>  <maxSDc>
0.317

>  <PA>
22.354

>  <ETE>
62.521

>  <IP>
94.759

>  <PDE>
-9.884

$$$$
p-coumaric acid
 OpenBabel12282122263D

 20 20  0  0  0  0  0  0  0  0999 V2000
    0.0000    0.0000    0.0000 C   0  0  0  0  0  0  0  0  0  0  0  0
    1.4087    0.0000    0.0000 C   0  0  0  0  0  0  0  0  0  0  0  0
    2.0881    1.2134    0.0000 C   0  0  0  0  0  0  0  0  0  0  0  0
    3.1901    1.2074    0.0008 H   0  0  0  0  0  0  0  0  0  0  0  0
    1.3875    2.4359   -0.0024 C   0  0  0  0  0  0  0  0  0  0  0  0
    2.0606    3.7140   -0.0069 C   0  0  0  0  0  0  0  0  0  0  0  0
    1.3988    4.6039   -0.0113 H   0  0  0  0  0  0  0  0  0  0  0  0
    3.4006    3.8840   -0.0068 C   0  0  0  0  0  0  0  0  0  0  0  0
    4.1209    3.0504   -0.0010 H   0  0  0  0  0  0  0  0  0  0  0  0
   -0.0237    2.4146   -0.0025 C   0  0  0  0  0  0  0  0  0  0  0  0
   -0.5830    3.3646   -0.0041 H   0  0  0  0  0  0  0  0  0  0  0  0
   -0.7184    1.2097   -0.0009 C   0  0  0  0  0  0  0  0  0  0  0  0
   -1.8193    1.1966   -0.0008 H   0  0  0  0  0  0  0  0  0  0  0  0
   -0.6161   -1.2252    0.0006 O   0  0  0  0  0  0  0  0  0  0  0  0
   -1.5783   -1.0841    0.0026 H   0  0  0  0  0  0  0  0  0  0  0  0
    1.9557   -0.9542    0.0011 H   0  0  0  0  0  0  0  0  0  0  0  0
    3.9905    5.2190   -0.0168 C   0  0  0  0  0  0  0  0  0  0  0  0
    3.4340    6.3305   -0.0285 O   0  0  0  0  0  0  0  0  0  0  0  0
    5.3512    5.2280   -0.0140 O   0  0  0  0  0  0  0  0  0  0  0  0
    5.6786    6.1458   -0.0259 H   0  0  0  0  0  0  0  0  0  0  0  0
  1  2  1  0  0  0  0
  1 14  1  0  0  0  0
  2 16  1  0  0  0  0
  3  2  2  0  0  0  0
  3  4  1  0  0  0  0
  5  3  1  0  0  0  0
  6  8  2  0  0  0  0
  6  5  1  0  0  0  0
  7  6  1  0  0  0  0
  8  9  1  0  0  0  0
 10  5  2  0  0  0  0
 10 12  1  0  0  0  0
 11 10  1  0  0  0  0
 12 13  1  0  0  0  0
 12  1  2  0  0  0  0
 14 15  1  0  0  0  0
 17 19  1  0  0  0  0
 17  8  1  0  0  0  0
 18 17  2  0  0  0  0
 20 19  1  0  0  0  0
M  END
>  <is_chroman>
0

>  <nOH>
1

>  <OH_position(s)>
15

>  <BDE>
83.204

>  <maxSDc>
0.316

>  <PA>
22.763

>  <ETE>
60.141

>  <IP>
90.288

>  <PDE>
-7.384

$$$$
phloretin
 OpenBabel12282122263D

 34 35  0  0  0  0  0  0  0  0999 V2000
    0.0000    0.0000    0.0000 C   0  0  0  0  0  0  0  0  0  0  0  0
    1.1018    0.0000    0.0000 H   0  0  0  0  0  0  0  0  0  0  0  0
   -0.6825    1.2155    0.0000 C   0  0  0  0  0  0  0  0  0  0  0  0
   -0.1313    2.1678   -0.0148 H   0  0  0  0  0  0  0  0  0  0  0  0
   -2.0860    1.2138    0.0203 C   0  0  0  0  0  0  0  0  0  0  0  0
   -2.8046    0.0047    0.0452 C   0  0  0  0  0  0  0  0  0  0  0  0
   -3.9036    0.0203    0.0670 H   0  0  0  0  0  0  0  0  0  0  0  0
   -2.1034   -1.1977    0.0428 C   0  0  0  0  0  0  0  0  0  0  0  0
   -2.6599   -2.1484    0.0666 H   0  0  0  0  0  0  0  0  0  0  0  0
   -0.7002   -1.2140    0.0132 C   0  0  0  0  0  0  0  0  0  0  0  0
    0.0371   -2.5071    0.0236 C   0  0  0  0  0  0  0  0  0  0  0  0
   -0.2334   -3.0656    0.9620 H   0  0  0  0  0  0  0  0  0  0  0  0
    1.1449   -2.3205    0.0504 H   0  0  0  0  0  0  0  0  0  0  0  0
   -0.2933   -3.3897   -1.1648 C   0  0  0  0  0  0  0  0  0  0  0  0
   -0.0088   -4.4545   -0.9311 H   0  0  0  0  0  0  0  0  0  0  0  0
   -1.3994   -3.3795   -1.3580 H   0  0  0  0  0  0  0  0  0  0  0  0
    0.4395   -3.0094   -2.4177 C   0  0  0  0  0  0  0  0  0  0  0  0
    1.5830   -2.5147   -2.3813 O   0  0  0  0  0  0  0  0  0  0  0  0
   -0.2391   -3.2421   -3.7012 C   0  0  0  0  0  0  0  0  0  0  0  0
   -1.1055   -4.3470   -3.8927 C   0  0  0  0  0  0  0  0  0  0  0  0
   -1.7688   -4.5715   -5.1030 C   0  0  0  0  0  0  0  0  0  0  0  0
   -2.4351   -5.4371   -5.2293 H   0  0  0  0  0  0  0  0  0  0  0  0
   -1.5678   -3.6692   -6.1591 C   0  0  0  0  0  0  0  0  0  0  0  0
   -0.7128   -2.5703   -6.0237 C   0  0  0  0  0  0  0  0  0  0  0  0
   -0.5540   -1.8683   -6.8550 H   0  0  0  0  0  0  0  0  0  0  0  0
   -0.0480   -2.3761   -4.8024 C   0  0  0  0  0  0  0  0  0  0  0  0
    0.7692   -1.2793   -4.7773 O   0  0  0  0  0  0  0  0  0  0  0  0
    1.1975   -1.1959   -3.9080 H   0  0  0  0  0  0  0  0  0  0  0  0
   -2.2446   -3.9284   -7.3191 O   0  0  0  0  0  0  0  0  0  0  0  0
   -2.0310   -3.2329   -7.9665 H   0  0  0  0  0  0  0  0  0  0  0  0
   -1.2531   -5.2159   -2.8457 O   0  0  0  0  0  0  0  0  0  0  0  0
   -1.8779   -5.9168   -3.1063 H   0  0  0  0  0  0  0  0  0  0  0  0
   -2.8270    2.3726    0.0207 O   0  0  0  0  0  0  0  0  0  0  0  0
   -2.2120    3.1247    0.0109 H   0  0  0  0  0  0  0  0  0  0  0  0
  1 10  1  0  0  0  0
  2  1  1  0  0  0  0
  3  1  2  0  0  0  0
  3  5  1  0  0  0  0
  4  3  1  0  0  0  0
  5 33  1  0  0  0  0
  5  6  2  0  0  0  0
  6  7  1  0  0  0  0
  8  6  1  0  0  0  0
  8  9  1  0  0  0  0
 10 11  1  0  0  0  0
 10  8  2  0  0  0  0
 11 13  1  0  0  0  0
 11 12  1  0  0  0  0
 14 15  1  0  0  0  0
 14 11  1  0  0  0  0
 16 14  1  0  0  0  0
 17 18  2  0  0  0  0
 17 14  1  0  0  0  0
 19 17  1  0  0  0  0
 20 19  1  0  0  0  0
 20 31  1  0  0  0  0
 21 20  2  0  0  0  0
 22 21  1  0  0  0  0
 23 24  2  0  0  0  0
 23 21  1  0  0  0  0
 24 26  1  0  0  0  0
 25 24  1  0  0  0  0
 26 27  1  0  0  0  0
 26 19  2  0  0  0  0
 27 28  1  0  0  0  0
 29 23  1  0  0  0  0
 30 29  1  0  0  0  0
 32 31  1  0  0  0  0
 34 33  1  0  0  0  0
M  END
>  <is_chroman>
0

>  <nOH>
4

>  <OH_position(s)>
28 30 32 34

>  <BDE>
86.913 88.861 85.649 80.927

>  <maxSDc>
0.356 0.340 0.349 0.328

>  <PA>
21.720 20.492 20.511 28.773

>  <ETE>
64.893 68.069 64.837 51.854

>  <IP>
86.791

>  <PDE>
-0.178 1.770 -1.442 -6.164

$$$$
p-hydroxybenzoic acid
 OpenBabel12282122263D

 16 16  0  0  0  0  0  0  0  0999 V2000
    0.0000    0.0000    0.0000 C   0  0  0  0  0  0  0  0  0  0  0  0
    1.3895    0.0000    0.0000 C   0  0  0  0  0  0  0  0  0  0  0  0
    2.0772    1.2254    0.0000 C   0  0  0  0  0  0  0  0  0  0  0  0
    1.3788    2.4478   -0.0007 C   0  0  0  0  0  0  0  0  0  0  0  0
   -0.0095    2.4323   -0.0017 C   0  0  0  0  0  0  0  0  0  0  0  0
   -0.7053    1.2133   -0.0017 C   0  0  0  0  0  0  0  0  0  0  0  0
   -0.5545   -0.9537    0.0006 H   0  0  0  0  0  0  0  0  0  0  0  0
    1.9498   -0.9479   -0.0006 H   0  0  0  0  0  0  0  0  0  0  0  0
    3.4443    1.3013    0.0014 O   0  0  0  0  0  0  0  0  0  0  0  0
    1.9347    3.3969   -0.0002 H   0  0  0  0  0  0  0  0  0  0  0  0
   -0.5702    3.3825   -0.0027 H   0  0  0  0  0  0  0  0  0  0  0  0
    3.8048    0.3971    0.0043 H   0  0  0  0  0  0  0  0  0  0  0  0
   -2.1669    1.1823   -0.0055 C   0  0  0  0  0  0  0  0  0  0  0  0
   -2.9162    0.1900   -0.0084 O   0  0  0  0  0  0  0  0  0  0  0  0
   -2.7838    2.3947   -0.0070 O   0  0  0  0  0  0  0  0  0  0  0  0
   -3.7512    2.2730   -0.0128 H   0  0  0  0  0  0  0  0  0  0  0  0
  1  2  1  0  0  0  0
  1  7  1  0  0  0  0
  2  3  2  0  0  0  0
  3  9  1  0  0  0  0
  4 10  1  0  0  0  0
  4  3  1  0  0  0  0
  5  6  1  0  0  0  0
  5  4  2  0  0  0  0
  6  1  2  0  0  0  0
  8  2  1  0  0  0  0
  9 12  1  0  0  0  0
 11  5  1  0  0  0  0
 13  6  1  0  0  0  0
 14 13  2  0  0  0  0
 15 13  1  0  0  0  0
 16 15  1  0  0  0  0
M  END
>  <is_chroman>
0

>  <nOH>
1

>  <OH_position(s)>
12

>  <BDE>
86.162

>  <maxSDc>
0.325

>  <PA>
21.221

>  <ETE>
64.642

>  <IP>
97.326

>  <PDE>
-11.464

$$$$
physcion
 OpenBabel12282122263D

 33 35  0  0  0  0  0  0  0  0999 V2000
    0.0000    0.0000    0.0000 C   0  0  0  0  0  0  0  0  0  0  0  0
    1.4067    0.0000    0.0000 C   0  0  0  0  0  0  0  0  0  0  0  0
    2.1900    1.1207    0.0000 O   0  0  0  0  0  0  0  0  0  0  0  0
    1.6516    1.9087   -0.1908 H   0  0  0  0  0  0  0  0  0  0  0  0
    2.1337   -1.2149    0.0157 C   0  0  0  0  0  0  0  0  0  0  0  0
    3.2349   -1.1744    0.0113 H   0  0  0  0  0  0  0  0  0  0  0  0
    1.4597   -2.4279    0.0417 C   0  0  0  0  0  0  0  0  0  0  0  0
    0.0503   -2.4384    0.0436 C   0  0  0  0  0  0  0  0  0  0  0  0
   -0.6649   -1.2474    0.0156 C   0  0  0  0  0  0  0  0  0  0  0  0
    2.1974   -3.7112    0.0666 C   0  0  0  0  0  0  0  0  0  0  0  0
    1.9307   -4.2893    0.9873 H   0  0  0  0  0  0  0  0  0  0  0  0
    3.3029   -3.5470    0.0575 H   0  0  0  0  0  0  0  0  0  0  0  0
    1.9216   -4.3301   -0.8245 H   0  0  0  0  0  0  0  0  0  0  0  0
   -0.4870   -3.4014    0.0673 H   0  0  0  0  0  0  0  0  0  0  0  0
   -2.1411   -1.3011    0.0094 C   0  0  0  0  0  0  0  0  0  0  0  0
   -2.7571   -2.3296    0.3313 O   0  0  0  0  0  0  0  0  0  0  0  0
   -2.8549   -0.0752   -0.4155 C   0  0  0  0  0  0  0  0  0  0  0  0
   -2.1834    1.1694   -0.4249 C   0  0  0  0  0  0  0  0  0  0  0  0
   -0.7797    1.2460   -0.0059 C   0  0  0  0  0  0  0  0  0  0  0  0
   -4.1847   -0.1810   -0.7895 C   0  0  0  0  0  0  0  0  0  0  0  0
   -4.7033   -1.1530   -0.7689 H   0  0  0  0  0  0  0  0  0  0  0  0
   -4.8842    0.9796   -1.2027 C   0  0  0  0  0  0  0  0  0  0  0  0
   -6.1931    0.7651   -1.5595 O   0  0  0  0  0  0  0  0  0  0  0  0
   -6.9371    1.9141   -1.9751 C   0  0  0  0  0  0  0  0  0  0  0  0
   -6.9949    2.6597   -1.1461 H   0  0  0  0  0  0  0  0  0  0  0  0
   -7.9488    1.4932   -2.2057 H   0  0  0  0  0  0  0  0  0  0  0  0
   -6.4768    2.3658   -2.8866 H   0  0  0  0  0  0  0  0  0  0  0  0
   -4.2563    2.2192   -1.2308 C   0  0  0  0  0  0  0  0  0  0  0  0
   -4.7777    3.1349   -1.5493 H   0  0  0  0  0  0  0  0  0  0  0  0
   -2.9026    2.3094   -0.8332 C   0  0  0  0  0  0  0  0  0  0  0  0
   -2.3969    3.5770   -0.8798 O   0  0  0  0  0  0  0  0  0  0  0  0
   -1.4307    3.5630   -0.7594 H   0  0  0  0  0  0  0  0  0  0  0  0
   -0.2622    2.3321    0.3336 O   0  0  0  0  0  0  0  0  0  0  0  0
  1  9  1  0  0  0  0
  2  3  1  0  0  0  0
  2  1  2  0  0  0  0
  2  5  1  0  0  0  0
  4  3  1  0  0  0  0
  5  7  2  0  0  0  0
  6  5  1  0  0  0  0
  7  8  1  0  0  0  0
  7 10  1  0  0  0  0
  8 14  1  0  0  0  0
  9  8  2  0  0  0  0
 10 11  1  0  0  0  0
 12 10  1  0  0  0  0
 13 10  1  0  0  0  0
 15  9  1  0  0  0  0
 15 16  2  0  0  0  0
 17 15  1  0  0  0  0
 18 17  1  0  0  0  0
 18 19  1  0  0  0  0
 19  1  1  0  0  0  0
 19 33  2  0  0  0  0
 20 21  1  0  0  0  0
 20 17  2  0  0  0  0
 22 20  1  0  0  0  0
 23 22  1  0  0  0  0
 24 23  1  0  0  0  0
 24 25  1  0  0  0  0
 26 24  1  0  0  0  0
 27 24  1  0  0  0  0
 28 22  2  0  0  0  0
 28 30  1  0  0  0  0
 29 28  1  0  0  0  0
 30 18  2  0  0  0  0
 31 30  1  0  0  0  0
 31 32  1  0  0  0  0
M  END
>  <is_chroman>
0

>  <nOH>
2

>  <OH_position(s)>
4 32

>  <BDE>
87.037 87.986

>  <maxSDc>
0.281 0.299

>  <PA>
21.593 20.209

>  <ETE>
65.143 67.476

>  <IP>
100.394

>  <PDE>
-13.657 -12.708

$$$$
piceatannol-3p-glucoside
 OpenBabel12282122263D

 51 53  0  0  1  0  0  0  0  0999 V2000
    0.0000    0.0000    0.0000 C   0  0  0  0  0  0  0  0  0  0  0  0
    1.1023    0.0000    0.0000 H   0  0  0  0  0  0  0  0  0  0  0  0
   -0.6786    1.2140    0.0000 C   0  0  0  0  0  0  0  0  0  0  0  0
   -0.1325    2.1692   -0.0125 H   0  0  0  0  0  0  0  0  0  0  0  0
   -2.0876    1.2202    0.0174 C   0  0  0  0  0  0  0  0  0  0  0  0
   -2.7261    2.4307    0.0330 O   0  0  0  0  0  0  0  0  0  0  0  0
   -3.6882    2.2676   -0.0100 H   0  0  0  0  0  0  0  0  0  0  0  0
   -2.7868   -0.0104    0.0433 C   0  0  0  0  0  0  0  0  0  0  0  0
   -4.1645    0.0433    0.1979 O   0  0  0  0  0  0  0  0  0  0  0  0
   -2.1028   -1.2283    0.0191 C   0  0  0  0  0  0  0  0  0  0  0  0
   -2.6868   -2.1612    0.0121 H   0  0  0  0  0  0  0  0  0  0  0  0
   -0.6920   -1.2378   -0.0001 C   0  0  0  0  0  0  0  0  0  0  0  0
    0.0741   -2.4529   -0.0250 C   0  0  0  0  0  0  0  0  0  0  0  0
    1.1711   -2.3164   -0.0431 H   0  0  0  0  0  0  0  0  0  0  0  0
   -0.4596   -3.7134   -0.0256 C   0  0  0  0  0  0  0  0  0  0  0  0
   -1.5567   -3.8474   -0.0069 H   0  0  0  0  0  0  0  0  0  0  0  0
    0.3044   -4.9318   -0.0590 C   0  0  0  0  0  0  0  0  0  0  0  0
    1.7142   -4.9457   -0.0414 C   0  0  0  0  0  0  0  0  0  0  0  0
    2.2874   -4.0076    0.0015 H   0  0  0  0  0  0  0  0  0  0  0  0
    2.4006   -6.1696   -0.0804 C   0  0  0  0  0  0  0  0  0  0  0  0
    3.7730   -6.2416   -0.0686 O   0  0  0  0  0  0  0  0  0  0  0  0
    4.1265   -5.3368   -0.0287 H   0  0  0  0  0  0  0  0  0  0  0  0
    1.7179   -7.3992   -0.1366 C   0  0  0  0  0  0  0  0  0  0  0  0
    2.2701   -8.3487   -0.1679 H   0  0  0  0  0  0  0  0  0  0  0  0
    0.3138   -7.3675   -0.1517 C   0  0  0  0  0  0  0  0  0  0  0  0
   -0.4393   -8.5162   -0.2032 O   0  0  0  0  0  0  0  0  0  0  0  0
    0.1650   -9.2763   -0.2449 H   0  0  0  0  0  0  0  0  0  0  0  0
   -0.3975   -6.1563   -0.1128 C   0  0  0  0  0  0  0  0  0  0  0  0
   -1.4972   -6.1699   -0.1231 H   0  0  0  0  0  0  0  0  0  0  0  0
   -4.9149   -0.2418   -0.9838 C   0  0  2  0  0  0  0  0  0  0  0  0
   -4.3005   -0.1846   -1.9240 H   0  0  0  0  0  0  0  0  0  0  0  0
   -6.1199    0.7188   -1.0217 C   0  0  1  0  0  0  0  0  0  0  0  0
   -6.6875    0.5439   -1.9791 H   0  0  0  0  0  0  0  0  0  0  0  0
   -7.0355    0.4662    0.1837 C   0  0  2  0  0  0  0  0  0  0  0  0
   -6.5121    0.7488    1.1396 H   0  0  0  0  0  0  0  0  0  0  0  0
   -7.4237   -1.0208    0.2127 C   0  0  1  0  0  0  0  0  0  0  0  0
   -8.0443   -1.2741   -0.6912 H   0  0  0  0  0  0  0  0  0  0  0  0
   -6.1561   -1.8892    0.2472 C   0  0  2  0  0  0  0  0  0  0  0  0
   -5.5991   -1.6966    1.2065 H   0  0  0  0  0  0  0  0  0  0  0  0
   -5.3005   -1.5915   -0.8627 O   0  0  0  0  0  0  0  0  0  0  0  0
   -6.4838   -3.3813    0.1124 C   0  0  0  0  0  0  0  0  0  0  0  0
   -5.5338   -3.9597   -0.0389 H   0  0  0  0  0  0  0  0  0  0  0  0
   -7.1807   -3.5623   -0.7488 H   0  0  0  0  0  0  0  0  0  0  0  0
   -7.1725   -3.8496    1.2536 O   0  0  0  0  0  0  0  0  0  0  0  0
   -6.6083   -3.6907    2.0234 H   0  0  0  0  0  0  0  0  0  0  0  0
   -8.1884   -1.2048    1.3928 O   0  0  0  0  0  0  0  0  0  0  0  0
   -8.4837   -2.1282    1.3980 H   0  0  0  0  0  0  0  0  0  0  0  0
   -8.1796    1.2852    0.0054 O   0  0  0  0  0  0  0  0  0  0  0  0
   -8.7638    1.1070    0.7568 H   0  0  0  0  0  0  0  0  0  0  0  0
   -5.5967    2.0350   -1.0145 O   0  0  0  0  0  0  0  0  0  0  0  0
   -6.3435    2.6309   -0.8542 H   0  0  0  0  0  0  0  0  0  0  0  0
  2  1  1  0  0  0  0
  3  1  1  0  0  0  0
  3  5  2  0  0  0  0
  4  3  1  0  0  0  0
  5  6  1  0  0  0  0
  5  8  1  0  0  0  0
  7  6  1  0  0  0  0
  8  9  1  0  0  0  0
 10  8  2  0  0  0  0
 11 10  1  0  0  0  0
 12  1  2  0  0  0  0
 12 10  1  0  0  0  0
 13 12  1  0  0  0  0
 14 13  1  0  0  0  0
 15 13  2  0  0  0  0
 15 16  1  0  0  0  0
 17 18  1  0  0  0  0
 17 15  1  0  0  0  0
 18 19  1  0  0  0  0
 20 21  1  0  0  0  0
 20 18  2  0  0  0  0
 21 22  1  0  0  0  0
 23 20  1  0  0  0  0
 24 23  1  0  0  0  0
 25 23  2  0  0  0  0
 25 28  1  0  0  0  0
 26 25  1  0  0  0  0
 27 26  1  0  0  0  0
 28 17  2  0  0  0  0
 29 28  1  0  0  0  0
 30 31  1  6  0  0  0
 30 40  1  0  0  0  0
 30  9  1  0  0  0  0
 32 33  1  6  0  0  0
 32 50  1  0  0  0  0
 32 30  1  0  0  0  0
 32 34  1  0  0  0  0
 34 36  1  0  0  0  0
 34 35  1  1  0  0  0
 36 37  1  6  0  0  0
 36 38  1  0  0  0  0
 36 46  1  0  0  0  0
 38 39  1  1  0  0  0
 40 38  1  0  0  0  0
 41 38  1  0  0  0  0
 41 44  1  0  0  0  0
 42 41  1  0  0  0  0
 43 41  1  0  0  0  0
 44 45  1  0  0  0  0
 46 47  1  0  0  0  0
 48 34  1  0  0  0  0
 48 49  1  0  0  0  0
 50 51  1  0  0  0  0
M  END
>  <is_chroman>
0

>  <nOH>
3

>  <OH_position(s)>
7 22 27

>  <BDE>
81.182 83.788 84.576

>  <maxSDc>
0.260 0.349 0.337

>  <PA>
26.225 25.956 26.100

>  <ETE>
54.657 57.531 58.176

>  <IP>
84.873

>  <PDE>
-3.992 -1.386 -0.597

$$$$
piceatannol
 OpenBabel12282122263D

 30 31  0  0  0  0  0  0  0  0999 V2000
    0.0000    0.0000    0.0000 C   0  0  0  0  0  0  0  0  0  0  0  0
    1.1016    0.0000    0.0000 H   0  0  0  0  0  0  0  0  0  0  0  0
   -0.6886    1.2097    0.0000 C   0  0  0  0  0  0  0  0  0  0  0  0
   -0.1435    2.1665   -0.0019 H   0  0  0  0  0  0  0  0  0  0  0  0
   -2.0934    1.2095    0.0028 C   0  0  0  0  0  0  0  0  0  0  0  0
   -2.8529    2.3530    0.0042 O   0  0  0  0  0  0  0  0  0  0  0  0
   -2.2501    3.1158    0.0163 H   0  0  0  0  0  0  0  0  0  0  0  0
   -2.8004   -0.0209    0.0038 C   0  0  0  0  0  0  0  0  0  0  0  0
   -4.1733   -0.0870    0.0060 O   0  0  0  0  0  0  0  0  0  0  0  0
   -4.5210    0.8205    0.0046 H   0  0  0  0  0  0  0  0  0  0  0  0
   -2.1016   -1.2358    0.0031 C   0  0  0  0  0  0  0  0  0  0  0  0
   -2.6731   -2.1757    0.0039 H   0  0  0  0  0  0  0  0  0  0  0  0
   -0.6907   -1.2381    0.0015 C   0  0  0  0  0  0  0  0  0  0  0  0
    0.0805   -2.4496    0.0007 C   0  0  0  0  0  0  0  0  0  0  0  0
    1.1770   -2.3076   -0.0112 H   0  0  0  0  0  0  0  0  0  0  0  0
   -0.4430   -3.7152    0.0152 C   0  0  0  0  0  0  0  0  0  0  0  0
   -1.5387   -3.8602    0.0302 H   0  0  0  0  0  0  0  0  0  0  0  0
    0.3351   -4.9252    0.0147 C   0  0  0  0  0  0  0  0  0  0  0  0
    1.7436   -4.9194   -0.0132 C   0  0  0  0  0  0  0  0  0  0  0  0
    2.3114   -3.9786   -0.0363 H   0  0  0  0  0  0  0  0  0  0  0  0
    2.4446   -6.1391   -0.0132 C   0  0  0  0  0  0  0  0  0  0  0  0
    3.8161   -6.0513   -0.0423 O   0  0  0  0  0  0  0  0  0  0  0  0
    4.1791   -6.9530   -0.0348 H   0  0  0  0  0  0  0  0  0  0  0  0
    1.7802   -7.3758    0.0148 C   0  0  0  0  0  0  0  0  0  0  0  0
    2.3343   -8.3245    0.0149 H   0  0  0  0  0  0  0  0  0  0  0  0
    0.3728   -7.3627    0.0429 C   0  0  0  0  0  0  0  0  0  0  0  0
   -0.2434   -8.5908    0.0688 O   0  0  0  0  0  0  0  0  0  0  0  0
   -1.2046   -8.4483    0.0974 H   0  0  0  0  0  0  0  0  0  0  0  0
   -0.3508   -6.1611    0.0429 C   0  0  0  0  0  0  0  0  0  0  0  0
   -1.4512   -6.1824    0.0649 H   0  0  0  0  0  0  0  0  0  0  0  0
  1  3  2  0  0  0  0
  1 13  1  0  0  0  0
  2  1  1  0  0  0  0
  3  5  1  0  0  0  0
  4  3  1  0  0  0  0
  5  8  2  0  0  0  0
  5  6  1  0  0  0  0
  6  7  1  0  0  0  0
  8  9  1  0  0  0  0
 10  9  1  0  0  0  0
 11  8  1  0  0  0  0
 11 12  1  0  0  0  0
 13 11  2  0  0  0  0
 14 13  1  0  0  0  0
 14 16  2  0  0  0  0
 15 14  1  0  0  0  0
 16 17  1  0  0  0  0
 18 16  1  0  0  0  0
 18 29  1  0  0  0  0
 19 18  2  0  0  0  0
 20 19  1  0  0  0  0
 21 19  1  0  0  0  0
 21 24  2  0  0  0  0
 22 23  1  0  0  0  0
 22 21  1  0  0  0  0
 24 25  1  0  0  0  0
 24 26  1  0  0  0  0
 26 29  2  0  0  0  0
 26 27  1  0  0  0  0
 27 28  1  0  0  0  0
 29 30  1  0  0  0  0
M  END
>  <is_chroman>
0

>  <nOH>
4

>  <OH_position(s)>
7 10 23 28

>  <BDE>
77.851 78.674 84.334 83.983

>  <maxSDc>
0.250 0.252 0.343 0.341

>  <PA>
23.176 27.860 25.913 25.929

>  <ETE>
54.375 50.514 58.121 57.754

>  <IP>
84.322

>  <PDE>
-6.771 -5.948 -0.288 -0.639

$$$$
protocatechuic acid
 OpenBabel12282122263D

 17 17  0  0  0  0  0  0  0  0999 V2000
    0.0000    0.0000    0.0000 C   0  0  0  0  0  0  0  0  0  0  0  0
    1.4041    0.0000    0.0000 C   0  0  0  0  0  0  0  0  0  0  0  0
    1.9466    0.9576    0.0000 H   0  0  0  0  0  0  0  0  0  0  0  0
    2.0932   -1.2108    0.0047 C   0  0  0  0  0  0  0  0  0  0  0  0
    3.1961   -1.2127    0.0048 H   0  0  0  0  0  0  0  0  0  0  0  0
    1.3936   -2.4263    0.0094 C   0  0  0  0  0  0  0  0  0  0  0  0
   -0.0100   -2.4419    0.0091 C   0  0  0  0  0  0  0  0  0  0  0  0
   -0.5572   -3.3990    0.0136 H   0  0  0  0  0  0  0  0  0  0  0  0
   -0.7048   -1.2302    0.0040 C   0  0  0  0  0  0  0  0  0  0  0  0
   -0.6298    1.2163   -0.0035 O   0  0  0  0  0  0  0  0  0  0  0  0
   -1.5913    1.0673   -0.0075 H   0  0  0  0  0  0  0  0  0  0  0  0
   -2.0778   -1.1443    0.0023 O   0  0  0  0  0  0  0  0  0  0  0  0
   -2.4378   -2.0476    0.0017 H   0  0  0  0  0  0  0  0  0  0  0  0
    2.1073   -3.7059    0.0180 C   0  0  0  0  0  0  0  0  0  0  0  0
    1.6275   -4.8520    0.0243 O   0  0  0  0  0  0  0  0  0  0  0  0
    3.4640   -3.6225    0.0203 O   0  0  0  0  0  0  0  0  0  0  0  0
    3.8506   -4.5178    0.0292 H   0  0  0  0  0  0  0  0  0  0  0  0
  1  9  1  0  0  0  0
  2  3  1  0  0  0  0
  2  1  2  0  0  0  0
  2  4  1  0  0  0  0
  4  5  1  0  0  0  0
  4  6  2  0  0  0  0
  6 14  1  0  0  0  0
  7  6  1  0  0  0  0
  7  8  1  0  0  0  0
  9  7  2  0  0  0  0
 10  1  1  0  0  0  0
 11 10  1  0  0  0  0
 12  9  1  0  0  0  0
 13 12  1  0  0  0  0
 14 16  1  0  0  0  0
 14 15  2  0  0  0  0
 16 17  1  0  0  0  0
M  END
>  <is_chroman>
0

>  <nOH>
2

>  <OH_position(s)>
11 13

>  <BDE>
80.197 79.655

>  <maxSDc>
0.260 0.227

>  <PA>
21.067 24.360

>  <ETE>
58.830 54.994

>  <IP>
89.286

>  <PDE>
-9.389 -9.931

$$$$
pseudopurpurin
 OpenBabel12282122263D

 30 32  0  0  0  0  0  0  0  0999 V2000
    0.0000    0.0000    0.0000 C   0  0  0  0  0  0  0  0  0  0  0  0
    1.3989    0.0000    0.0000 C   0  0  0  0  0  0  0  0  0  0  0  0
    1.9434    0.9593    0.0000 H   0  0  0  0  0  0  0  0  0  0  0  0
    2.0991   -1.2093   -0.0063 C   0  0  0  0  0  0  0  0  0  0  0  0
    3.2014   -1.2022   -0.0098 H   0  0  0  0  0  0  0  0  0  0  0  0
    1.4059   -2.4181   -0.0063 C   0  0  0  0  0  0  0  0  0  0  0  0
    1.9566   -3.3729   -0.0083 H   0  0  0  0  0  0  0  0  0  0  0  0
    0.0083   -2.4251   -0.0028 C   0  0  0  0  0  0  0  0  0  0  0  0
   -0.6993   -1.2188   -0.0054 C   0  0  0  0  0  0  0  0  0  0  0  0
   -0.5438   -3.3800    0.0002 H   0  0  0  0  0  0  0  0  0  0  0  0
   -2.1726   -1.2364   -0.0136 C   0  0  0  0  0  0  0  0  0  0  0  0
   -2.8006   -2.2754    0.2678 O   0  0  0  0  0  0  0  0  0  0  0  0
   -2.8677    0.0118   -0.3657 C   0  0  0  0  0  0  0  0  0  0  0  0
   -2.1723    1.2481   -0.3150 C   0  0  0  0  0  0  0  0  0  0  0  0
   -0.7270    1.2795    0.0088 C   0  0  0  0  0  0  0  0  0  0  0  0
   -4.2216    0.0011   -0.7343 C   0  0  0  0  0  0  0  0  0  0  0  0
   -4.9847   -1.1224   -0.8525 O   0  0  0  0  0  0  0  0  0  0  0  0
   -4.4371   -1.9285   -0.8250 H   0  0  0  0  0  0  0  0  0  0  0  0
   -4.9238    1.2066   -1.0255 C   0  0  0  0  0  0  0  0  0  0  0  0
   -4.2352    2.4192   -0.9463 C   0  0  0  0  0  0  0  0  0  0  0  0
   -4.7688    3.6422   -1.1974 O   0  0  0  0  0  0  0  0  0  0  0  0
   -5.7089    3.5565   -1.4483 H   0  0  0  0  0  0  0  0  0  0  0  0
   -2.8492    2.4377   -0.5731 C   0  0  0  0  0  0  0  0  0  0  0  0
   -2.2768    3.6830   -0.5825 O   0  0  0  0  0  0  0  0  0  0  0  0
   -1.6276    3.7371    0.1438 H   0  0  0  0  0  0  0  0  0  0  0  0
   -0.1441    2.3500    0.2555 O   0  0  0  0  0  0  0  0  0  0  0  0
   -6.3359    1.1812   -1.4291 C   0  0  0  0  0  0  0  0  0  0  0  0
   -6.8702    1.9865   -2.2128 O   0  0  0  0  0  0  0  0  0  0  0  0
   -7.2096    0.2596   -0.9611 O   0  0  0  0  0  0  0  0  0  0  0  0
   -6.8070   -0.3095   -0.2811 H   0  0  0  0  0  0  0  0  0  0  0  0
  1 15  1  0  0  0  0
  2  1  1  0  0  0  0
  3  2  1  0  0  0  0
  4  6  1  0  0  0  0
  4  2  2  0  0  0  0
  5  4  1  0  0  0  0
  6  8  2  0  0  0  0
  7  6  1  0  0  0  0
  8 10  1  0  0  0  0
  9  8  1  0  0  0  0
  9  1  2  0  0  0  0
 11  9  1  0  0  0  0
 11 12  2  0  0  0  0
 13 14  1  0  0  0  0
 13 11  1  0  0  0  0
 14 15  1  0  0  0  0
 15 26  2  0  0  0  0
 16 13  2  0  0  0  0
 17 18  1  0  0  0  0
 17 16  1  0  0  0  0
 19 20  2  0  0  0  0
 19 16  1  0  0  0  0
 20 23  1  0  0  0  0
 21 20  1  0  0  0  0
 22 21  1  0  0  0  0
 23 14  2  0  0  0  0
 24 23  1  0  0  0  0
 24 25  1  0  0  0  0
 27 19  1  0  0  0  0
 27 29  1  0  0  0  0
 28 27  2  0  0  0  0
 29 30  1  0  0  0  0
M  END
>  <is_chroman>
0

>  <nOH>
3

>  <OH_position(s)>
18 22 25

>  <BDE>
80.610 80.522 79.171

>  <maxSDc>
0.279 0.298 0.232

>  <PA>
12.854 9.358 17.289

>  <ETE>
67.456 70.864 61.583

>  <IP>
93.225

>  <PDE>
-12.914 -13.003 -14.353

$$$$
purpurin
 OpenBabel12282122263D

 27 29  0  0  0  0  0  0  0  0999 V2000
    0.0000    0.0000    0.0000 C   0  0  0  0  0  0  0  0  0  0  0  0
    1.3990    0.0000    0.0000 C   0  0  0  0  0  0  0  0  0  0  0  0
    1.9423    0.9599    0.0000 H   0  0  0  0  0  0  0  0  0  0  0  0
    2.1008   -1.2082   -0.0035 C   0  0  0  0  0  0  0  0  0  0  0  0
    3.2029   -1.2001   -0.0090 H   0  0  0  0  0  0  0  0  0  0  0  0
    1.4087   -2.4181    0.0023 C   0  0  0  0  0  0  0  0  0  0  0  0
    1.9604   -3.3722    0.0013 H   0  0  0  0  0  0  0  0  0  0  0  0
    0.0113   -2.4259    0.0128 C   0  0  0  0  0  0  0  0  0  0  0  0
   -0.6980   -1.2202    0.0076 C   0  0  0  0  0  0  0  0  0  0  0  0
   -0.5400   -3.3811    0.0246 H   0  0  0  0  0  0  0  0  0  0  0  0
   -2.1722   -1.2401    0.0175 C   0  0  0  0  0  0  0  0  0  0  0  0
   -2.7928   -2.2801    0.3128 O   0  0  0  0  0  0  0  0  0  0  0  0
   -2.8734    0.0038   -0.3334 C   0  0  0  0  0  0  0  0  0  0  0  0
   -2.1713    1.2381   -0.3291 C   0  0  0  0  0  0  0  0  0  0  0  0
   -0.7323    1.2772   -0.0008 C   0  0  0  0  0  0  0  0  0  0  0  0
   -4.2421   -0.0023   -0.6578 C   0  0  0  0  0  0  0  0  0  0  0  0
   -5.0372   -1.1152   -0.6768 O   0  0  0  0  0  0  0  0  0  0  0  0
   -4.4903   -1.9196   -0.7135 H   0  0  0  0  0  0  0  0  0  0  0  0
   -4.9322    1.1912   -0.9785 C   0  0  0  0  0  0  0  0  0  0  0  0
   -4.2388    2.3944   -0.9634 C   0  0  0  0  0  0  0  0  0  0  0  0
   -4.9359    3.5342   -1.2566 O   0  0  0  0  0  0  0  0  0  0  0  0
   -4.3072    4.2762   -1.3207 H   0  0  0  0  0  0  0  0  0  0  0  0
   -2.8494    2.4222   -0.6323 C   0  0  0  0  0  0  0  0  0  0  0  0
   -2.3032    3.6794   -0.5987 O   0  0  0  0  0  0  0  0  0  0  0  0
   -1.3568    3.6275   -0.8258 H   0  0  0  0  0  0  0  0  0  0  0  0
   -0.1578    2.3517    0.2559 O   0  0  0  0  0  0  0  0  0  0  0  0
   -6.0024    1.1563   -1.2335 H   0  0  0  0  0  0  0  0  0  0  0  0
  1  2  2  0  0  0  0
  1  9  1  0  0  0  0
  3  2  1  0  0  0  0
  4  2  1  0  0  0  0
  4  6  2  0  0  0  0
  5  4  1  0  0  0  0
  6  8  1  0  0  0  0
  7  6  1  0  0  0  0
  8 10  1  0  0  0  0
  9  8  2  0  0  0  0
  9 11  1  0  0  0  0
 11 12  2  0  0  0  0
 13 14  1  0  0  0  0
 13 11  1  0  0  0  0
 14 15  1  0  0  0  0
 15  1  1  0  0  0  0
 15 26  2  0  0  0  0
 16 13  2  0  0  0  0
 17 16  1  0  0  0  0
 18 17  1  0  0  0  0
 19 20  2  0  0  0  0
 19 16  1  0  0  0  0
 20 23  1  0  0  0  0
 21 20  1  0  0  0  0
 22 21  1  0  0  0  0
 23 24  1  0  0  0  0
 23 14  2  0  0  0  0
 25 24  1  0  0  0  0
 27 19  1  0  0  0  0
M  END
>  <is_chroman>
0

>  <nOH>
3

>  <OH_position(s)>
18 22 25

>  <BDE>
83.123 82.746 79.368

>  <maxSDc>
0.274 0.303 0.220

>  <PA>
20.336 17.460 19.363

>  <ETE>
62.487 64.986 59.705

>  <IP>
90.885

>  <PDE>
-8.063 -8.440 -11.817

$$$$
quinizarin
 OpenBabel12282122263D

 26 28  0  0  0  0  0  0  0  0999 V2000
    0.0000    0.0000    0.0000 C   0  0  0  0  0  0  0  0  0  0  0  0
    1.3985    0.0000    0.0000 C   0  0  0  0  0  0  0  0  0  0  0  0
    1.9423    0.9594    0.0000 H   0  0  0  0  0  0  0  0  0  0  0  0
    2.0990   -1.2091    0.0001 C   0  0  0  0  0  0  0  0  0  0  0  0
    3.2011   -1.2020    0.0070 H   0  0  0  0  0  0  0  0  0  0  0  0
    1.4062   -2.4185   -0.0116 C   0  0  0  0  0  0  0  0  0  0  0  0
    1.9575   -3.3729   -0.0138 H   0  0  0  0  0  0  0  0  0  0  0  0
    0.0088   -2.4260   -0.0243 C   0  0  0  0  0  0  0  0  0  0  0  0
   -0.6984   -1.2196   -0.0130 C   0  0  0  0  0  0  0  0  0  0  0  0
   -0.5433   -3.3805   -0.0420 H   0  0  0  0  0  0  0  0  0  0  0  0
   -2.1721   -1.2303   -0.0238 C   0  0  0  0  0  0  0  0  0  0  0  0
   -2.8032   -2.2486   -0.3651 O   0  0  0  0  0  0  0  0  0  0  0  0
   -2.8614    0.0046    0.3897 C   0  0  0  0  0  0  0  0  0  0  0  0
   -2.1546    1.2382    0.4046 C   0  0  0  0  0  0  0  0  0  0  0  0
   -0.7366    1.2764    0.0064 C   0  0  0  0  0  0  0  0  0  0  0  0
   -0.1744    2.3426   -0.3080 O   0  0  0  0  0  0  0  0  0  0  0  0
   -4.2130   -0.0139    0.7596 C   0  0  0  0  0  0  0  0  0  0  0  0
   -5.0155   -1.1225    0.7640 O   0  0  0  0  0  0  0  0  0  0  0  0
   -4.4739   -1.9302    0.7350 H   0  0  0  0  0  0  0  0  0  0  0  0
   -4.8802    1.1798    1.1487 C   0  0  0  0  0  0  0  0  0  0  0  0
   -5.9439    1.1263    1.4331 H   0  0  0  0  0  0  0  0  0  0  0  0
   -4.1969    2.3720    1.1635 C   0  0  0  0  0  0  0  0  0  0  0  0
   -4.6910    3.3114    1.4607 H   0  0  0  0  0  0  0  0  0  0  0  0
   -2.8257    2.4067    0.7896 C   0  0  0  0  0  0  0  0  0  0  0  0
   -2.2737    3.6587    0.8222 O   0  0  0  0  0  0  0  0  0  0  0  0
   -1.3026    3.5977    0.8164 H   0  0  0  0  0  0  0  0  0  0  0  0
  1 15  1  0  0  0  0
  2  3  1  0  0  0  0
  2  1  1  0  0  0  0
  2  4  2  0  0  0  0
  4  5  1  0  0  0  0
  6  4  1  0  0  0  0
  7  6  1  0  0  0  0
  8  9  1  0  0  0  0
  8  6  2  0  0  0  0
  9  1  2  0  0  0  0
 10  8  1  0  0  0  0
 11  9  1  0  0  0  0
 11 13  1  0  0  0  0
 12 11  2  0  0  0  0
 13 14  2  0  0  0  0
 13 17  1  0  0  0  0
 14 24  1  0  0  0  0
 15 14  1  0  0  0  0
 16 15  2  0  0  0  0
 17 18  1  0  0  0  0
 17 20  2  0  0  0  0
 19 18  1  0  0  0  0
 20 22  1  0  0  0  0
 20 21  1  0  0  0  0
 22 23  1  0  0  0  0
 24 25  1  0  0  0  0
 24 22  2  0  0  0  0
 26 25  1  0  0  0  0
M  END
>  <is_chroman>
0

>  <nOH>
2

>  <OH_position(s)>
19 26

>  <BDE>
81.748 81.696

>  <maxSDc>
0.261 0.261

>  <PA>
21.806 21.782

>  <ETE>
59.642 59.614

>  <IP>
90.116

>  <PDE>
-8.668 -8.720

$$$$
resveratrol-3-glucoside
 OpenBabel12282122263D

 50 52  0  0  1  0  0  0  0  0999 V2000
    0.0000    0.0000    0.0000 C   0  0  0  0  0  0  0  0  0  0  0  0
    1.1020    0.0000    0.0000 H   0  0  0  0  0  0  0  0  0  0  0  0
   -0.6837    1.2113    0.0000 C   0  0  0  0  0  0  0  0  0  0  0  0
   -0.1347    2.1654    0.0032 H   0  0  0  0  0  0  0  0  0  0  0  0
   -2.0918    1.2086   -0.0037 C   0  0  0  0  0  0  0  0  0  0  0  0
   -2.8091   -0.0052   -0.0100 C   0  0  0  0  0  0  0  0  0  0  0  0
   -3.9086    0.0106   -0.0123 H   0  0  0  0  0  0  0  0  0  0  0  0
   -2.1109   -1.2085   -0.0133 C   0  0  0  0  0  0  0  0  0  0  0  0
   -2.6782   -2.1524   -0.0155 H   0  0  0  0  0  0  0  0  0  0  0  0
   -0.6979   -1.2320   -0.0091 C   0  0  0  0  0  0  0  0  0  0  0  0
    0.0606   -2.4515   -0.0124 C   0  0  0  0  0  0  0  0  0  0  0  0
    1.1577   -2.3193    0.0402 H   0  0  0  0  0  0  0  0  0  0  0  0
   -0.4728   -3.7101   -0.0883 C   0  0  0  0  0  0  0  0  0  0  0  0
   -1.5669   -3.8441   -0.1701 H   0  0  0  0  0  0  0  0  0  0  0  0
    0.2959   -4.9266   -0.0946 C   0  0  0  0  0  0  0  0  0  0  0  0
   -0.3698   -6.1421   -0.3634 C   0  0  0  0  0  0  0  0  0  0  0  0
   -1.4516   -6.1558   -0.5626 H   0  0  0  0  0  0  0  0  0  0  0  0
    0.3576   -7.3451   -0.3873 C   0  0  0  0  0  0  0  0  0  0  0  0
    1.7405   -7.3771   -0.1384 C   0  0  0  0  0  0  0  0  0  0  0  0
    2.3039   -8.3206   -0.1579 H   0  0  0  0  0  0  0  0  0  0  0  0
    2.3835   -6.1548    0.1286 C   0  0  0  0  0  0  0  0  0  0  0  0
    1.6839   -4.9416    0.1569 C   0  0  0  0  0  0  0  0  0  0  0  0
    2.2255   -4.0085    0.3754 H   0  0  0  0  0  0  0  0  0  0  0  0
    3.7611   -6.2330    0.2872 O   0  0  0  0  0  0  0  0  0  0  0  0
   -0.3582   -8.4853   -0.6613 O   0  0  0  0  0  0  0  0  0  0  0  0
    0.2557   -9.2392   -0.6571 H   0  0  0  0  0  0  0  0  0  0  0  0
   -2.8332    2.3637   -0.0033 O   0  0  0  0  0  0  0  0  0  0  0  0
   -2.2204    3.1182    0.0098 H   0  0  0  0  0  0  0  0  0  0  0  0
    4.3350   -5.3178    1.2095 C   0  0  1  0  0  0  0  0  0  0  0  0
    3.6732   -5.1230    2.0953 H   0  0  0  0  0  0  0  0  0  0  0  0
    5.7088   -5.8972    1.6085 C   0  0  1  0  0  0  0  0  0  0  0  0
    6.2623   -6.2418    0.6922 H   0  0  0  0  0  0  0  0  0  0  0  0
    6.5124   -4.8138    2.3453 C   0  0  2  0  0  0  0  0  0  0  0  0
    6.0327   -4.5889    3.3388 H   0  0  0  0  0  0  0  0  0  0  0  0
    6.5822   -3.5389    1.4842 C   0  0  1  0  0  0  0  0  0  0  0  0
    7.1877   -3.7400    0.5571 H   0  0  0  0  0  0  0  0  0  0  0  0
    5.1603   -3.0934    1.1107 C   0  0  2  0  0  0  0  0  0  0  0  0
    4.5792   -2.8329    2.0384 H   0  0  0  0  0  0  0  0  0  0  0  0
    4.4898   -4.1485    0.4124 O   0  0  0  0  0  0  0  0  0  0  0  0
    5.1802   -1.9068    0.1444 C   0  0  0  0  0  0  0  0  0  0  0  0
    5.6793   -2.1957   -0.8174 H   0  0  0  0  0  0  0  0  0  0  0  0
    5.7240   -1.0509    0.6264 H   0  0  0  0  0  0  0  0  0  0  0  0
    3.8684   -1.4393   -0.0995 O   0  0  0  0  0  0  0  0  0  0  0  0
    3.3885   -2.1564   -0.5369 H   0  0  0  0  0  0  0  0  0  0  0  0
    7.1695   -2.4817    2.2235 O   0  0  0  0  0  0  0  0  0  0  0  0
    8.0439   -2.7948    2.4991 H   0  0  0  0  0  0  0  0  0  0  0  0
    7.8494   -5.2385    2.5461 O   0  0  0  0  0  0  0  0  0  0  0  0
    7.8076   -6.0320    3.1000 H   0  0  0  0  0  0  0  0  0  0  0  0
    5.5381   -6.9698    2.5162 O   0  0  0  0  0  0  0  0  0  0  0  0
    5.1105   -7.6850    2.0231 H   0  0  0  0  0  0  0  0  0  0  0  0
  1  3  1  0  0  0  0
  2  1  1  0  0  0  0
  3  4  1  0  0  0  0
  5 27  1  0  0  0  0
  5  3  2  0  0  0  0
  6  5  1  0  0  0  0
  7  6  1  0  0  0  0
  8  6  2  0  0  0  0
  8 10  1  0  0  0  0
  9  8  1  0  0  0  0
 10  1  2  0  0  0  0
 11 10  1  0  0  0  0
 11 12  1  0  0  0  0
 13 11  2  0  0  0  0
 14 13  1  0  0  0  0
 15 13  1  0  0  0  0
 15 22  1  0  0  0  0
 16 15  2  0  0  0  0
 17 16  1  0  0  0  0
 18 16  1  0  0  0  0
 18 19  2  0  0  0  0
 19 21  1  0  0  0  0
 20 19  1  0  0  0  0
 21 22  2  0  0  0  0
 21 24  1  0  0  0  0
 22 23  1  0  0  0  0
 24 29  1  0  0  0  0
 25 26  1  0  0  0  0
 25 18  1  0  0  0  0
 27 28  1  0  0  0  0
 29 31  1  0  0  0  0
 29 30  1  1  0  0  0
 31 32  1  6  0  0  0
 31 33  1  0  0  0  0
 31 49  1  0  0  0  0
 33 47  1  0  0  0  0
 33 34  1  1  0  0  0
 35 36  1  6  0  0  0
 35 45  1  0  0  0  0
 35 33  1  0  0  0  0
 37 35  1  0  0  0  0
 37 38  1  1  0  0  0
 39 37  1  0  0  0  0
 39 29  1  0  0  0  0
 40 42  1  0  0  0  0
 40 37  1  0  0  0  0
 41 40  1  0  0  0  0
 43 40  1  0  0  0  0
 44 43  1  0  0  0  0
 45 46  1  0  0  0  0
 47 48  1  0  0  0  0
 50 49  1  0  0  0  0
M  END
>  <is_chroman>
0

>  <nOH>
2

>  <OH_position(s)>
26 28

>  <BDE>
84.788 81.642

>  <maxSDc>
0.327 0.281

>  <PA>
25.717 24.609

>  <ETE>
58.771 56.734

>  <IP>
83.699

>  <PDE>
0.789 -2.356

$$$$
resveratrol-4p-glucoside
 OpenBabel12282122263D

 50 52  0  0  1  0  0  0  0  0999 V2000
    0.0000    0.0000    0.0000 C   0  0  0  0  0  0  0  0  0  0  0  0
    1.1012    0.0000    0.0000 H   0  0  0  0  0  0  0  0  0  0  0  0
   -0.6781    1.2173    0.0000 C   0  0  0  0  0  0  0  0  0  0  0  0
   -0.1215    2.1681    0.0056 H   0  0  0  0  0  0  0  0  0  0  0  0
   -2.0824    1.2228    0.0021 C   0  0  0  0  0  0  0  0  0  0  0  0
   -2.8111    0.0154    0.0132 C   0  0  0  0  0  0  0  0  0  0  0  0
   -3.9108    0.0392    0.0194 H   0  0  0  0  0  0  0  0  0  0  0  0
   -2.1202   -1.1910    0.0224 C   0  0  0  0  0  0  0  0  0  0  0  0
   -2.6830   -2.1383    0.0342 H   0  0  0  0  0  0  0  0  0  0  0  0
   -0.7042   -1.2242    0.0116 C   0  0  0  0  0  0  0  0  0  0  0  0
   -0.0478   -2.5026    0.0133 C   0  0  0  0  0  0  0  0  0  0  0  0
   -0.7231   -3.3781    0.0123 H   0  0  0  0  0  0  0  0  0  0  0  0
    1.3087   -2.6852    0.0147 C   0  0  0  0  0  0  0  0  0  0  0  0
    1.9843   -1.8102    0.0145 H   0  0  0  0  0  0  0  0  0  0  0  0
    1.9683   -3.9640    0.0246 C   0  0  0  0  0  0  0  0  0  0  0  0
    1.2626   -5.1841    0.0159 C   0  0  0  0  0  0  0  0  0  0  0  0
    0.1626   -5.2012   -0.0028 H   0  0  0  0  0  0  0  0  0  0  0  0
    1.9664   -6.3990    0.0294 C   0  0  0  0  0  0  0  0  0  0  0  0
    3.3729   -6.4377    0.0509 C   0  0  0  0  0  0  0  0  0  0  0  0
    3.9099   -7.3960    0.0606 H   0  0  0  0  0  0  0  0  0  0  0  0
    4.0611   -5.2133    0.0587 C   0  0  0  0  0  0  0  0  0  0  0  0
    3.3806   -3.9836    0.0456 C   0  0  0  0  0  0  0  0  0  0  0  0
    3.9517   -3.0439    0.0546 H   0  0  0  0  0  0  0  0  0  0  0  0
    5.4341   -5.1504    0.0779 O   0  0  0  0  0  0  0  0  0  0  0  0
    5.7805   -6.0584    0.0992 H   0  0  0  0  0  0  0  0  0  0  0  0
    1.3279   -7.6157    0.0232 O   0  0  0  0  0  0  0  0  0  0  0  0
    0.3688   -7.4574    0.0108 H   0  0  0  0  0  0  0  0  0  0  0  0
   -2.8457    2.3791    0.0557 O   0  0  0  0  0  0  0  0  0  0  0  0
   -2.2977    3.5219   -0.5866 C   0  0  1  0  0  0  0  0  0  0  0  0
   -1.7029    3.2645   -1.5035 H   0  0  0  0  0  0  0  0  0  0  0  0
   -3.4861    4.4576   -0.8951 C   0  0  1  0  0  0  0  0  0  0  0  0
   -4.1620    4.5321    0.0009 H   0  0  0  0  0  0  0  0  0  0  0  0
   -2.9466    5.8450   -1.2747 C   0  0  2  0  0  0  0  0  0  0  0  0
   -2.4017    5.7915   -2.2585 H   0  0  0  0  0  0  0  0  0  0  0  0
   -2.0057    6.3550   -0.1685 C   0  0  1  0  0  0  0  0  0  0  0  0
   -2.5918    6.5366    0.7750 H   0  0  0  0  0  0  0  0  0  0  0  0
   -0.8946    5.3235    0.0793 C   0  0  2  0  0  0  0  0  0  0  0  0
   -0.2668    5.2003   -0.8466 H   0  0  0  0  0  0  0  0  0  0  0  0
   -1.4656    4.0598    0.4348 O   0  0  0  0  0  0  0  0  0  0  0  0
   -0.0205    5.7317    1.2677 C   0  0  0  0  0  0  0  0  0  0  0  0
   -0.6190    5.7075    2.2161 H   0  0  0  0  0  0  0  0  0  0  0  0
    0.3865    6.7626    1.0875 H   0  0  0  0  0  0  0  0  0  0  0  0
    1.1080    4.8881    1.3760 O   0  0  0  0  0  0  0  0  0  0  0  0
    0.7793    3.9902    1.5237 H   0  0  0  0  0  0  0  0  0  0  0  0
   -1.3735    7.5552   -0.5811 O   0  0  0  0  0  0  0  0  0  0  0  0
   -2.0846    8.1818   -0.7814 H   0  0  0  0  0  0  0  0  0  0  0  0
   -4.0057    6.7821   -1.3674 O   0  0  0  0  0  0  0  0  0  0  0  0
   -4.5969    6.4625   -2.0649 H   0  0  0  0  0  0  0  0  0  0  0  0
   -4.2024    3.9754   -2.0167 O   0  0  0  0  0  0  0  0  0  0  0  0
   -4.6344    3.1548   -1.7388 H   0  0  0  0  0  0  0  0  0  0  0  0
  1  3  2  0  0  0  0
  1 10  1  0  0  0  0
  2  1  1  0  0  0  0
  3  5  1  0  0  0  0
  3  4  1  0  0  0  0
  5  6  2  0  0  0  0
  5 28  1  0  0  0  0
  6  7  1  0  0  0  0
  6  8  1  0  0  0  0
  8  9  1  0  0  0  0
 10 11  1  0  0  0  0
 10  8  2  0  0  0  0
 11 13  2  0  0  0  0
 12 11  1  0  0  0  0
 13 15  1  0  0  0  0
 14 13  1  0  0  0  0
 15 22  1  0  0  0  0
 16 15  2  0  0  0  0
 16 18  1  0  0  0  0
 17 16  1  0  0  0  0
 18 19  2  0  0  0  0
 19 21  1  0  0  0  0
 19 20  1  0  0  0  0
 21 24  1  0  0  0  0
 22 23  1  0  0  0  0
 22 21  2  0  0  0  0
 24 25  1  0  0  0  0
 26 18  1  0  0  0  0
 27 26  1  0  0  0  0
 29 30  1  6  0  0  0
 29 28  1  0  0  0  0
 29 39  1  0  0  0  0
 31 29  1  0  0  0  0
 31 32  1  1  0  0  0
 33 34  1  6  0  0  0
 33 31  1  0  0  0  0
 33 35  1  0  0  0  0
 35 37  1  0  0  0  0
 35 36  1  1  0  0  0
 37 38  1  6  0  0  0
 37 39  1  0  0  0  0
 37 40  1  0  0  0  0
 40 43  1  0  0  0  0
 40 41  1  0  0  0  0
 42 40  1  0  0  0  0
 43 44  1  0  0  0  0
 45 35  1  0  0  0  0
 46 45  1  0  0  0  0
 47 33  1  0  0  0  0
 48 47  1  0  0  0  0
 49 50  1  0  0  0  0
 49 31  1  0  0  0  0
M  END
>  <is_chroman>
0

>  <nOH>
2

>  <OH_position(s)>
25 27

>  <BDE>
84.517 83.726

>  <maxSDc>
0.337 0.349

>  <PA>
25.984 25.879

>  <ETE>
58.233 57.547

>  <IP>
84.936

>  <PDE>
-0.719 -1.510

$$$$
resveratrol
 OpenBabel12282122263D

 29 30  0  0  0  0  0  0  0  0999 V2000
    0.0000    0.0000    0.0000 C   0  0  0  0  0  0  0  0  0  0  0  0
    1.1013    0.0000    0.0000 H   0  0  0  0  0  0  0  0  0  0  0  0
   -0.6724    1.2178    0.0000 C   0  0  0  0  0  0  0  0  0  0  0  0
   -0.1201    2.1687   -0.0002 H   0  0  0  0  0  0  0  0  0  0  0  0
   -2.0823    1.2272   -0.0004 C   0  0  0  0  0  0  0  0  0  0  0  0
   -2.6908    2.4576   -0.0003 O   0  0  0  0  0  0  0  0  0  0  0  0
   -3.6532    2.3207   -0.0067 H   0  0  0  0  0  0  0  0  0  0  0  0
   -2.8088    0.0210   -0.0000 C   0  0  0  0  0  0  0  0  0  0  0  0
   -3.9093    0.0415    0.0000 H   0  0  0  0  0  0  0  0  0  0  0  0
   -2.1219   -1.1885   -0.0003 C   0  0  0  0  0  0  0  0  0  0  0  0
   -2.6873   -2.1342   -0.0010 H   0  0  0  0  0  0  0  0  0  0  0  0
   -0.7062   -1.2241    0.0006 C   0  0  0  0  0  0  0  0  0  0  0  0
   -0.0510   -2.5025    0.0037 C   0  0  0  0  0  0  0  0  0  0  0  0
   -0.7264   -3.3779    0.0045 H   0  0  0  0  0  0  0  0  0  0  0  0
    1.3054   -2.6868    0.0067 C   0  0  0  0  0  0  0  0  0  0  0  0
    1.9814   -1.8121    0.0041 H   0  0  0  0  0  0  0  0  0  0  0  0
    1.9643   -3.9657    0.0128 C   0  0  0  0  0  0  0  0  0  0  0  0
    1.2574   -5.1855    0.0195 C   0  0  0  0  0  0  0  0  0  0  0  0
    0.1573   -5.2005    0.0187 H   0  0  0  0  0  0  0  0  0  0  0  0
    1.9615   -6.4002    0.0271 C   0  0  0  0  0  0  0  0  0  0  0  0
    1.3226   -7.6169    0.0373 O   0  0  0  0  0  0  0  0  0  0  0  0
    0.3636   -7.4577    0.0289 H   0  0  0  0  0  0  0  0  0  0  0  0
    3.3682   -6.4399    0.0272 C   0  0  0  0  0  0  0  0  0  0  0  0
    3.9046   -7.3988    0.0334 H   0  0  0  0  0  0  0  0  0  0  0  0
    4.0567   -5.2156    0.0202 C   0  0  0  0  0  0  0  0  0  0  0  0
    5.4298   -5.1535    0.0177 O   0  0  0  0  0  0  0  0  0  0  0  0
    5.7756   -6.0617    0.0379 H   0  0  0  0  0  0  0  0  0  0  0  0
    3.3766   -3.9857    0.0131 C   0  0  0  0  0  0  0  0  0  0  0  0
    3.9493   -3.0470    0.0087 H   0  0  0  0  0  0  0  0  0  0  0  0
  1 12  1  0  0  0  0
  2  1  1  0  0  0  0
  3  1  2  0  0  0  0
  4  3  1  0  0  0  0
  5  6  1  0  0  0  0
  5  8  2  0  0  0  0
  5  3  1  0  0  0  0
  7  6  1  0  0  0  0
  8  9  1  0  0  0  0
 10  8  1  0  0  0  0
 10 12  2  0  0  0  0
 11 10  1  0  0  0  0
 12 13  1  0  0  0  0
 13 14  1  0  0  0  0
 13 15  2  0  0  0  0
 15 17  1  0  0  0  0
 16 15  1  0  0  0  0
 17 28  2  0  0  0  0
 17 18  1  0  0  0  0
 18 20  2  0  0  0  0
 19 18  1  0  0  0  0
 20 23  1  0  0  0  0
 20 21  1  0  0  0  0
 22 21  1  0  0  0  0
 23 24  1  0  0  0  0
 25 23  2  0  0  0  0
 26 25  1  0  0  0  0
 26 27  1  0  0  0  0
 28 25  1  0  0  0  0
 29 28  1  0  0  0  0
M  END
>  <is_chroman>
0

>  <nOH>
3

>  <OH_position(s)>
7 22 27

>  <BDE>
81.424 83.750 84.528

>  <maxSDc>
0.278 0.350 0.337

>  <PA>
24.663 25.996 26.124

>  <ETE>
56.461 57.454 58.104

>  <IP>
82.955

>  <PDE>
-1.831 0.496 1.274

$$$$
rhein
 OpenBabel12282122263D

 29 31  0  0  0  0  0  0  0  0999 V2000
    0.0000    0.0000    0.0000 C   0  0  0  0  0  0  0  0  0  0  0  0
    1.1030    0.0000    0.0000 H   0  0  0  0  0  0  0  0  0  0  0  0
   -0.6988    1.2170    0.0000 C   0  0  0  0  0  0  0  0  0  0  0  0
   -0.1446    2.1706   -0.0061 H   0  0  0  0  0  0  0  0  0  0  0  0
   -2.0904    1.2253    0.0064 C   0  0  0  0  0  0  0  0  0  0  0  0
   -2.8210    0.0147    0.0294 C   0  0  0  0  0  0  0  0  0  0  0  0
   -2.1051   -1.1967    0.0268 C   0  0  0  0  0  0  0  0  0  0  0  0
   -0.6879   -1.1994    0.0074 C   0  0  0  0  0  0  0  0  0  0  0  0
   -0.1579   -2.1651    0.0048 H   0  0  0  0  0  0  0  0  0  0  0  0
   -2.6690   -2.4411    0.0582 O   0  0  0  0  0  0  0  0  0  0  0  0
   -3.6262   -2.3841   -0.1082 H   0  0  0  0  0  0  0  0  0  0  0  0
   -4.2880    0.0460    0.0763 C   0  0  0  0  0  0  0  0  0  0  0  0
   -4.9496   -0.9428    0.4527 O   0  0  0  0  0  0  0  0  0  0  0  0
   -4.9589    1.2937   -0.3329 C   0  0  0  0  0  0  0  0  0  0  0  0
   -4.2321    2.5038   -0.3591 C   0  0  0  0  0  0  0  0  0  0  0  0
   -2.7966    2.5223   -0.0034 C   0  0  0  0  0  0  0  0  0  0  0  0
   -2.2106    3.5852    0.2577 O   0  0  0  0  0  0  0  0  0  0  0  0
   -4.8497    3.7010   -0.7146 C   0  0  0  0  0  0  0  0  0  0  0  0
   -4.2736    4.6432   -0.7201 H   0  0  0  0  0  0  0  0  0  0  0  0
   -6.2114    3.7096   -1.0674 C   0  0  0  0  0  0  0  0  0  0  0  0
   -6.9486    2.5324   -1.0632 C   0  0  0  0  0  0  0  0  0  0  0  0
   -8.0165    2.5232   -1.3404 H   0  0  0  0  0  0  0  0  0  0  0  0
   -6.3201    1.3186   -0.6887 C   0  0  0  0  0  0  0  0  0  0  0  0
   -7.1532    0.2356   -0.6932 O   0  0  0  0  0  0  0  0  0  0  0  0
   -6.6378   -0.5880   -0.6267 H   0  0  0  0  0  0  0  0  0  0  0  0
   -6.8349    4.9897   -1.4405 C   0  0  0  0  0  0  0  0  0  0  0  0
   -6.3021    6.1088   -1.4867 O   0  0  0  0  0  0  0  0  0  0  0  0
   -8.1492    4.9212   -1.7693 O   0  0  0  0  0  0  0  0  0  0  0  0
   -8.4816    5.8093   -2.0003 H   0  0  0  0  0  0  0  0  0  0  0  0
  1  3  2  0  0  0  0
  1  2  1  0  0  0  0
  1  8  1  0  0  0  0
  3  5  1  0  0  0  0
  4  3  1  0  0  0  0
  5  6  2  0  0  0  0
  6 12  1  0  0  0  0
  7  6  1  0  0  0  0
  7 10  1  0  0  0  0
  8  7  2  0  0  0  0
  9  8  1  0  0  0  0
 11 10  1  0  0  0  0
 12 13  2  0  0  0  0
 14 12  1  0  0  0  0
 15 14  1  0  0  0  0
 15 16  1  0  0  0  0
 16  5  1  0  0  0  0
 16 17  2  0  0  0  0
 18 15  2  0  0  0  0
 19 18  1  0  0  0  0
 20 21  2  0  0  0  0
 20 18  1  0  0  0  0
 21 23  1  0  0  0  0
 22 21  1  0  0  0  0
 23 14  2  0  0  0  0
 24 23  1  0  0  0  0
 24 25  1  0  0  0  0
 26 20  1  0  0  0  0
 27 26  2  0  0  0  0
 28 26  1  0  0  0  0
 29 28  1  0  0  0  0
M  END
>  <is_chroman>
0

>  <nOH>
2

>  <OH_position(s)>
11 25

>  <BDE>
86.723 87.489

>  <maxSDc>
0.275 0.278

>  <PA>
20.572 18.701

>  <ETE>
65.851 68.488

>  <IP>
99.382

>  <PDE>
-12.959 -12.193

$$$$
ruberythric acid
 OpenBabel12282122263D

 64 68  0  0  1  0  0  0  0  0999 V2000
    0.0000    0.0000    0.0000 C   0  0  0  0  0  0  0  0  0  0  0  0
    1.3978    0.0000    0.0000 C   0  0  0  0  0  0  0  0  0  0  0  0
    2.1013    1.2073    0.0000 C   0  0  0  0  0  0  0  0  0  0  0  0
    1.4111    2.4180   -0.0300 C   0  0  0  0  0  0  0  0  0  0  0  0
    0.0136    2.4261   -0.0522 C   0  0  0  0  0  0  0  0  0  0  0  0
   -0.6971    1.2212   -0.0281 C   0  0  0  0  0  0  0  0  0  0  0  0
   -2.1713    1.2398   -0.0354 C   0  0  0  0  0  0  0  0  0  0  0  0
   -2.8078    2.2680   -0.3226 O   0  0  0  0  0  0  0  0  0  0  0  0
   -2.8591   -0.0135    0.3383 C   0  0  0  0  0  0  0  0  0  0  0  0
   -2.1488   -1.2318    0.4395 C   0  0  0  0  0  0  0  0  0  0  0  0
   -0.7345   -1.2784    0.0218 C   0  0  0  0  0  0  0  0  0  0  0  0
   -0.1878   -2.3443   -0.3167 O   0  0  0  0  0  0  0  0  0  0  0  0
   -2.8204   -2.3825    0.8945 C   0  0  0  0  0  0  0  0  0  0  0  0
   -2.2371   -3.6035    1.0775 O   0  0  0  0  0  0  0  0  0  0  0  0
   -1.2867   -3.5625    0.8788 H   0  0  0  0  0  0  0  0  0  0  0  0
   -4.2091   -2.3125    1.2041 C   0  0  0  0  0  0  0  0  0  0  0  0
   -4.9072   -1.1121    1.0393 C   0  0  0  0  0  0  0  0  0  0  0  0
   -4.2258    0.0333    0.6203 C   0  0  0  0  0  0  0  0  0  0  0  0
    1.9413   -0.9596    0.0085 H   0  0  0  0  0  0  0  0  0  0  0  0
    3.2032    1.1968    0.0152 H   0  0  0  0  0  0  0  0  0  0  0  0
    1.9641    3.3715   -0.0379 H   0  0  0  0  0  0  0  0  0  0  0  0
   -0.5377    3.3816   -0.0825 H   0  0  0  0  0  0  0  0  0  0  0  0
   -5.9879   -1.0750    1.2534 H   0  0  0  0  0  0  0  0  0  0  0  0
   -4.7736    0.9853    0.5106 H   0  0  0  0  0  0  0  0  0  0  0  0
   -3.3479   -2.1057   -3.5152 C   0  0  0  0  0  0  0  0  0  0  0  0
   -2.0318   -2.4129   -4.2386 C   0  0  2  0  0  0  0  0  0  0  0  0
   -1.3418   -3.6105   -3.5590 C   0  0  1  0  0  0  0  0  0  0  0  0
   -2.3126   -4.8020   -3.5147 C   0  0  2  0  0  0  0  0  0  0  0  0
   -3.6397   -4.3551   -2.8671 C   0  0  1  0  0  0  0  0  0  0  0  0
   -4.2036   -3.2435   -3.5604 O   0  0  0  0  0  0  0  0  0  0  0  0
   -4.5927   -5.3696   -3.0986 O   0  0  0  0  0  0  0  0  0  0  0  0
   -5.7438   -5.3016   -2.2588 C   0  0  0  0  0  0  0  0  0  0  0  0
   -5.3927   -5.6882   -0.8192 C   0  0  2  0  0  0  0  0  0  0  0  0
   -6.5210   -6.5011   -0.1633 C   0  0  2  0  0  0  0  0  0  0  0  0
   -6.1413   -6.8001    1.2984 C   0  0  1  0  0  0  0  0  0  0  0  0
   -5.8503   -5.4877    2.0410 C   0  0  2  0  0  0  0  0  0  0  0  0
   -4.8248   -4.6489    1.2449 C   0  0  1  0  0  0  0  0  0  0  0  0
   -5.2173   -4.4580   -0.1061 O   0  0  0  0  0  0  0  0  0  0  0  0
   -4.9192   -3.3393    1.7957 O   0  0  0  0  0  0  0  0  0  0  0  0
   -5.3048   -5.8420    3.2987 O   0  0  0  0  0  0  0  0  0  0  0  0
   -7.2547   -7.4565    1.8794 O   0  0  0  0  0  0  0  0  0  0  0  0
   -6.6522   -7.7094   -0.8916 O   0  0  0  0  0  0  0  0  0  0  0  0
   -1.6993   -5.8038   -2.7241 O   0  0  0  0  0  0  0  0  0  0  0  0
   -0.2004   -3.9245   -4.3368 O   0  0  0  0  0  0  0  0  0  0  0  0
   -1.2267   -1.2522   -4.1477 O   0  0  0  0  0  0  0  0  0  0  0  0
   -3.9184   -1.2920   -4.0322 H   0  0  0  0  0  0  0  0  0  0  0  0
   -3.1491   -1.8387   -2.4432 H   0  0  0  0  0  0  0  0  0  0  0  0
   -2.2260   -2.6619   -5.3191 H   0  0  0  0  0  0  0  0  0  0  0  0
   -1.0247   -3.3350   -2.5136 H   0  0  0  0  0  0  0  0  0  0  0  0
   -2.5018   -5.1879   -4.5537 H   0  0  0  0  0  0  0  0  0  0  0  0
   -3.5197   -4.1224   -1.7721 H   0  0  0  0  0  0  0  0  0  0  0  0
   -6.1971   -4.2780   -2.2976 H   0  0  0  0  0  0  0  0  0  0  0  0
   -6.4390   -6.0649   -2.7029 H   0  0  0  0  0  0  0  0  0  0  0  0
   -4.4343   -6.2772   -0.7973 H   0  0  0  0  0  0  0  0  0  0  0  0
   -7.4869   -5.9258   -0.1957 H   0  0  0  0  0  0  0  0  0  0  0  0
   -5.2393   -7.4718    1.3362 H   0  0  0  0  0  0  0  0  0  0  0  0
   -6.8014   -4.9016    2.1751 H   0  0  0  0  0  0  0  0  0  0  0  0
   -3.7846   -5.0654    1.3145 H   0  0  0  0  0  0  0  0  0  0  0  0
   -5.2449   -5.0267    3.8171 H   0  0  0  0  0  0  0  0  0  0  0  0
   -6.9954   -7.6989    2.7805 H   0  0  0  0  0  0  0  0  0  0  0  0
   -7.3496   -8.2183   -0.4515 H   0  0  0  0  0  0  0  0  0  0  0  0
   -2.3068   -6.5577   -2.7120 H   0  0  0  0  0  0  0  0  0  0  0  0
    0.2313   -4.6759   -3.9045 H   0  0  0  0  0  0  0  0  0  0  0  0
   -0.3770   -1.4760   -4.5553 H   0  0  0  0  0  0  0  0  0  0  0  0
  1 11  1  0  0  0  0
  2  1  1  0  0  0  0
  2  3  2  0  0  0  0
  2 19  1  0  0  0  0
  3 20  1  0  0  0  0
  4  3  1  0  0  0  0
  5  4  2  0  0  0  0
  5  6  1  0  0  0  0
  6  1  2  0  0  0  0
  7  6  1  0  0  0  0
  7  9  1  0  0  0  0
  8  7  2  0  0  0  0
  9 10  2  0  0  0  0
  9 18  1  0  0  0  0
 10 13  1  0  0  0  0
 11 10  1  0  0  0  0
 12 11  2  0  0  0  0
 13 14  1  0  0  0  0
 13 16  2  0  0  0  0
 15 14  1  0  0  0  0
 16 39  1  0  0  0  0
 17 16  1  0  0  0  0
 17 23  1  0  0  0  0
 18 17  2  0  0  0  0
 21  4  1  0  0  0  0
 22  5  1  0  0  0  0
 24 18  1  0  0  0  0
 25 47  1  0  0  0  0
 26 48  1  6  0  0  0
 26 45  1  0  0  0  0
 26 27  1  0  0  0  0
 26 25  1  0  0  0  0
 27 28  1  0  0  0  0
 27 49  1  1  0  0  0
 28 50  1  6  0  0  0
 28 29  1  0  0  0  0
 28 43  1  0  0  0  0
 29 51  1  1  0  0  0
 30 25  1  0  0  0  0
 30 29  1  0  0  0  0
 31 29  1  0  0  0  0
 31 32  1  0  0  0  0
 32 33  1  0  0  0  0
 33 54  1  1  0  0  0
 33 34  1  0  0  0  0
 33 38  1  0  0  0  0
 34 55  1  6  0  0  0
 34 35  1  0  0  0  0
 35 56  1  1  0  0  0
 35 41  1  0  0  0  0
 35 36  1  0  0  0  0
 36 57  1  1  0  0  0
 36 40  1  0  0  0  0
 37 58  1  1  0  0  0
 37 39  1  0  0  0  0
 37 36  1  0  0  0  0
 38 37  1  0  0  0  0
 40 59  1  0  0  0  0
 41 60  1  0  0  0  0
 42 61  1  0  0  0  0
 42 34  1  0  0  0  0
 43 62  1  0  0  0  0
 44 63  1  0  0  0  0
 44 27  1  0  0  0  0
 46 25  1  0  0  0  0
 52 32  1  0  0  0  0
 53 32  1  0  0  0  0
 64 45  1  0  0  0  0
M  END
>  <is_chroman>
0

>  <nOH>
1

>  <OH_position(s)>
15

>  <BDE>
83.496

>  <maxSDc>
0.227

>  <PA>
21.229

>  <ETE>
61.967

>  <IP>
95.116

>  <PDE>
-11.921

$$$$
sappanchalcone
 OpenBabel12282122263D

 35 36  0  0  0  0  0  0  0  0999 V2000
    0.0000    0.0000    0.0000 C   0  0  0  0  0  0  0  0  0  0  0  0
    1.1201    0.0000    0.0000 H   0  0  0  0  0  0  0  0  0  0  0  0
   -0.3990    1.0428    0.0000 H   0  0  0  0  0  0  0  0  0  0  0  0
   -0.3963   -0.5800   -0.8676 H   0  0  0  0  0  0  0  0  0  0  0  0
   -0.3198   -0.6543    1.2299 O   0  0  0  0  0  0  0  0  0  0  0  0
   -1.6552   -0.8166    1.5183 C   0  0  0  0  0  0  0  0  0  0  0  0
   -1.9576   -1.4272    2.7577 C   0  0  0  0  0  0  0  0  0  0  0  0
   -3.3038   -1.5793    3.1213 C   0  0  0  0  0  0  0  0  0  0  0  0
   -3.5418   -2.0390    4.0961 H   0  0  0  0  0  0  0  0  0  0  0  0
   -4.3313   -1.1722    2.2814 C   0  0  0  0  0  0  0  0  0  0  0  0
   -5.3837   -1.3074    2.5728 H   0  0  0  0  0  0  0  0  0  0  0  0
   -4.0093   -0.5788    1.0492 C   0  0  0  0  0  0  0  0  0  0  0  0
   -2.6749   -0.3880    0.6596 C   0  0  0  0  0  0  0  0  0  0  0  0
   -2.4568    0.0913   -0.3054 H   0  0  0  0  0  0  0  0  0  0  0  0
   -4.9664   -0.1511    0.1668 O   0  0  0  0  0  0  0  0  0  0  0  0
   -5.8420   -0.3409    0.5468 H   0  0  0  0  0  0  0  0  0  0  0  0
   -0.9230   -1.9076    3.6936 C   0  0  0  0  0  0  0  0  0  0  0  0
   -1.0416   -1.7189    4.9206 O   0  0  0  0  0  0  0  0  0  0  0  0
    0.2075   -2.6498    3.1237 C   0  0  0  0  0  0  0  0  0  0  0  0
    0.2084   -2.7501    2.0263 H   0  0  0  0  0  0  0  0  0  0  0  0
    1.1849   -3.1710    3.9034 C   0  0  0  0  0  0  0  0  0  0  0  0
    1.1319   -3.0285    5.0017 H   0  0  0  0  0  0  0  0  0  0  0  0
    2.3245   -3.9176    3.4275 C   0  0  0  0  0  0  0  0  0  0  0  0
    2.5216   -4.1912    2.0604 C   0  0  0  0  0  0  0  0  0  0  0  0
    1.8054   -3.8436    1.3009 H   0  0  0  0  0  0  0  0  0  0  0  0
    3.6461   -4.9189    1.6480 C   0  0  0  0  0  0  0  0  0  0  0  0
    4.5862   -5.3787    2.6055 C   0  0  0  0  0  0  0  0  0  0  0  0
    4.3873   -5.1091    3.9686 C   0  0  0  0  0  0  0  0  0  0  0  0
    5.1179   -5.4710    4.7089 H   0  0  0  0  0  0  0  0  0  0  0  0
    3.2674   -4.3855    4.3713 C   0  0  0  0  0  0  0  0  0  0  0  0
    3.1147   -4.1740    5.4418 H   0  0  0  0  0  0  0  0  0  0  0  0
    5.6624   -6.0775    2.1187 O   0  0  0  0  0  0  0  0  0  0  0  0
    6.2098   -6.3567    2.8726 H   0  0  0  0  0  0  0  0  0  0  0  0
    3.7854   -5.1493    0.3003 O   0  0  0  0  0  0  0  0  0  0  0  0
    4.5776   -5.6966    0.1658 H   0  0  0  0  0  0  0  0  0  0  0  0
  1  5  1  0  0  0  0
  2  1  1  0  0  0  0
  3  1  1  0  0  0  0
  4  1  1  0  0  0  0
  5  6  1  0  0  0  0
  6  7  1  0  0  0  0
  7  8  2  0  0  0  0
  7 17  1  0  0  0  0
  8  9  1  0  0  0  0
 10 11  1  0  0  0  0
 10  8  1  0  0  0  0
 12 10  2  0  0  0  0
 13 12  1  0  0  0  0
 13  6  2  0  0  0  0
 14 13  1  0  0  0  0
 15 16  1  0  0  0  0
 15 12  1  0  0  0  0
 17 18  2  0  0  0  0
 19 17  1  0  0  0  0
 19 21  2  0  0  0  0
 20 19  1  0  0  0  0
 21 22  1  0  0  0  0
 23 21  1  0  0  0  0
 23 30  1  0  0  0  0
 24 23  2  0  0  0  0
 25 24  1  0  0  0  0
 26 24  1  0  0  0  0
 26 27  2  0  0  0  0
 27 28  1  0  0  0  0
 28 30  2  0  0  0  0
 28 29  1  0  0  0  0
 30 31  1  0  0  0  0
 32 27  1  0  0  0  0
 32 33  1  0  0  0  0
 34 26  1  0  0  0  0
 35 34  1  0  0  0  0
M  END
>  <is_chroman>
0

>  <nOH>
3

>  <OH_position(s)>
16 33 35

>  <BDE>
85.053 78.226 79.027

>  <maxSDc>
0.350 0.262 0.243

>  <PA>
21.936 21.983 27.630

>  <ETE>
62.817 55.942 51.096

>  <IP>
86.419

>  <PDE>
-1.666 -8.493 -7.692

$$$$
secoisolariciresinol
 OpenBabel12282122263D

 52 53  0  0  1  0  0  0  0  0999 V2000
    0.0000    0.0000    0.0000 C   0  0  0  0  0  0  0  0  0  0  0  0
    1.1186    0.0000    0.0000 H   0  0  0  0  0  0  0  0  0  0  0  0
   -0.3942    1.0480    0.0000 H   0  0  0  0  0  0  0  0  0  0  0  0
   -0.3963   -0.5727   -0.8721 H   0  0  0  0  0  0  0  0  0  0  0  0
   -0.4874   -0.5357    1.2290 O   0  0  0  0  0  0  0  0  0  0  0  0
   -0.2954   -1.8903    1.4229 C   0  0  0  0  0  0  0  0  0  0  0  0
   -0.9673   -2.4330    2.5470 C   0  0  0  0  0  0  0  0  0  0  0  0
   -0.8163   -3.7932    2.8588 C   0  0  0  0  0  0  0  0  0  0  0  0
   -1.3366   -4.2093    3.7342 H   0  0  0  0  0  0  0  0  0  0  0  0
   -0.0061   -4.5964    2.0563 C   0  0  0  0  0  0  0  0  0  0  0  0
    0.1145   -5.6620    2.3087 H   0  0  0  0  0  0  0  0  0  0  0  0
    0.6544   -4.0672    0.9365 C   0  0  0  0  0  0  0  0  0  0  0  0
    0.5019   -2.7091    0.6172 C   0  0  0  0  0  0  0  0  0  0  0  0
    1.0158   -2.2949   -0.2633 H   0  0  0  0  0  0  0  0  0  0  0  0
    1.4769   -4.9577    0.0749 C   0  0  0  0  0  0  0  0  0  0  0  0
    1.0203   -4.9875   -0.9531 H   0  0  0  0  0  0  0  0  0  0  0  0
    1.4476   -6.0088    0.4726 H   0  0  0  0  0  0  0  0  0  0  0  0
    2.9309   -4.5226   -0.0709 C   0  0  1  0  0  0  0  0  0  0  0  0
    2.9379   -3.4903   -0.5340 H   0  0  0  0  0  0  0  0  0  0  0  0
    3.6348   -4.3810    1.2762 C   0  0  2  0  0  0  0  0  0  0  0  0
    2.9438   -3.7734    1.9344 H   0  0  0  0  0  0  0  0  0  0  0  0
    4.9567   -3.6282    1.1668 C   0  0  0  0  0  0  0  0  0  0  0  0
    5.6721   -4.2273    0.5418 H   0  0  0  0  0  0  0  0  0  0  0  0
    5.4036   -3.5591    2.1976 H   0  0  0  0  0  0  0  0  0  0  0  0
    4.8245   -2.2524    0.6162 C   0  0  0  0  0  0  0  0  0  0  0  0
    4.0539   -1.2930    1.2920 C   0  0  0  0  0  0  0  0  0  0  0  0
    3.5369   -1.5694    2.2235 H   0  0  0  0  0  0  0  0  0  0  0  0
    3.9472    0.0022    0.7759 C   0  0  0  0  0  0  0  0  0  0  0  0
    4.6259    0.3511   -0.4197 C   0  0  0  0  0  0  0  0  0  0  0  0
    5.4032   -0.6090   -1.0846 C   0  0  0  0  0  0  0  0  0  0  0  0
    5.9319   -0.3333   -2.0090 H   0  0  0  0  0  0  0  0  0  0  0  0
    5.4930   -1.9012   -0.5663 C   0  0  0  0  0  0  0  0  0  0  0  0
    6.1004   -2.6527   -1.0952 H   0  0  0  0  0  0  0  0  0  0  0  0
    4.5621    1.6069   -0.9764 O   0  0  0  0  0  0  0  0  0  0  0  0
    3.9996    2.1630   -0.4124 H   0  0  0  0  0  0  0  0  0  0  0  0
    3.2069    1.0232    1.3422 O   0  0  0  0  0  0  0  0  0  0  0  0
    2.5250    0.7100    2.5562 C   0  0  0  0  0  0  0  0  0  0  0  0
    2.0997    1.6957    2.8744 H   0  0  0  0  0  0  0  0  0  0  0  0
    3.2351    0.3191    3.3233 H   0  0  0  0  0  0  0  0  0  0  0  0
    1.7083   -0.0271    2.3525 H   0  0  0  0  0  0  0  0  0  0  0  0
   -1.7597   -1.6794    3.3806 O   0  0  0  0  0  0  0  0  0  0  0  0
   -1.8426   -0.7891    3.0005 H   0  0  0  0  0  0  0  0  0  0  0  0
    3.8586   -5.6957    2.0193 C   0  0  0  0  0  0  0  0  0  0  0  0
    2.9131   -6.3021    2.0326 H   0  0  0  0  0  0  0  0  0  0  0  0
    4.1666   -5.4774    3.0781 H   0  0  0  0  0  0  0  0  0  0  0  0
    4.8897   -6.4367    1.3786 O   0  0  0  0  0  0  0  0  0  0  0  0
    4.9932   -7.2522    1.8877 H   0  0  0  0  0  0  0  0  0  0  0  0
    3.6441   -5.4362   -1.0679 C   0  0  0  0  0  0  0  0  0  0  0  0
    4.7564   -5.3407   -0.9483 H   0  0  0  0  0  0  0  0  0  0  0  0
    3.3511   -5.1504   -2.1158 H   0  0  0  0  0  0  0  0  0  0  0  0
    3.2745   -6.7993   -0.9700 O   0  0  0  0  0  0  0  0  0  0  0  0
    3.5099   -7.1030   -0.0827 H   0  0  0  0  0  0  0  0  0  0  0  0
  1  3  1  0  0  0  0
  1  5  1  0  0  0  0
  2  1  1  0  0  0  0
  4  1  1  0  0  0  0
  5  6  1  0  0  0  0
  6  7  1  0  0  0  0
  7  8  2  0  0  0  0
  7 41  1  0  0  0  0
  8  9  1  0  0  0  0
 10 11  1  0  0  0  0
 10  8  1  0  0  0  0
 12 10  2  0  0  0  0
 13 12  1  0  0  0  0
 13  6  2  0  0  0  0
 14 13  1  0  0  0  0
 15 17  1  0  0  0  0
 15 12  1  0  0  0  0
 16 15  1  0  0  0  0
 18 19  1  6  0  0  0
 18 15  1  0  0  0  0
 18 20  1  0  0  0  0
 20 21  1  1  0  0  0
 20 43  1  0  0  0  0
 22 20  1  0  0  0  0
 22 24  1  0  0  0  0
 23 22  1  0  0  0  0
 25 22  1  0  0  0  0
 25 26  1  0  0  0  0
 26 27  1  0  0  0  0
 28 26  2  0  0  0  0
 28 36  1  0  0  0  0
 29 28  1  0  0  0  0
 30 32  1  0  0  0  0
 30 29  2  0  0  0  0
 31 30  1  0  0  0  0
 32 25  2  0  0  0  0
 33 32  1  0  0  0  0
 34 29  1  0  0  0  0
 34 35  1  0  0  0  0
 36 37  1  0  0  0  0
 37 38  1  0  0  0  0
 37 39  1  0  0  0  0
 40 37  1  0  0  0  0
 42 41  1  0  0  0  0
 43 44  1  0  0  0  0
 43 45  1  0  0  0  0
 46 47  1  0  0  0  0
 46 43  1  0  0  0  0
 48 51  1  0  0  0  0
 48 49  1  0  0  0  0
 48 18  1  0  0  0  0
 50 48  1  0  0  0  0
 51 52  1  0  0  0  0
M  END
>  <is_chroman>
0

>  <nOH>
2

>  <OH_position(s)>
35 42

>  <BDE>
76.951 76.921

>  <maxSDc>
0.271 0.272

>  <PA>
29.837 29.474

>  <ETE>
46.814 47.147

>  <IP>
83.036

>  <PDE>
-6.385 -6.415

$$$$
shikonin
 OpenBabel12282122263D

 37 38  0  0  1  0  0  0  0  0999 V2000
    0.0000    0.0000    0.0000 C   0  0  0  0  0  0  0  0  0  0  0  0
    1.1189    0.0000    0.0000 H   0  0  0  0  0  0  0  0  0  0  0  0
   -0.3515    1.0607    0.0000 H   0  0  0  0  0  0  0  0  0  0  0  0
   -0.3491   -0.4868   -0.9450 H   0  0  0  0  0  0  0  0  0  0  0  0
   -0.5077   -0.7551    1.1758 C   0  0  0  0  0  0  0  0  0  0  0  0
   -1.2285   -0.1431    2.1278 C   0  0  0  0  0  0  0  0  0  0  0  0
   -1.4465    0.9365    2.0371 H   0  0  0  0  0  0  0  0  0  0  0  0
   -1.7873   -0.7704    3.3472 C   0  0  0  0  0  0  0  0  0  0  0  0
   -1.7035   -0.0477    4.2046 H   0  0  0  0  0  0  0  0  0  0  0  0
   -1.2283   -1.6995    3.6341 H   0  0  0  0  0  0  0  0  0  0  0  0
   -3.2707   -1.1110    3.1638 C   0  0  2  0  0  0  0  0  0  0  0  0
   -3.8294   -0.1909    2.8184 H   0  0  0  0  0  0  0  0  0  0  0  0
   -3.8608   -1.5829    4.4640 C   0  0  0  0  0  0  0  0  0  0  0  0
   -4.0700   -2.8779    4.7405 C   0  0  0  0  0  0  0  0  0  0  0  0
   -3.8260   -3.6714    4.0102 H   0  0  0  0  0  0  0  0  0  0  0  0
   -4.6313   -3.3335    6.0237 C   0  0  0  0  0  0  0  0  0  0  0  0
   -4.9178   -4.5368    6.1740 O   0  0  0  0  0  0  0  0  0  0  0  0
   -4.8051   -2.3358    7.0898 C   0  0  0  0  0  0  0  0  0  0  0  0
   -5.1930   -2.7025    8.3845 C   0  0  0  0  0  0  0  0  0  0  0  0
   -5.3130   -1.7279    9.4180 C   0  0  0  0  0  0  0  0  0  0  0  0
   -5.6209   -2.0571   10.4242 H   0  0  0  0  0  0  0  0  0  0  0  0
   -5.0427   -0.4098    9.1514 C   0  0  0  0  0  0  0  0  0  0  0  0
   -5.1168    0.3616    9.9355 H   0  0  0  0  0  0  0  0  0  0  0  0
   -4.6605   -0.0178    7.8376 C   0  0  0  0  0  0  0  0  0  0  0  0
   -4.5618   -0.9586    6.8061 C   0  0  0  0  0  0  0  0  0  0  0  0
   -4.2319   -0.5297    5.4357 C   0  0  0  0  0  0  0  0  0  0  0  0
   -4.2751    0.6673    5.0974 O   0  0  0  0  0  0  0  0  0  0  0  0
   -4.4474    1.3278    7.7049 O   0  0  0  0  0  0  0  0  0  0  0  0
   -3.9203    1.5069    6.9066 H   0  0  0  0  0  0  0  0  0  0  0  0
   -5.4787   -3.9689    8.8113 O   0  0  0  0  0  0  0  0  0  0  0  0
   -5.4485   -4.6024    8.0747 H   0  0  0  0  0  0  0  0  0  0  0  0
   -3.4812   -2.1253    2.1860 O   0  0  0  0  0  0  0  0  0  0  0  0
   -2.7108   -2.1275    1.5997 H   0  0  0  0  0  0  0  0  0  0  0  0
   -0.1496   -2.1940    1.1690 C   0  0  0  0  0  0  0  0  0  0  0  0
   -0.5161   -2.7344    2.0750 H   0  0  0  0  0  0  0  0  0  0  0  0
    0.9628   -2.3071    1.1172 H   0  0  0  0  0  0  0  0  0  0  0  0
   -0.5916   -2.6877    0.2662 H   0  0  0  0  0  0  0  0  0  0  0  0
  1  5  1  0  0  0  0
  2  1  1  0  0  0  0
  3  1  1  0  0  0  0
  4  1  1  0  0  0  0
  5  6  2  0  0  0  0
  6  8  1  0  0  0  0
  7  6  1  0  0  0  0
  8 10  1  0  0  0  0
  8  9  1  0  0  0  0
 11 12  1  6  0  0  0
 11  8  1  0  0  0  0
 11 13  1  0  0  0  0
 13 14  2  0  0  0  0
 13 26  1  0  0  0  0
 14 16  1  0  0  0  0
 15 14  1  0  0  0  0
 16 17  2  0  0  0  0
 16 18  1  0  0  0  0
 18 19  1  0  0  0  0
 19 30  1  0  0  0  0
 19 20  2  0  0  0  0
 20 21  1  0  0  0  0
 22 20  1  0  0  0  0
 22 23  1  0  0  0  0
 24 22  2  0  0  0  0
 25 18  2  0  0  0  0
 25 24  1  0  0  0  0
 26 25  1  0  0  0  0
 27 26  2  0  0  0  0
 28 24  1  0  0  0  0
 29 28  1  0  0  0  0
 31 30  1  0  0  0  0
 32 11  1  0  0  0  0
 33 32  1  0  0  0  0
 34  5  1  0  0  0  0
 34 35  1  0  0  0  0
 36 34  1  0  0  0  0
 37 34  1  0  0  0  0
M  END
>  <is_chroman>
0

>  <nOH>
2

>  <OH_position(s)>
29 31

>  <BDE>
81.670 81.994

>  <maxSDc>
0.271 0.268

>  <PA>
21.331 20.832

>  <ETE>
60.040 60.861

>  <IP>
87.913

>  <PDE>
-6.543 -6.219

$$$$
syringic acid
 OpenBabel12282122263D

 24 24  0  0  0  0  0  0  0  0999 V2000
    0.0000    0.0000    0.0000 C   0  0  0  0  0  0  0  0  0  0  0  0
    1.4121    0.0000    0.0000 C   0  0  0  0  0  0  0  0  0  0  0  0
    2.1169    1.2209    0.0000 C   0  0  0  0  0  0  0  0  0  0  0  0
    3.2189    1.2060    0.0009 H   0  0  0  0  0  0  0  0  0  0  0  0
    1.4185    2.4306   -0.0026 C   0  0  0  0  0  0  0  0  0  0  0  0
    0.0136    2.4549   -0.0036 C   0  0  0  0  0  0  0  0  0  0  0  0
   -0.5143    3.4218   -0.0057 H   0  0  0  0  0  0  0  0  0  0  0  0
   -0.6847    1.2464   -0.0021 C   0  0  0  0  0  0  0  0  0  0  0  0
   -0.6698   -1.1955    0.0013 O   0  0  0  0  0  0  0  0  0  0  0  0
   -1.6261   -1.0170    0.0033 H   0  0  0  0  0  0  0  0  0  0  0  0
    2.2302   -1.1089    0.0013 O   0  0  0  0  0  0  0  0  0  0  0  0
    1.6164   -2.3971    0.0061 C   0  0  0  0  0  0  0  0  0  0  0  0
    0.9980   -2.5312    0.9259 H   0  0  0  0  0  0  0  0  0  0  0  0
    2.4921   -3.0955    0.0060 H   0  0  0  0  0  0  0  0  0  0  0  0
    0.9944   -2.5361   -0.9105 H   0  0  0  0  0  0  0  0  0  0  0  0
   -2.0613    1.1379   -0.0028 O   0  0  0  0  0  0  0  0  0  0  0  0
   -2.7902    2.3668   -0.0056 C   0  0  0  0  0  0  0  0  0  0  0  0
   -3.8582    2.0295   -0.0061 H   0  0  0  0  0  0  0  0  0  0  0  0
   -2.5584    2.9546   -0.9262 H   0  0  0  0  0  0  0  0  0  0  0  0
   -2.5600    2.9578    0.9134 H   0  0  0  0  0  0  0  0  0  0  0  0
    2.1393    3.7090   -0.0072 C   0  0  0  0  0  0  0  0  0  0  0  0
    1.6622    4.8555   -0.0119 O   0  0  0  0  0  0  0  0  0  0  0  0
    3.4948    3.6184   -0.0074 O   0  0  0  0  0  0  0  0  0  0  0  0
    3.8867    4.5117   -0.0142 H   0  0  0  0  0  0  0  0  0  0  0  0
  1  9  1  0  0  0  0
  2  3  2  0  0  0  0
  2  1  1  0  0  0  0
  2 11  1  0  0  0  0
  3  4  1  0  0  0  0
  5  3  1  0  0  0  0
  6  5  2  0  0  0  0
  6  8  1  0  0  0  0
  7  6  1  0  0  0  0
  8  1  2  0  0  0  0
  9 10  1  0  0  0  0
 11 12  1  0  0  0  0
 12 13  1  0  0  0  0
 14 12  1  0  0  0  0
 15 12  1  0  0  0  0
 16  8  1  0  0  0  0
 17 16  1  0  0  0  0
 17 20  1  0  0  0  0
 18 17  1  0  0  0  0
 19 17  1  0  0  0  0
 21  5  1  0  0  0  0
 22 21  2  0  0  0  0
 23 21  1  0  0  0  0
 24 23  1  0  0  0  0
M  END
>  <is_chroman>
0

>  <nOH>
1

>  <OH_position(s)>
10

>  <BDE>
78.295

>  <maxSDc>
0.236

>  <PA>
18.115

>  <ETE>
59.880

>  <IP>
89.990

>  <PDE>
-11.996

$$$$
vanillic acid
 OpenBabel12282122263D

 20 20  0  0  0  0  0  0  0  0999 V2000
    0.0000    0.0000    0.0000 C   0  0  0  0  0  0  0  0  0  0  0  0
    1.4200    0.0000    0.0000 C   0  0  0  0  0  0  0  0  0  0  0  0
    2.1208    1.2060    0.0000 C   0  0  0  0  0  0  0  0  0  0  0  0
    3.2229    1.2266    0.0007 H   0  0  0  0  0  0  0  0  0  0  0  0
    1.4051    2.4153    0.0010 C   0  0  0  0  0  0  0  0  0  0  0  0
    0.0038    2.4174    0.0011 C   0  0  0  0  0  0  0  0  0  0  0  0
   -0.5445    3.3742    0.0022 H   0  0  0  0  0  0  0  0  0  0  0  0
   -0.7011    1.2157    0.0003 C   0  0  0  0  0  0  0  0  0  0  0  0
   -1.8017    1.2070    0.0001 H   0  0  0  0  0  0  0  0  0  0  0  0
   -0.7430   -1.1506   -0.0011 O   0  0  0  0  0  0  0  0  0  0  0  0
   -0.1389   -1.9129   -0.0061 H   0  0  0  0  0  0  0  0  0  0  0  0
    2.0019   -1.2534    0.0001 O   0  0  0  0  0  0  0  0  0  0  0  0
    3.4299   -1.2822    0.0011 C   0  0  0  0  0  0  0  0  0  0  0  0
    3.6640   -2.3773    0.0014 H   0  0  0  0  0  0  0  0  0  0  0  0
    3.8286   -0.7901    0.9208 H   0  0  0  0  0  0  0  0  0  0  0  0
    3.8299   -0.7900   -0.9180 H   0  0  0  0  0  0  0  0  0  0  0  0
    2.1593    3.6717    0.0042 C   0  0  0  0  0  0  0  0  0  0  0  0
    3.3921    3.8269    0.0073 O   0  0  0  0  0  0  0  0  0  0  0  0
    1.4114    4.8067    0.0048 O   0  0  0  0  0  0  0  0  0  0  0  0
    1.9957    5.5876    0.0105 H   0  0  0  0  0  0  0  0  0  0  0  0
  1  8  1  0  0  0  0
  2  3  1  0  0  0  0
  2  1  2  0  0  0  0
  2 12  1  0  0  0  0
  3  4  1  0  0  0  0
  3  5  2  0  0  0  0
  5  6  1  0  0  0  0
  5 17  1  0  0  0  0
  6  7  1  0  0  0  0
  8  6  2  0  0  0  0
  9  8  1  0  0  0  0
 10  1  1  0  0  0  0
 11 10  1  0  0  0  0
 12 13  1  0  0  0  0
 13 14  1  0  0  0  0
 13 15  1  0  0  0  0
 16 13  1  0  0  0  0
 17 19  1  0  0  0  0
 17 18  2  0  0  0  0
 19 20  1  0  0  0  0
M  END
>  <is_chroman>
0

>  <nOH>
1

>  <OH_position(s)>
11

>  <BDE>
80.306

>  <maxSDc>
0.264

>  <PA>
20.716

>  <ETE>
59.290

>  <IP>
90.015

>  <PDE>
-10.009

$$$$
3-hydroxyflavon
 OpenBabel12282122213D

 28 30  0  0  0  0  0  0  0  0999 V2000
    0.0000    0.0000    0.0000 C   0  0  0  0  0  0  0  0  0  0  0  0
    1.1014    0.0000    0.0000 H   0  0  0  0  0  0  0  0  0  0  0  0
   -0.6910    1.2210    0.0000 C   0  0  0  0  0  0  0  0  0  0  0  0
   -0.1263    2.1682    0.0005 H   0  0  0  0  0  0  0  0  0  0  0  0
   -2.0790    1.2513    0.0003 C   0  0  0  0  0  0  0  0  0  0  0  0
   -2.6345    2.2010    0.0014 H   0  0  0  0  0  0  0  0  0  0  0  0
   -2.7815    0.0295   -0.0010 C   0  0  0  0  0  0  0  0  0  0  0  0
   -2.1044   -1.2011   -0.0038 C   0  0  0  0  0  0  0  0  0  0  0  0
   -0.6974   -1.1998   -0.0024 C   0  0  0  0  0  0  0  0  0  0  0  0
   -0.1648   -2.1655   -0.0034 H   0  0  0  0  0  0  0  0  0  0  0  0
   -4.1578    0.1472    0.0063 O   0  0  0  0  0  0  0  0  0  0  0  0
   -4.9220   -1.0137   -0.0093 C   0  0  0  0  0  0  0  0  0  0  0  0
   -6.3427   -0.7076   -0.0245 C   0  0  0  0  0  0  0  0  0  0  0  0
   -4.3290   -2.2601   -0.0231 C   0  0  0  0  0  0  0  0  0  0  0  0
   -5.1276   -3.3749   -0.0625 O   0  0  0  0  0  0  0  0  0  0  0  0
   -4.5431   -4.1559   -0.0864 H   0  0  0  0  0  0  0  0  0  0  0  0
   -2.8696   -2.4412   -0.0123 C   0  0  0  0  0  0  0  0  0  0  0  0
   -2.3691   -3.5820   -0.0155 O   0  0  0  0  0  0  0  0  0  0  0  0
   -6.7902    0.5287   -0.5345 C   0  0  0  0  0  0  0  0  0  0  0  0
   -6.0589    1.2581   -0.9170 H   0  0  0  0  0  0  0  0  0  0  0  0
   -8.1520    0.8269   -0.5573 C   0  0  0  0  0  0  0  0  0  0  0  0
   -8.4932    1.7922   -0.9624 H   0  0  0  0  0  0  0  0  0  0  0  0
   -9.0834   -0.0954   -0.0692 C   0  0  0  0  0  0  0  0  0  0  0  0
  -10.1580    0.1424   -0.0893 H   0  0  0  0  0  0  0  0  0  0  0  0
   -8.6455   -1.3189    0.4457 C   0  0  0  0  0  0  0  0  0  0  0  0
   -9.3756   -2.0452    0.8358 H   0  0  0  0  0  0  0  0  0  0  0  0
   -7.2846   -1.6279    0.4721 C   0  0  0  0  0  0  0  0  0  0  0  0
   -6.9514   -2.5922    0.8882 H   0  0  0  0  0  0  0  0  0  0  0  0
  2  1  1  0  0  0  0
  3  1  1  0  0  0  0
  3  5  2  0  0  0  0
  3  4  1  0  0  0  0
  5  6  1  0  0  0  0
  7  5  1  0  0  0  0
  7 11  1  0  0  0  0
  8  9  1  0  0  0  0
  8  7  2  0  0  0  0
  9  1  2  0  0  0  0
 10  9  1  0  0  0  0
 12 11  1  0  0  0  0
 13 12  1  0  0  0  0
 13 27  1  0  0  0  0
 14 17  1  0  0  0  0
 14 12  2  0  0  0  0
 15 14  1  0  0  0  0
 16 15  1  0  0  0  0
 17  8  1  0  0  0  0
 18 17  2  0  0  0  0
 19 13  2  0  0  0  0
 20 19  1  0  0  0  0
 21 19  1  0  0  0  0
 21 23  2  0  0  0  0
 22 21  1  0  0  0  0
 23 25  1  0  0  0  0
 24 23  1  0  0  0  0
 25 27  2  0  0  0  0
 25 26  1  0  0  0  0
 27 28  1  0  0  0  0
M  END
>  <is_chroman>
1

>  <nOH>
1

>  <OH_position(s)>
16

>  <BDE>
74.416

>  <maxSDc>
0.391

>  <PA>
24.029

>  <ETE>
50.087

>  <IP>
87.388

>  <PDE>
-13.271

$$$$
apigenin
 OpenBabel12282122213D

 30 32  0  0  0  0  0  0  0  0999 V2000
    0.0000    0.0000    0.0000 C   0  0  0  0  0  0  0  0  0  0  0  0
    1.1005    0.0000    0.0000 H   0  0  0  0  0  0  0  0  0  0  0  0
   -0.7229    1.1998    0.0000 C   0  0  0  0  0  0  0  0  0  0  0  0
   -0.1089    2.4207    0.0015 O   0  0  0  0  0  0  0  0  0  0  0  0
    0.8561    2.2857    0.0060 H   0  0  0  0  0  0  0  0  0  0  0  0
   -2.1276    1.2118   -0.0006 C   0  0  0  0  0  0  0  0  0  0  0  0
   -2.6868    2.1574    0.0000 H   0  0  0  0  0  0  0  0  0  0  0  0
   -2.7897   -0.0189   -0.0018 C   0  0  0  0  0  0  0  0  0  0  0  0
   -2.1117   -1.2582   -0.0026 C   0  0  0  0  0  0  0  0  0  0  0  0
   -0.6954   -1.2186   -0.0020 C   0  0  0  0  0  0  0  0  0  0  0  0
    0.1013   -2.3260   -0.0035 O   0  0  0  0  0  0  0  0  0  0  0  0
   -0.4396   -3.1358   -0.0038 H   0  0  0  0  0  0  0  0  0  0  0  0
   -4.1706    0.0864   -0.0062 O   0  0  0  0  0  0  0  0  0  0  0  0
   -4.9099   -1.0872    0.0040 C   0  0  0  0  0  0  0  0  0  0  0  0
   -6.3439   -0.8184    0.0185 C   0  0  0  0  0  0  0  0  0  0  0  0
   -4.3354   -2.3160    0.0088 C   0  0  0  0  0  0  0  0  0  0  0  0
   -4.9511   -3.2290    0.0278 H   0  0  0  0  0  0  0  0  0  0  0  0
   -2.8906   -2.4916   -0.0020 C   0  0  0  0  0  0  0  0  0  0  0  0
   -2.3728   -3.6308   -0.0069 O   0  0  0  0  0  0  0  0  0  0  0  0
   -6.8393    0.3929    0.5319 C   0  0  0  0  0  0  0  0  0  0  0  0
   -6.1381    1.1527    0.9149 H   0  0  0  0  0  0  0  0  0  0  0  0
   -8.2081    0.6379    0.5628 C   0  0  0  0  0  0  0  0  0  0  0  0
   -8.5981    1.5843    0.9683 H   0  0  0  0  0  0  0  0  0  0  0  0
   -9.0929   -0.3369    0.0700 C   0  0  0  0  0  0  0  0  0  0  0  0
  -10.4528   -0.1654    0.0687 O   0  0  0  0  0  0  0  0  0  0  0  0
  -10.6541    0.6997    0.4660 H   0  0  0  0  0  0  0  0  0  0  0  0
   -8.6096   -1.5512   -0.4545 C   0  0  0  0  0  0  0  0  0  0  0  0
   -9.3154   -2.3015   -0.8405 H   0  0  0  0  0  0  0  0  0  0  0  0
   -7.2394   -1.7832   -0.4775 C   0  0  0  0  0  0  0  0  0  0  0  0
   -6.8587   -2.7302   -0.8944 H   0  0  0  0  0  0  0  0  0  0  0  0
  2  1  1  0  0  0  0
  3  1  1  0  0  0  0
  3  4  1  0  0  0  0
  4  5  1  0  0  0  0
  6  3  2  0  0  0  0
  6  7  1  0  0  0  0
  8  6  1  0  0  0  0
  9 18  1  0  0  0  0
  9 10  1  0  0  0  0
  9  8  2  0  0  0  0
 10  1  2  0  0  0  0
 11 10  1  0  0  0  0
 12 11  1  0  0  0  0
 13  8  1  0  0  0  0
 13 14  1  0  0  0  0
 14 16  2  0  0  0  0
 14 15  1  0  0  0  0
 15 20  1  0  0  0  0
 16 17  1  0  0  0  0
 18 16  1  0  0  0  0
 19 18  2  0  0  0  0
 20 22  2  0  0  0  0
 20 21  1  0  0  0  0
 22 23  1  0  0  0  0
 24 22  1  0  0  0  0
 25 24  1  0  0  0  0
 25 26  1  0  0  0  0
 27 24  2  0  0  0  0
 28 27  1  0  0  0  0
 29 27  1  0  0  0  0
 29 15  2  0  0  0  0
 30 29  1  0  0  0  0
M  END
>  <is_chroman>
1

>  <nOH>
3

>  <OH_position(s)>
5 12 26

>  <BDE>
90.923 87.772 85.200

>  <maxSDc>
0.294 0.352 0.319

>  <PA>
18.349 20.771 21.812

>  <ETE>
72.274 66.700 63.088

>  <IP>
94.442

>  <PDE>
-3.819 -6.970 -9.542

$$$$
apigetrin
 OpenBabel12282122213D

 51 54  0  0  1  0  0  0  0  0999 V2000
    0.0000    0.0000    0.0000 C   0  0  0  0  0  0  0  0  0  0  0  0
    1.1026    0.0000    0.0000 H   0  0  0  0  0  0  0  0  0  0  0  0
   -0.6781    1.2134    0.0000 C   0  0  0  0  0  0  0  0  0  0  0  0
   -0.1272    2.1655    0.0161 H   0  0  0  0  0  0  0  0  0  0  0  0
   -2.0859    1.2162   -0.0165 C   0  0  0  0  0  0  0  0  0  0  0  0
   -2.8072    0.0099   -0.0404 C   0  0  0  0  0  0  0  0  0  0  0  0
   -3.9080    0.0255   -0.0576 H   0  0  0  0  0  0  0  0  0  0  0  0
   -2.1160   -1.1968   -0.0482 C   0  0  0  0  0  0  0  0  0  0  0  0
   -2.6737   -2.1476   -0.0754 H   0  0  0  0  0  0  0  0  0  0  0  0
   -0.7105   -1.2140   -0.0238 C   0  0  0  0  0  0  0  0  0  0  0  0
    0.0171   -2.4783   -0.0325 C   0  0  0  0  0  0  0  0  0  0  0  0
    1.2679   -2.6769    0.4531 C   0  0  0  0  0  0  0  0  0  0  0  0
    1.8349   -1.8512    0.9115 H   0  0  0  0  0  0  0  0  0  0  0  0
    1.9160   -3.9789    0.4036 C   0  0  0  0  0  0  0  0  0  0  0  0
    3.0709   -4.1510    0.8525 O   0  0  0  0  0  0  0  0  0  0  0  0
    1.1236   -5.0487   -0.1965 C   0  0  0  0  0  0  0  0  0  0  0  0
    1.5703   -6.3886   -0.3210 C   0  0  0  0  0  0  0  0  0  0  0  0
    0.7771   -7.3676   -0.9345 C   0  0  0  0  0  0  0  0  0  0  0  0
    1.1418   -8.4015   -1.0241 H   0  0  0  0  0  0  0  0  0  0  0  0
   -0.4882   -7.0104   -1.4272 C   0  0  0  0  0  0  0  0  0  0  0  0
   -1.1797   -8.0461   -2.0196 O   0  0  0  0  0  0  0  0  0  0  0  0
   -0.9872   -5.7101   -1.2958 C   0  0  0  0  0  0  0  0  0  0  0  0
   -1.9994   -5.4380   -1.6274 H   0  0  0  0  0  0  0  0  0  0  0  0
   -0.1651   -4.7527   -0.6860 C   0  0  0  0  0  0  0  0  0  0  0  0
   -0.7338   -3.4936   -0.6079 O   0  0  0  0  0  0  0  0  0  0  0  0
    2.7800   -6.8371    0.1242 O   0  0  0  0  0  0  0  0  0  0  0  0
    3.2738   -6.1143    0.5536 H   0  0  0  0  0  0  0  0  0  0  0  0
   -2.6987    2.4420   -0.0069 O   0  0  0  0  0  0  0  0  0  0  0  0
   -3.6617    2.3044   -0.0312 H   0  0  0  0  0  0  0  0  0  0  0  0
   -2.3931   -7.7306   -2.6938 C   0  0  1  0  0  0  0  0  0  0  0  0
   -2.3214   -6.7882   -3.3010 H   0  0  0  0  0  0  0  0  0  0  0  0
   -2.7224   -8.9631   -3.5647 C   0  0  1  0  0  0  0  0  0  0  0  0
   -2.5489   -9.9075   -2.9795 H   0  0  0  0  0  0  0  0  0  0  0  0
   -4.1843   -8.8731   -4.0280 C   0  0  2  0  0  0  0  0  0  0  0  0
   -4.3063   -8.0180   -4.7496 H   0  0  0  0  0  0  0  0  0  0  0  0
   -5.1043   -8.6865   -2.8091 C   0  0  1  0  0  0  0  0  0  0  0  0
   -5.0561   -9.6023   -2.1566 H   0  0  0  0  0  0  0  0  0  0  0  0
   -4.6616   -7.4439   -2.0213 C   0  0  2  0  0  0  0  0  0  0  0  0
   -4.7638   -6.5199   -2.6543 H   0  0  0  0  0  0  0  0  0  0  0  0
   -3.2972   -7.5856   -1.6079 O   0  0  0  0  0  0  0  0  0  0  0  0
   -5.4661   -7.3027   -0.7264 C   0  0  0  0  0  0  0  0  0  0  0  0
   -5.2572   -8.1713   -0.0475 H   0  0  0  0  0  0  0  0  0  0  0  0
   -6.5598   -7.2578   -0.9777 H   0  0  0  0  0  0  0  0  0  0  0  0
   -5.1729   -6.0854   -0.0724 O   0  0  0  0  0  0  0  0  0  0  0  0
   -4.2263   -6.0891    0.1262 H   0  0  0  0  0  0  0  0  0  0  0  0
   -6.4384   -8.4601   -3.2291 O   0  0  0  0  0  0  0  0  0  0  0  0
   -6.6920   -9.2352   -3.7521 H   0  0  0  0  0  0  0  0  0  0  0  0
   -4.5811  -10.0829   -4.6498 O   0  0  0  0  0  0  0  0  0  0  0  0
   -4.0023  -10.2012   -5.4170 H   0  0  0  0  0  0  0  0  0  0  0  0
   -1.9249   -8.9482   -4.7338 O   0  0  0  0  0  0  0  0  0  0  0  0
   -1.0216   -9.1572   -4.4559 H   0  0  0  0  0  0  0  0  0  0  0  0
  2  1  1  0  0  0  0
  3  1  1  0  0  0  0
  3  4  1  0  0  0  0
  5 28  1  0  0  0  0
  5  3  2  0  0  0  0
  6  5  1  0  0  0  0
  7  6  1  0  0  0  0
  8  6  2  0  0  0  0
  8 10  1  0  0  0  0
  9  8  1  0  0  0  0
 10  1  2  0  0  0  0
 11 10  1  0  0  0  0
 11 12  2  0  0  0  0
 12 13  1  0  0  0  0
 14 12  1  0  0  0  0
 14 15  2  0  0  0  0
 16 14  1  0  0  0  0
 17 16  1  0  0  0  0
 17 26  1  0  0  0  0
 18 17  2  0  0  0  0
 19 18  1  0  0  0  0
 20 22  2  0  0  0  0
 20 18  1  0  0  0  0
 21 20  1  0  0  0  0
 22 24  1  0  0  0  0
 23 22  1  0  0  0  0
 24 25  1  0  0  0  0
 24 16  2  0  0  0  0
 25 11  1  0  0  0  0
 26 27  1  0  0  0  0
 29 28  1  0  0  0  0
 30 31  1  6  0  0  0
 30 21  1  0  0  0  0
 30 40  1  0  0  0  0
 32 33  1  1  0  0  0
 32 30  1  0  0  0  0
 34 35  1  6  0  0  0
 34 32  1  0  0  0  0
 34 36  1  0  0  0  0
 36 37  1  1  0  0  0
 36 38  1  0  0  0  0
 38 39  1  6  0  0  0
 38 40  1  0  0  0  0
 38 41  1  0  0  0  0
 41 44  1  0  0  0  0
 41 42  1  0  0  0  0
 43 41  1  0  0  0  0
 44 45  1  0  0  0  0
 46 36  1  0  0  0  0
 47 46  1  0  0  0  0
 48 34  1  0  0  0  0
 49 48  1  0  0  0  0
 50 51  1  0  0  0  0
 50 32  1  0  0  0  0
M  END
>  <is_chroman>
1

>  <nOH>
2

>  <OH_position(s)>
27 29

>  <BDE>
87.824 85.113

>  <maxSDc>
0.336 0.320

>  <PA>
20.462 21.682

>  <ETE>
67.062 63.131

>  <IP>
94.371

>  <PDE>
-6.847 -9.559

$$$$
baicalein
 OpenBabel12282122213D

 30 32  0  0  0  0  0  0  0  0999 V2000
    0.0000    0.0000    0.0000 C   0  0  0  0  0  0  0  0  0  0  0  0
    1.4612    0.0000    0.0000 C   0  0  0  0  0  0  0  0  0  0  0  0
   -0.5071    1.2900    0.0000 O   0  0  0  0  0  0  0  0  0  0  0  0
   -1.8837    1.4422   -0.0282 C   0  0  0  0  0  0  0  0  0  0  0  0
   -2.7774    0.3508   -0.0396 C   0  0  0  0  0  0  0  0  0  0  0  0
   -2.2423   -1.0099   -0.0133 C   0  0  0  0  0  0  0  0  0  0  0  0
   -2.9693   -2.0263    0.0055 O   0  0  0  0  0  0  0  0  0  0  0  0
   -0.7903   -1.1030   -0.0077 C   0  0  0  0  0  0  0  0  0  0  0  0
   -0.3521   -2.1136   -0.0150 H   0  0  0  0  0  0  0  0  0  0  0  0
   -2.3073    2.7786   -0.0405 C   0  0  0  0  0  0  0  0  0  0  0  0
   -1.5794    3.6025   -0.0324 H   0  0  0  0  0  0  0  0  0  0  0  0
   -3.6837    3.0370   -0.0694 C   0  0  0  0  0  0  0  0  0  0  0  0
   -4.0747    4.3465   -0.0745 O   0  0  0  0  0  0  0  0  0  0  0  0
   -5.0445    4.3795   -0.1704 H   0  0  0  0  0  0  0  0  0  0  0  0
   -4.6122    1.9733   -0.0794 C   0  0  0  0  0  0  0  0  0  0  0  0
   -5.9499    2.3006   -0.0442 O   0  0  0  0  0  0  0  0  0  0  0  0
   -6.4255    1.6310   -0.5670 H   0  0  0  0  0  0  0  0  0  0  0  0
   -4.1611    0.6384   -0.0667 C   0  0  0  0  0  0  0  0  0  0  0  0
   -5.1518   -0.3018   -0.0735 O   0  0  0  0  0  0  0  0  0  0  0  0
   -4.7805   -1.1703   -0.3161 H   0  0  0  0  0  0  0  0  0  0  0  0
    3.5530   -1.1130    0.5065 C   0  0  0  0  0  0  0  0  0  0  0  0
    4.0960   -1.9797    0.9151 H   0  0  0  0  0  0  0  0  0  0  0  0
    4.2601   -0.0296   -0.0205 C   0  0  0  0  0  0  0  0  0  0  0  0
    5.3614   -0.0427   -0.0302 H   0  0  0  0  0  0  0  0  0  0  0  0
    3.5695    1.0709   -0.5338 C   0  0  0  0  0  0  0  0  0  0  0  0
    4.1251    1.9264   -0.9487 H   0  0  0  0  0  0  0  0  0  0  0  0
    2.1752    1.0907   -0.5239 C   0  0  0  0  0  0  0  0  0  0  0  0
    1.6307    1.9589   -0.9286 H   0  0  0  0  0  0  0  0  0  0  0  0
    2.1585   -1.1032    0.5203 C   0  0  0  0  0  0  0  0  0  0  0  0
    1.6083   -1.9583    0.9445 H   0  0  0  0  0  0  0  0  0  0  0  0
  2  1  1  0  0  0  0
  2 29  1  0  0  0  0
  3  1  1  0  0  0  0
  4  3  1  0  0  0  0
  5  4  1  0  0  0  0
  5  6  1  0  0  0  0
  6  8  1  0  0  0  0
  6  7  2  0  0  0  0
  8  1  2  0  0  0  0
  9  8  1  0  0  0  0
 10 11  1  0  0  0  0
 10  4  2  0  0  0  0
 12 10  1  0  0  0  0
 13 12  1  0  0  0  0
 14 13  1  0  0  0  0
 15 12  2  0  0  0  0
 15 18  1  0  0  0  0
 15 16  1  0  0  0  0
 17 16  1  0  0  0  0
 18  5  2  0  0  0  0
 19 18  1  0  0  0  0
 20 19  1  0  0  0  0
 21 29  2  0  0  0  0
 21 22  1  0  0  0  0
 23 21  1  0  0  0  0
 24 23  1  0  0  0  0
 25 27  1  0  0  0  0
 25 23  2  0  0  0  0
 26 25  1  0  0  0  0
 27  2  2  0  0  0  0
 28 27  1  0  0  0  0
 29 30  1  0  0  0  0
M  END
>  <is_chroman>
1

>  <nOH>
3

>  <OH_position(s)>
14 17 20

>  <BDE>
82.599 76.747 79.623

>  <maxSDc>
0.307 0.208 0.326

>  <PA>
17.923 25.178 18.569

>  <ETE>
64.376 51.269 60.754

>  <IP>
87.633

>  <PDE>
-5.333 -11.186 -8.310

$$$$
baicalin
 OpenBabel12282122213D

 50 53  0  0  1  0  0  0  0  0999 V2000
    0.0000    0.0000    0.0000 C   0  0  0  0  0  0  0  0  0  0  0  0
    1.1014    0.0000    0.0000 H   0  0  0  0  0  0  0  0  0  0  0  0
   -0.7076    1.2041    0.0000 C   0  0  0  0  0  0  0  0  0  0  0  0
   -0.1661    2.1627   -0.0215 H   0  0  0  0  0  0  0  0  0  0  0  0
   -2.1026    1.1970    0.0235 C   0  0  0  0  0  0  0  0  0  0  0  0
   -2.6636    2.1452    0.0148 H   0  0  0  0  0  0  0  0  0  0  0  0
   -2.7960   -0.0228    0.0635 C   0  0  0  0  0  0  0  0  0  0  0  0
   -2.0829   -1.2329    0.0572 C   0  0  0  0  0  0  0  0  0  0  0  0
   -2.6225   -2.1935    0.0735 H   0  0  0  0  0  0  0  0  0  0  0  0
   -0.6894   -1.2151    0.0243 C   0  0  0  0  0  0  0  0  0  0  0  0
   -0.1316   -2.1647    0.0204 H   0  0  0  0  0  0  0  0  0  0  0  0
   -4.2559   -0.0505    0.1281 C   0  0  0  0  0  0  0  0  0  0  0  0
   -4.9857   -0.9945    0.7746 C   0  0  0  0  0  0  0  0  0  0  0  0
   -4.4901   -1.8245    1.3020 H   0  0  0  0  0  0  0  0  0  0  0  0
   -6.4382   -0.9540    0.8104 C   0  0  0  0  0  0  0  0  0  0  0  0
   -7.1079   -1.8156    1.4181 O   0  0  0  0  0  0  0  0  0  0  0  0
   -7.0488    0.1657    0.0849 C   0  0  0  0  0  0  0  0  0  0  0  0
   -8.4424    0.3618   -0.0045 C   0  0  0  0  0  0  0  0  0  0  0  0
   -8.9711    1.4499   -0.7457 C   0  0  0  0  0  0  0  0  0  0  0  0
   -8.0923    2.3485   -1.3894 C   0  0  0  0  0  0  0  0  0  0  0  0
   -6.7074    2.1860   -1.2993 C   0  0  0  0  0  0  0  0  0  0  0  0
   -6.0264    2.9009   -1.7871 H   0  0  0  0  0  0  0  0  0  0  0  0
   -6.2091    1.0975   -0.5632 C   0  0  0  0  0  0  0  0  0  0  0  0
   -4.8250    1.0187   -0.5419 O   0  0  0  0  0  0  0  0  0  0  0  0
   -8.6487    3.3020   -2.2299 O   0  0  0  0  0  0  0  0  0  0  0  0
  -10.3159    1.6939   -0.8551 O   0  0  0  0  0  0  0  0  0  0  0  0
  -10.7981    0.9762   -0.4086 H   0  0  0  0  0  0  0  0  0  0  0  0
   -9.3912   -0.4296    0.5796 O   0  0  0  0  0  0  0  0  0  0  0  0
   -8.9721   -1.1764    1.0417 H   0  0  0  0  0  0  0  0  0  0  0  0
   -8.6093    4.6535   -1.8114 C   0  0  1  0  0  0  0  0  0  0  0  0
   -9.2433    5.1950   -2.5727 H   0  0  0  0  0  0  0  0  0  0  0  0
   -9.0948    4.8890   -0.3711 C   0  0  1  0  0  0  0  0  0  0  0  0
   -8.5912    4.1641    0.3281 H   0  0  0  0  0  0  0  0  0  0  0  0
   -8.7895    6.3339    0.0530 C   0  0  2  0  0  0  0  0  0  0  0  0
   -9.4581    7.0449   -0.5091 H   0  0  0  0  0  0  0  0  0  0  0  0
   -7.3104    6.6697   -0.2103 C   0  0  1  0  0  0  0  0  0  0  0  0
   -6.6506    6.0757    0.4818 H   0  0  0  0  0  0  0  0  0  0  0  0
   -6.9669    6.3540   -1.6771 C   0  0  2  0  0  0  0  0  0  0  0  0
   -7.5633    7.0103   -2.3728 H   0  0  0  0  0  0  0  0  0  0  0  0
   -7.2283    4.9778   -1.9601 O   0  0  0  0  0  0  0  0  0  0  0  0
   -5.4851    6.5429   -1.9321 C   0  0  0  0  0  0  0  0  0  0  0  0
   -4.5297    6.1740   -1.2418 O   0  0  0  0  0  0  0  0  0  0  0  0
   -5.2242    7.2249   -3.0705 O   0  0  0  0  0  0  0  0  0  0  0  0
   -4.2628    7.3448   -3.1839 H   0  0  0  0  0  0  0  0  0  0  0  0
   -7.0869    8.0565   -0.0272 O   0  0  0  0  0  0  0  0  0  0  0  0
   -7.3241    8.2533    0.8917 H   0  0  0  0  0  0  0  0  0  0  0  0
   -8.9863    6.4941    1.4470 O   0  0  0  0  0  0  0  0  0  0  0  0
   -9.9176    6.2919    1.6209 H   0  0  0  0  0  0  0  0  0  0  0  0
  -10.5013    4.7401   -0.3042 O   0  0  0  0  0  0  0  0  0  0  0  0
  -10.6955    3.8073   -0.4859 H   0  0  0  0  0  0  0  0  0  0  0  0
  1  2  1  0  0  0  0
  1  3  2  0  0  0  0
  1 10  1  0  0  0  0
  3  5  1  0  0  0  0
  4  3  1  0  0  0  0
  5  7  2  0  0  0  0
  6  5  1  0  0  0  0
  7 12  1  0  0  0  0
  8  7  1  0  0  0  0
  8  9  1  0  0  0  0
 10  8  2  0  0  0  0
 11 10  1  0  0  0  0
 12 13  2  0  0  0  0
 13 15  1  0  0  0  0
 13 14  1  0  0  0  0
 15 16  2  0  0  0  0
 17 15  1  0  0  0  0
 18 17  1  0  0  0  0
 18 28  1  0  0  0  0
 19 18  2  0  0  0  0
 20 21  2  0  0  0  0
 20 19  1  0  0  0  0
 21 23  1  0  0  0  0
 22 21  1  0  0  0  0
 23 24  1  0  0  0  0
 23 17  2  0  0  0  0
 24 12  1  0  0  0  0
 25 30  1  0  0  0  0
 25 20  1  0  0  0  0
 26 19  1  0  0  0  0
 26 27  1  0  0  0  0
 28 29  1  0  0  0  0
 30 31  1  6  0  0  0
 30 32  1  0  0  0  0
 32 49  1  0  0  0  0
 32 34  1  0  0  0  0
 32 33  1  1  0  0  0
 34 35  1  6  0  0  0
 34 47  1  0  0  0  0
 36 45  1  0  0  0  0
 36 34  1  0  0  0  0
 36 37  1  1  0  0  0
 38 39  1  6  0  0  0
 38 36  1  0  0  0  0
 40 30  1  0  0  0  0
 40 38  1  0  0  0  0
 41 38  1  0  0  0  0
 41 42  2  0  0  0  0
 43 41  1  0  0  0  0
 44 43  1  0  0  0  0
 45 46  1  0  0  0  0
 47 48  1  0  0  0  0
 50 49  1  0  0  0  0
M  END
>  <is_chroman>
1

>  <nOH>
2

>  <OH_position(s)>
27 29

>  <BDE>
77.060 78.823

>  <maxSDc>
0.227 0.286

>  <PA>
21.647 17.150

>  <ETE>
55.113 61.373

>  <IP>
89.124

>  <PDE>
-12.364 -10.601

$$$$
catechin gallate
 OpenBabel12282122213D

 50 53  0  0  1  0  0  0  0  0999 V2000
    0.0000    0.0000    0.0000 C   0  0  0  0  0  0  0  0  0  0  0  0
    1.0991    0.0000    0.0000 H   0  0  0  0  0  0  0  0  0  0  0  0
   -0.7057    1.2146    0.0000 C   0  0  0  0  0  0  0  0  0  0  0  0
    0.0517    2.3593    0.0258 O   0  0  0  0  0  0  0  0  0  0  0  0
   -0.5485    3.1245    0.0204 H   0  0  0  0  0  0  0  0  0  0  0  0
   -2.1065    1.2504   -0.0130 C   0  0  0  0  0  0  0  0  0  0  0  0
   -2.6501    2.2056   -0.0108 H   0  0  0  0  0  0  0  0  0  0  0  0
   -2.8041    0.0317   -0.0477 C   0  0  0  0  0  0  0  0  0  0  0  0
   -2.1417   -1.2073   -0.0610 C   0  0  0  0  0  0  0  0  0  0  0  0
   -0.7308   -1.1948   -0.0274 C   0  0  0  0  0  0  0  0  0  0  0  0
   -0.1092   -2.4188   -0.0281 O   0  0  0  0  0  0  0  0  0  0  0  0
    0.8526   -2.2729   -0.0314 H   0  0  0  0  0  0  0  0  0  0  0  0
   -4.1791    0.1477   -0.1146 O   0  0  0  0  0  0  0  0  0  0  0  0
   -4.9066   -1.0505    0.2256 C   0  0  1  0  0  0  0  0  0  0  0  0
   -4.7685   -1.2322    1.3329 H   0  0  0  0  0  0  0  0  0  0  0  0
   -6.3500   -0.7990   -0.0768 C   0  0  0  0  0  0  0  0  0  0  0  0
   -4.3464   -2.2849   -0.5005 C   0  0  1  0  0  0  0  0  0  0  0  0
   -4.9600   -3.1864   -0.2217 H   0  0  0  0  0  0  0  0  0  0  0  0
   -4.4447   -2.0353   -1.9155 O   0  0  0  0  0  0  0  0  0  0  0  0
   -2.8856   -2.4883   -0.1166 C   0  0  0  0  0  0  0  0  0  0  0  0
   -2.3980   -3.1815   -0.8548 H   0  0  0  0  0  0  0  0  0  0  0  0
   -2.8491   -2.9891    0.8899 H   0  0  0  0  0  0  0  0  0  0  0  0
   -6.7425    0.1245   -1.0522 C   0  0  0  0  0  0  0  0  0  0  0  0
   -5.9857    0.6801   -1.6281 H   0  0  0  0  0  0  0  0  0  0  0  0
   -8.1060    0.3305   -1.2967 C   0  0  0  0  0  0  0  0  0  0  0  0
   -8.5809    1.2126   -2.2400 O   0  0  0  0  0  0  0  0  0  0  0  0
   -7.8210    1.6735   -2.6335 H   0  0  0  0  0  0  0  0  0  0  0  0
   -9.0814   -0.3892   -0.5651 C   0  0  0  0  0  0  0  0  0  0  0  0
  -10.4308   -0.2288   -0.7630 O   0  0  0  0  0  0  0  0  0  0  0  0
  -10.5611    0.4482   -1.4487 H   0  0  0  0  0  0  0  0  0  0  0  0
   -8.6755   -1.3146    0.4103 C   0  0  0  0  0  0  0  0  0  0  0  0
   -9.4362   -1.8725    0.9770 H   0  0  0  0  0  0  0  0  0  0  0  0
   -7.3170   -1.5121    0.6512 C   0  0  0  0  0  0  0  0  0  0  0  0
   -7.0012   -2.2365    1.4189 H   0  0  0  0  0  0  0  0  0  0  0  0
   -4.6965   -3.0908   -2.7424 C   0  0  0  0  0  0  0  0  0  0  0  0
   -4.7642   -2.7253   -4.1664 C   0  0  0  0  0  0  0  0  0  0  0  0
   -4.8404   -4.2168   -2.2471 O   0  0  0  0  0  0  0  0  0  0  0  0
   -4.6895   -1.3838   -4.5626 C   0  0  0  0  0  0  0  0  0  0  0  0
   -4.5769   -0.5805   -3.8174 H   0  0  0  0  0  0  0  0  0  0  0  0
   -4.7574   -1.0644   -5.9280 C   0  0  0  0  0  0  0  0  0  0  0  0
   -4.6855    0.2639   -6.2648 O   0  0  0  0  0  0  0  0  0  0  0  0
   -4.6976    0.3369   -7.2347 H   0  0  0  0  0  0  0  0  0  0  0  0
   -4.9004   -2.0868   -6.8951 C   0  0  0  0  0  0  0  0  0  0  0  0
   -4.9626   -1.6987   -8.2086 O   0  0  0  0  0  0  0  0  0  0  0  0
   -5.0231   -2.4972   -8.7615 H   0  0  0  0  0  0  0  0  0  0  0  0
   -4.9725   -3.4335   -6.4704 C   0  0  0  0  0  0  0  0  0  0  0  0
   -5.1060   -4.3724   -7.4637 O   0  0  0  0  0  0  0  0  0  0  0  0
   -5.1601   -5.2505   -7.0479 H   0  0  0  0  0  0  0  0  0  0  0  0
   -4.9058   -3.7555   -5.1091 C   0  0  0  0  0  0  0  0  0  0  0  0
   -4.9641   -4.8070   -4.7842 H   0  0  0  0  0  0  0  0  0  0  0  0
  1  3  1  0  0  0  0
  2  1  1  0  0  0  0
  3  4  1  0  0  0  0
  5  4  1  0  0  0  0
  6  7  1  0  0  0  0
  6  3  2  0  0  0  0
  8  6  1  0  0  0  0
  9  8  2  0  0  0  0
  9 10  1  0  0  0  0
 10  1  2  0  0  0  0
 11 10  1  0  0  0  0
 12 11  1  0  0  0  0
 13  8  1  0  0  0  0
 13 14  1  0  0  0  0
 14 15  1  1  0  0  0
 16 14  1  0  0  0  0
 16 33  1  0  0  0  0
 17 18  1  1  0  0  0
 17 20  1  0  0  0  0
 17 14  1  0  0  0  0
 19 17  1  0  0  0  0
 20  9  1  0  0  0  0
 20 22  1  0  0  0  0
 21 20  1  0  0  0  0
 23 16  2  0  0  0  0
 24 23  1  0  0  0  0
 25 23  1  0  0  0  0
 25 28  2  0  0  0  0
 26 25  1  0  0  0  0
 27 26  1  0  0  0  0
 28 31  1  0  0  0  0
 29 28  1  0  0  0  0
 30 29  1  0  0  0  0
 31 33  2  0  0  0  0
 31 32  1  0  0  0  0
 33 34  1  0  0  0  0
 35 37  2  0  0  0  0
 35 19  1  0  0  0  0
 36 35  1  0  0  0  0
 38 36  1  0  0  0  0
 38 39  1  0  0  0  0
 40 38  2  0  0  0  0
 41 40  1  0  0  0  0
 42 41  1  0  0  0  0
 43 46  2  0  0  0  0
 43 40  1  0  0  0  0
 44 43  1  0  0  0  0
 45 44  1  0  0  0  0
 46 49  1  0  0  0  0
 47 48  1  0  0  0  0
 47 46  1  0  0  0  0
 49 50  1  0  0  0  0
 49 36  2  0  0  0  0
M  END
>  <is_chroman>
1

>  <nOH>
7

>  <OH_position(s)>
5 12 27 30 42 45 48

>  <BDE>
83.251 83.692 77.503 78.022 80.825 77.954 80.898

>  <maxSDc>
0.362 0.333 0.252 0.265 0.258 0.240 0.244

>  <PA>
24.889 25.389 26.712 26.043 24.763 20.233 22.564

>  <ETE>
58.061 58.004 50.491 51.679 55.761 57.421 58.034

>  <IP>
84.884

>  <PDE>
-1.934 -1.492 -7.681 -7.162 -4.360 -7.230 -4.286

$$$$
catechin
 OpenBabel12282122213D

 35 37  0  0  1  0  0  0  0  0999 V2000
    0.0000    0.0000    0.0000 C   0  0  0  0  0  0  0  0  0  0  0  0
    1.1231    0.0000    0.0000 H   0  0  0  0  0  0  0  0  0  0  0  0
   -0.3291    1.0750    0.0000 H   0  0  0  0  0  0  0  0  0  0  0  0
   -0.5034   -0.6935   -1.2618 C   0  0  1  0  0  0  0  0  0  0  0  0
    0.0798   -1.6364   -1.4581 H   0  0  0  0  0  0  0  0  0  0  0  0
   -1.9966   -1.0456   -1.1157 C   0  0  2  0  0  0  0  0  0  0  0  0
   -2.5865   -0.1062   -0.9181 H   0  0  0  0  0  0  0  0  0  0  0  0
   -2.2041   -1.9416   -0.0033 O   0  0  0  0  0  0  0  0  0  0  0  0
   -1.5771   -1.5801    1.1727 C   0  0  0  0  0  0  0  0  0  0  0  0
   -2.0623   -2.2225    2.3242 C   0  0  0  0  0  0  0  0  0  0  0  0
   -2.8994   -2.9316    2.2570 H   0  0  0  0  0  0  0  0  0  0  0  0
   -1.4486   -1.9378    3.5513 C   0  0  0  0  0  0  0  0  0  0  0  0
   -0.3789   -1.0320    3.6475 C   0  0  0  0  0  0  0  0  0  0  0  0
    0.0873   -0.8200    4.6199 H   0  0  0  0  0  0  0  0  0  0  0  0
    0.0766   -0.4104    2.4779 C   0  0  0  0  0  0  0  0  0  0  0  0
   -0.5062   -0.6728    1.2183 C   0  0  0  0  0  0  0  0  0  0  0  0
    1.1173    0.4844    2.4955 O   0  0  0  0  0  0  0  0  0  0  0  0
    1.4341    0.5665    3.4118 H   0  0  0  0  0  0  0  0  0  0  0  0
   -1.8585   -2.5212    4.7242 O   0  0  0  0  0  0  0  0  0  0  0  0
   -2.6013   -3.1178    4.5270 H   0  0  0  0  0  0  0  0  0  0  0  0
   -2.5159   -1.7584   -2.3274 C   0  0  0  0  0  0  0  0  0  0  0  0
   -3.3163   -1.0524   -3.2350 C   0  0  0  0  0  0  0  0  0  0  0  0
   -3.5756    0.0035   -3.0629 H   0  0  0  0  0  0  0  0  0  0  0  0
   -3.7913   -1.7017   -4.3836 C   0  0  0  0  0  0  0  0  0  0  0  0
   -3.4659   -3.0612   -4.6133 C   0  0  0  0  0  0  0  0  0  0  0  0
   -2.6706   -3.7595   -3.6947 C   0  0  0  0  0  0  0  0  0  0  0  0
   -2.4223   -4.8167   -3.8767 H   0  0  0  0  0  0  0  0  0  0  0  0
   -2.1986   -3.1044   -2.5569 C   0  0  0  0  0  0  0  0  0  0  0  0
   -1.5753   -3.6470   -1.8284 H   0  0  0  0  0  0  0  0  0  0  0  0
   -3.9716   -3.6249   -5.7601 O   0  0  0  0  0  0  0  0  0  0  0  0
   -3.6648   -4.5466   -5.8051 H   0  0  0  0  0  0  0  0  0  0  0  0
   -4.5668   -0.9645   -5.2464 O   0  0  0  0  0  0  0  0  0  0  0  0
   -4.8398   -1.5416   -5.9794 H   0  0  0  0  0  0  0  0  0  0  0  0
   -0.3093    0.2228   -2.3284 O   0  0  0  0  0  0  0  0  0  0  0  0
   -0.6571   -0.1993   -3.1268 H   0  0  0  0  0  0  0  0  0  0  0  0
  1 16  1  0  0  0  0
  2  1  1  0  0  0  0
  3  1  1  0  0  0  0
  4  5  1  6  0  0  0
  4  6  1  0  0  0  0
  4  1  1  0  0  0  0
  6  7  1  1  0  0  0
  6  8  1  0  0  0  0
  8  9  1  0  0  0  0
  9 16  2  0  0  0  0
  9 10  1  0  0  0  0
 10 12  2  0  0  0  0
 11 10  1  0  0  0  0
 12 13  1  0  0  0  0
 12 19  1  0  0  0  0
 13 14  1  0  0  0  0
 15 17  1  0  0  0  0
 15 13  2  0  0  0  0
 16 15  1  0  0  0  0
 17 18  1  0  0  0  0
 20 19  1  0  0  0  0
 21  6  1  0  0  0  0
 22 23  1  0  0  0  0
 22 21  2  0  0  0  0
 24 22  1  0  0  0  0
 25 24  2  0  0  0  0
 25 26  1  0  0  0  0
 26 28  2  0  0  0  0
 27 26  1  0  0  0  0
 28 21  1  0  0  0  0
 28 29  1  0  0  0  0
 30 25  1  0  0  0  0
 31 30  1  0  0  0  0
 32 24  1  0  0  0  0
 33 32  1  0  0  0  0
 34  4  1  0  0  0  0
 35 34  1  0  0  0  0
M  END
>  <is_chroman>
1

>  <nOH>
5

>  <OH_position(s)>
18 20 31 33 35

>  <BDE>
83.788 83.437 77.962 78.665 107.826

>  <maxSDc>
0.333 0.360 0.262 0.245 0.093

>  <PA>
24.966 24.759 24.209 27.805 46.564

>  <ETE>
58.522 58.378 53.454 50.560 60.962

>  <IP>
88.808

>  <PDE>
-5.320 -5.672 -11.146 -10.443 18.718

$$$$
chrysin
 OpenBabel12282122213D

 29 31  0  0  0  0  0  0  0  0999 V2000
    0.0000    0.0000    0.0000 C   0  0  0  0  0  0  0  0  0  0  0  0
    1.1005    0.0000    0.0000 H   0  0  0  0  0  0  0  0  0  0  0  0
   -0.7218    1.2005    0.0000 C   0  0  0  0  0  0  0  0  0  0  0  0
   -0.1067    2.4209   -0.0015 O   0  0  0  0  0  0  0  0  0  0  0  0
    0.8580    2.2852    0.0002 H   0  0  0  0  0  0  0  0  0  0  0  0
   -2.1264    1.2139    0.0022 C   0  0  0  0  0  0  0  0  0  0  0  0
   -2.6848    2.1600    0.0026 H   0  0  0  0  0  0  0  0  0  0  0  0
   -2.7897   -0.0162    0.0043 C   0  0  0  0  0  0  0  0  0  0  0  0
   -2.1129   -1.2562    0.0041 C   0  0  0  0  0  0  0  0  0  0  0  0
   -0.6964   -1.2179    0.0011 C   0  0  0  0  0  0  0  0  0  0  0  0
    0.0991   -2.3261   -0.0003 O   0  0  0  0  0  0  0  0  0  0  0  0
   -0.4425   -3.1354   -0.0017 H   0  0  0  0  0  0  0  0  0  0  0  0
   -4.1705    0.0906    0.0031 O   0  0  0  0  0  0  0  0  0  0  0  0
   -4.9101   -1.0822    0.0190 C   0  0  0  0  0  0  0  0  0  0  0  0
   -6.3460   -0.8111    0.0391 C   0  0  0  0  0  0  0  0  0  0  0  0
   -4.3383   -2.3114    0.0240 C   0  0  0  0  0  0  0  0  0  0  0  0
   -4.9554   -3.2235    0.0457 H   0  0  0  0  0  0  0  0  0  0  0  0
   -2.8929   -2.4888    0.0092 C   0  0  0  0  0  0  0  0  0  0  0  0
   -2.3770   -3.6286    0.0048 O   0  0  0  0  0  0  0  0  0  0  0  0
   -7.2431   -1.7664   -0.4669 C   0  0  0  0  0  0  0  0  0  0  0  0
   -6.8672   -2.7094   -0.8952 H   0  0  0  0  0  0  0  0  0  0  0  0
   -8.6148   -1.5173   -0.4337 C   0  0  0  0  0  0  0  0  0  0  0  0
   -9.3152   -2.2689   -0.8307 H   0  0  0  0  0  0  0  0  0  0  0  0
   -9.1009   -0.3208    0.0985 C   0  0  0  0  0  0  0  0  0  0  0  0
  -10.1852   -0.1292    0.1234 H   0  0  0  0  0  0  0  0  0  0  0  0
   -8.2108    0.6330    0.5979 C   0  0  0  0  0  0  0  0  0  0  0  0
   -8.5920    1.5773    1.0172 H   0  0  0  0  0  0  0  0  0  0  0  0
   -6.8375    0.3936    0.5685 C   0  0  0  0  0  0  0  0  0  0  0  0
   -6.1354    1.1464    0.9616 H   0  0  0  0  0  0  0  0  0  0  0  0
  1 10  1  0  0  0  0
  2  1  1  0  0  0  0
  3  1  2  0  0  0  0
  3  6  1  0  0  0  0
  4  3  1  0  0  0  0
  4  5  1  0  0  0  0
  6  7  1  0  0  0  0
  6  8  2  0  0  0  0
  9  8  1  0  0  0  0
  9 18  1  0  0  0  0
 10  9  2  0  0  0  0
 11 10  1  0  0  0  0
 12 11  1  0  0  0  0
 13  8  1  0  0  0  0
 13 14  1  0  0  0  0
 14 16  2  0  0  0  0
 14 15  1  0  0  0  0
 15 28  1  0  0  0  0
 16 17  1  0  0  0  0
 18 16  1  0  0  0  0
 19 18  2  0  0  0  0
 20 22  1  0  0  0  0
 20 15  2  0  0  0  0
 21 20  1  0  0  0  0
 22 24  2  0  0  0  0
 23 22  1  0  0  0  0
 24 25  1  0  0  0  0
 24 26  1  0  0  0  0
 26 27  1  0  0  0  0
 28 26  2  0  0  0  0
 28 29  1  0  0  0  0
M  END
>  <is_chroman>
1

>  <nOH>
2

>  <OH_position(s)>
5 12

>  <BDE>
90.860 87.710

>  <maxSDc>
0.294 0.352

>  <PA>
18.228 20.616

>  <ETE>
72.333 66.794

>  <IP>
97.715

>  <PDE>
-7.154 -10.305

$$$$
daidzein
 OpenBabel12282122213D

 29 31  0  0  0  0  0  0  0  0999 V2000
    0.0000    0.0000    0.0000 C   0  0  0  0  0  0  0  0  0  0  0  0
    1.1014    0.0000    0.0000 H   0  0  0  0  0  0  0  0  0  0  0  0
   -0.7019    1.2239    0.0000 C   0  0  0  0  0  0  0  0  0  0  0  0
   -0.0628    2.4341    0.0018 O   0  0  0  0  0  0  0  0  0  0  0  0
    0.8982    2.2770    0.0095 H   0  0  0  0  0  0  0  0  0  0  0  0
   -2.1027    1.2610   -0.0014 C   0  0  0  0  0  0  0  0  0  0  0  0
   -2.6488    2.2145   -0.0020 H   0  0  0  0  0  0  0  0  0  0  0  0
   -2.7842    0.0365   -0.0024 C   0  0  0  0  0  0  0  0  0  0  0  0
   -2.1121   -1.1978   -0.0036 C   0  0  0  0  0  0  0  0  0  0  0  0
   -0.7051   -1.1916   -0.0024 C   0  0  0  0  0  0  0  0  0  0  0  0
   -0.1704   -2.1572   -0.0030 H   0  0  0  0  0  0  0  0  0  0  0  0
   -4.1680    0.1263   -0.0025 O   0  0  0  0  0  0  0  0  0  0  0  0
   -4.8747   -1.0475    0.0063 C   0  0  0  0  0  0  0  0  0  0  0  0
   -5.9572   -0.8133    0.0153 H   0  0  0  0  0  0  0  0  0  0  0  0
   -4.3267   -2.2936    0.0049 C   0  0  0  0  0  0  0  0  0  0  0  0
   -2.8662   -2.4554   -0.0080 C   0  0  0  0  0  0  0  0  0  0  0  0
   -2.2964   -3.5626   -0.0325 O   0  0  0  0  0  0  0  0  0  0  0  0
   -5.1950   -3.4641    0.0144 C   0  0  0  0  0  0  0  0  0  0  0  0
   -6.3881   -3.4609   -0.7329 C   0  0  0  0  0  0  0  0  0  0  0  0
   -6.6515   -2.5803   -1.3410 H   0  0  0  0  0  0  0  0  0  0  0  0
   -7.2411   -4.5599   -0.7203 C   0  0  0  0  0  0  0  0  0  0  0  0
   -8.1726   -4.5596   -1.3046 H   0  0  0  0  0  0  0  0  0  0  0  0
   -6.8985   -5.6846    0.0537 C   0  0  0  0  0  0  0  0  0  0  0  0
   -7.7769   -6.7406    0.0297 O   0  0  0  0  0  0  0  0  0  0  0  0
   -7.4283   -7.4388    0.6095 H   0  0  0  0  0  0  0  0  0  0  0  0
   -5.7105   -5.7057    0.8034 C   0  0  0  0  0  0  0  0  0  0  0  0
   -5.4527   -6.5904    1.4055 H   0  0  0  0  0  0  0  0  0  0  0  0
   -4.8674   -4.5975    0.7779 C   0  0  0  0  0  0  0  0  0  0  0  0
   -3.9301   -4.6116    1.3573 H   0  0  0  0  0  0  0  0  0  0  0  0
  1  3  1  0  0  0  0
  1  2  1  0  0  0  0
  3  4  1  0  0  0  0
  4  5  1  0  0  0  0
  6  3  2  0  0  0  0
  7  6  1  0  0  0  0
  8  6  1  0  0  0  0
  9 10  1  0  0  0  0
  9  8  2  0  0  0  0
 10  1  2  0  0  0  0
 11 10  1  0  0  0  0
 12  8  1  0  0  0  0
 12 13  1  0  0  0  0
 13 14  1  0  0  0  0
 15 13  2  0  0  0  0
 15 18  1  0  0  0  0
 16  9  1  0  0  0  0
 16 15  1  0  0  0  0
 17 16  2  0  0  0  0
 18 28  1  0  0  0  0
 19 21  1  0  0  0  0
 19 18  2  0  0  0  0
 20 19  1  0  0  0  0
 21 23  2  0  0  0  0
 22 21  1  0  0  0  0
 23 26  1  0  0  0  0
 24 23  1  0  0  0  0
 24 25  1  0  0  0  0
 26 27  1  0  0  0  0
 28 26  2  0  0  0  0
 28 29  1  0  0  0  0
M  END
>  <is_chroman>
1

>  <nOH>
2

>  <OH_position(s)>
5 25

>  <BDE>
87.807 81.665

>  <maxSDc>
0.302 0.313

>  <PA>
19.619 26.471

>  <ETE>
67.888 54.893

>  <IP>
86.064

>  <PDE>
1.443 -4.699

$$$$
daidzin
 OpenBabel12282122213D

 50 53  0  0  1  0  0  0  0  0999 V2000
    0.0000    0.0000    0.0000 C   0  0  0  0  0  0  0  0  0  0  0  0
    1.1021    0.0000    0.0000 H   0  0  0  0  0  0  0  0  0  0  0  0
   -0.6929    1.2078    0.0000 C   0  0  0  0  0  0  0  0  0  0  0  0
   -0.1497    2.1650   -0.0057 H   0  0  0  0  0  0  0  0  0  0  0  0
   -2.0980    1.1940    0.0056 C   0  0  0  0  0  0  0  0  0  0  0  0
   -2.8068   -0.0221    0.0141 C   0  0  0  0  0  0  0  0  0  0  0  0
   -3.9064   -0.0164    0.0208 H   0  0  0  0  0  0  0  0  0  0  0  0
   -2.0983   -1.2199    0.0170 C   0  0  0  0  0  0  0  0  0  0  0  0
   -2.6504   -2.1737    0.0299 H   0  0  0  0  0  0  0  0  0  0  0  0
   -0.6900   -1.2244    0.0088 C   0  0  0  0  0  0  0  0  0  0  0  0
    0.0351   -2.4892   -0.0075 C   0  0  0  0  0  0  0  0  0  0  0  0
   -0.4437   -3.5325   -0.7395 C   0  0  0  0  0  0  0  0  0  0  0  0
   -1.3660   -3.5298   -1.3533 H   0  0  0  0  0  0  0  0  0  0  0  0
    0.1483   -4.7649   -0.8360 O   0  0  0  0  0  0  0  0  0  0  0  0
    1.3448   -4.9512   -0.1625 C   0  0  0  0  0  0  0  0  0  0  0  0
    1.9281   -3.9472    0.6252 C   0  0  0  0  0  0  0  0  0  0  0  0
    1.2765   -2.6388    0.7646 C   0  0  0  0  0  0  0  0  0  0  0  0
    1.7456   -1.7474    1.4963 O   0  0  0  0  0  0  0  0  0  0  0  0
    3.1417   -4.2316    1.2801 C   0  0  0  0  0  0  0  0  0  0  0  0
    3.6024   -3.4487    1.9074 H   0  0  0  0  0  0  0  0  0  0  0  0
    3.7520   -5.4659    1.1430 C   0  0  0  0  0  0  0  0  0  0  0  0
    4.7035   -5.6896    1.6485 H   0  0  0  0  0  0  0  0  0  0  0  0
    3.1440   -6.4521    0.3311 C   0  0  0  0  0  0  0  0  0  0  0  0
    1.9328   -6.2166   -0.3195 C   0  0  0  0  0  0  0  0  0  0  0  0
    1.4341   -6.9884   -0.9247 H   0  0  0  0  0  0  0  0  0  0  0  0
    3.8364   -7.6447    0.2701 O   0  0  0  0  0  0  0  0  0  0  0  0
   -2.8488    2.3449    0.0047 O   0  0  0  0  0  0  0  0  0  0  0  0
   -2.2390    3.1018    0.0065 H   0  0  0  0  0  0  0  0  0  0  0  0
    3.4357   -8.5908   -0.7147 C   0  0  1  0  0  0  0  0  0  0  0  0
    3.2178   -8.1143   -1.7082 H   0  0  0  0  0  0  0  0  0  0  0  0
    4.5782   -9.6266   -0.7890 C   0  0  1  0  0  0  0  0  0  0  0  0
    4.9090   -9.9119    0.2470 H   0  0  0  0  0  0  0  0  0  0  0  0
    4.0814  -10.8611   -1.5572 C   0  0  2  0  0  0  0  0  0  0  0  0
    3.8837  -10.5901   -2.6319 H   0  0  0  0  0  0  0  0  0  0  0  0
    2.7963  -11.3924   -0.8982 C   0  0  1  0  0  0  0  0  0  0  0  0
    3.0246  -11.7689    0.1374 H   0  0  0  0  0  0  0  0  0  0  0  0
    1.7490  -10.2697   -0.8435 C   0  0  2  0  0  0  0  0  0  0  0  0
    1.4650   -9.9528   -1.8851 H   0  0  0  0  0  0  0  0  0  0  0  0
    2.2642   -9.1415   -0.1298 O   0  0  0  0  0  0  0  0  0  0  0  0
    0.5106  -10.7188   -0.0631 C   0  0  0  0  0  0  0  0  0  0  0  0
    0.7689  -10.8735    1.0178 H   0  0  0  0  0  0  0  0  0  0  0  0
    0.1183  -11.6696   -0.5137 H   0  0  0  0  0  0  0  0  0  0  0  0
   -0.5343   -9.7751   -0.1887 O   0  0  0  0  0  0  0  0  0  0  0  0
   -0.2108   -8.9430    0.1837 H   0  0  0  0  0  0  0  0  0  0  0  0
    2.2440  -12.4385   -1.6804 O   0  0  0  0  0  0  0  0  0  0  0  0
    2.9260  -13.1243   -1.7352 H   0  0  0  0  0  0  0  0  0  0  0  0
    5.0368  -11.9053   -1.4937 O   0  0  0  0  0  0  0  0  0  0  0  0
    5.8345  -11.5752   -1.9330 H   0  0  0  0  0  0  0  0  0  0  0  0
    5.6624   -9.0957   -1.5280 O   0  0  0  0  0  0  0  0  0  0  0  0
    6.0503   -8.3920   -0.9878 H   0  0  0  0  0  0  0  0  0  0  0  0
  1  3  2  0  0  0  0
  1 10  1  0  0  0  0
  2  1  1  0  0  0  0
  3  5  1  0  0  0  0
  4  3  1  0  0  0  0
  5  6  2  0  0  0  0
  6  8  1  0  0  0  0
  6  7  1  0  0  0  0
  8  9  1  0  0  0  0
 10  8  2  0  0  0  0
 11 10  1  0  0  0  0
 11 17  1  0  0  0  0
 12 11  2  0  0  0  0
 13 12  1  0  0  0  0
 14 12  1  0  0  0  0
 14 15  1  0  0  0  0
 15 16  1  0  0  0  0
 16 17  1  0  0  0  0
 16 19  2  0  0  0  0
 17 18  2  0  0  0  0
 19 20  1  0  0  0  0
 21 19  1  0  0  0  0
 21 22  1  0  0  0  0
 23 21  2  0  0  0  0
 24 15  2  0  0  0  0
 24 23  1  0  0  0  0
 25 24  1  0  0  0  0
 26 23  1  0  0  0  0
 27  5  1  0  0  0  0
 27 28  1  0  0  0  0
 29 30  1  6  0  0  0
 29 39  1  0  0  0  0
 29 26  1  0  0  0  0
 31 29  1  0  0  0  0
 31 32  1  1  0  0  0
 33 34  1  6  0  0  0
 33 47  1  0  0  0  0
 33 35  1  0  0  0  0
 33 31  1  0  0  0  0
 35 37  1  0  0  0  0
 35 36  1  1  0  0  0
 37 38  1  6  0  0  0
 37 39  1  0  0  0  0
 37 40  1  0  0  0  0
 40 41  1  0  0  0  0
 42 40  1  0  0  0  0
 43 40  1  0  0  0  0
 43 44  1  0  0  0  0
 45 35  1  0  0  0  0
 46 45  1  0  0  0  0
 48 47  1  0  0  0  0
 49 50  1  0  0  0  0
 49 31  1  0  0  0  0
M  END
>  <is_chroman>
1

>  <nOH>
1

>  <OH_position(s)>
28

>  <BDE>
81.748

>  <maxSDc>
0.314

>  <PA>
26.505

>  <ETE>
54.942

>  <IP>
86.231

>  <PDE>
-4.784

$$$$
epicatechin gallate
 OpenBabel12282122213D

 50 53  0  0  1  0  0  0  0  0999 V2000
    0.0000    0.0000    0.0000 C   0  0  0  0  0  0  0  0  0  0  0  0
    1.0990    0.0000    0.0000 H   0  0  0  0  0  0  0  0  0  0  0  0
   -0.7146    1.2092    0.0000 C   0  0  0  0  0  0  0  0  0  0  0  0
    0.0358    2.3582    0.0089 O   0  0  0  0  0  0  0  0  0  0  0  0
   -0.5691    3.1198   -0.0012 H   0  0  0  0  0  0  0  0  0  0  0  0
   -2.1164    1.2361   -0.0056 C   0  0  0  0  0  0  0  0  0  0  0  0
   -2.6700    2.1855   -0.0052 H   0  0  0  0  0  0  0  0  0  0  0  0
   -2.8034    0.0108   -0.0136 C   0  0  0  0  0  0  0  0  0  0  0  0
   -2.1318   -1.2225   -0.0164 C   0  0  0  0  0  0  0  0  0  0  0  0
   -0.7208   -1.2017   -0.0059 C   0  0  0  0  0  0  0  0  0  0  0  0
   -0.0889   -2.4203   -0.0053 O   0  0  0  0  0  0  0  0  0  0  0  0
    0.8715   -2.2655   -0.0252 H   0  0  0  0  0  0  0  0  0  0  0  0
   -4.1806    0.1198   -0.0774 O   0  0  0  0  0  0  0  0  0  0  0  0
   -4.9515   -1.0591    0.1880 C   0  0  2  0  0  0  0  0  0  0  0  0
   -5.9300   -0.8257   -0.3342 H   0  0  0  0  0  0  0  0  0  0  0  0
   -5.2211   -1.2607    1.6493 C   0  0  0  0  0  0  0  0  0  0  0  0
   -4.3046   -2.2877   -0.4885 C   0  0  2  0  0  0  0  0  0  0  0  0
   -4.3350   -2.1562   -1.6053 H   0  0  0  0  0  0  0  0  0  0  0  0
   -5.1170   -3.4092   -0.1055 O   0  0  0  0  0  0  0  0  0  0  0  0
   -5.1712   -4.5032   -0.9205 C   0  0  0  0  0  0  0  0  0  0  0  0
   -2.8761   -2.5032   -0.0113 C   0  0  0  0  0  0  0  0  0  0  0  0
   -2.3686   -3.2522   -0.6767 H   0  0  0  0  0  0  0  0  0  0  0  0
   -2.8846   -2.9316    1.0282 H   0  0  0  0  0  0  0  0  0  0  0  0
   -4.4476   -0.6739    2.6582 C   0  0  0  0  0  0  0  0  0  0  0  0
   -3.6096   -0.0106    2.3912 H   0  0  0  0  0  0  0  0  0  0  0  0
   -4.7257   -0.9238    4.0040 C   0  0  0  0  0  0  0  0  0  0  0  0
   -4.1170   -0.4595    4.7953 H   0  0  0  0  0  0  0  0  0  0  0  0
   -5.7699   -1.7931    4.3490 C   0  0  0  0  0  0  0  0  0  0  0  0
   -6.0885   -2.1203    5.6457 O   0  0  0  0  0  0  0  0  0  0  0  0
   -5.4723   -1.6520    6.2347 H   0  0  0  0  0  0  0  0  0  0  0  0
   -6.5570   -2.3903    3.3344 C   0  0  0  0  0  0  0  0  0  0  0  0
   -7.5727   -3.2809    3.5947 O   0  0  0  0  0  0  0  0  0  0  0  0
   -7.6744   -3.3539    4.5587 H   0  0  0  0  0  0  0  0  0  0  0  0
   -6.3047   -2.0851    1.9905 C   0  0  0  0  0  0  0  0  0  0  0  0
   -6.9462   -2.5127    1.2038 H   0  0  0  0  0  0  0  0  0  0  0  0
   -6.0245   -5.5752   -0.3822 C   0  0  0  0  0  0  0  0  0  0  0  0
   -4.5402   -4.4859   -1.9840 O   0  0  0  0  0  0  0  0  0  0  0  0
   -6.2697   -6.7054   -1.1735 C   0  0  0  0  0  0  0  0  0  0  0  0
   -5.8228   -6.8021   -2.1754 H   0  0  0  0  0  0  0  0  0  0  0  0
   -7.0960   -7.7267   -0.6764 C   0  0  0  0  0  0  0  0  0  0  0  0
   -7.2983   -8.8126   -1.4909 O   0  0  0  0  0  0  0  0  0  0  0  0
   -7.8893   -9.4350   -1.0325 H   0  0  0  0  0  0  0  0  0  0  0  0
   -7.6846   -7.6161    0.6056 C   0  0  0  0  0  0  0  0  0  0  0  0
   -8.4851   -8.6506    1.0156 O   0  0  0  0  0  0  0  0  0  0  0  0
   -8.8239   -8.4425    1.9042 H   0  0  0  0  0  0  0  0  0  0  0  0
   -7.4269   -6.4635    1.3818 C   0  0  0  0  0  0  0  0  0  0  0  0
   -8.0299   -6.4048    2.6156 O   0  0  0  0  0  0  0  0  0  0  0  0
   -7.8252   -5.5383    3.0130 H   0  0  0  0  0  0  0  0  0  0  0  0
   -6.5912   -5.4514    0.8947 C   0  0  0  0  0  0  0  0  0  0  0  0
   -6.3858   -4.5641    1.5188 H   0  0  0  0  0  0  0  0  0  0  0  0
  1  3  1  0  0  0  0
  2  1  1  0  0  0  0
  3  4  1  0  0  0  0
  5  4  1  0  0  0  0
  6  7  1  0  0  0  0
  6  3  2  0  0  0  0
  8  6  1  0  0  0  0
  9  8  2  0  0  0  0
  9 21  1  0  0  0  0
  9 10  1  0  0  0  0
 10 11  1  0  0  0  0
 10  1  2  0  0  0  0
 12 11  1  0  0  0  0
 13  8  1  0  0  0  0
 13 14  1  0  0  0  0
 14 15  1  6  0  0  0
 14 16  1  0  0  0  0
 16 34  2  0  0  0  0
 16 24  1  0  0  0  0
 17 18  1  6  0  0  0
 17 19  1  0  0  0  0
 17 21  1  0  0  0  0
 17 14  1  0  0  0  0
 20 36  1  0  0  0  0
 20 19  1  0  0  0  0
 21 23  1  0  0  0  0
 22 21  1  0  0  0  0
 24 26  2  0  0  0  0
 25 24  1  0  0  0  0
 26 28  1  0  0  0  0
 26 27  1  0  0  0  0
 28 29  1  0  0  0  0
 29 30  1  0  0  0  0
 31 32  1  0  0  0  0
 31 28  2  0  0  0  0
 32 33  1  0  0  0  0
 34 31  1  0  0  0  0
 35 34  1  0  0  0  0
 36 49  1  0  0  0  0
 37 20  2  0  0  0  0
 38 40  1  0  0  0  0
 38 36  2  0  0  0  0
 39 38  1  0  0  0  0
 40 43  2  0  0  0  0
 41 42  1  0  0  0  0
 41 40  1  0  0  0  0
 43 44  1  0  0  0  0
 43 46  1  0  0  0  0
 44 45  1  0  0  0  0
 46 47  1  0  0  0  0
 47 48  1  0  0  0  0
 49 46  2  0  0  0  0
 49 50  1  0  0  0  0
M  END
>  <is_chroman>
1

>  <nOH>
7

>  <OH_position(s)>
5 12 30 33 42 45 48

>  <BDE>
83.553 83.837 77.631 78.882 80.833 78.094 80.723

>  <maxSDc>
0.359 0.332 0.265 0.249 0.256 0.241 0.244

>  <PA>
24.813 24.896 25.694 29.421 24.388 19.829 23.026

>  <ETE>
58.440 58.640 51.638 49.161 56.145 57.965 57.397

>  <IP>
89.699

>  <PDE>
-6.446 -6.162 -12.368 -11.117 -9.166 -11.905 -9.276

$$$$
epicatechin
 OpenBabel12282122213D

 35 37  0  0  1  0  0  0  0  0999 V2000
    0.0000    0.0000    0.0000 C   0  0  0  0  0  0  0  0  0  0  0  0
    1.1245    0.0000    0.0000 H   0  0  0  0  0  0  0  0  0  0  0  0
   -0.3321    1.0723    0.0000 H   0  0  0  0  0  0  0  0  0  0  0  0
   -0.5193   -0.6956   -1.2524 C   0  0  2  0  0  0  0  0  0  0  0  0
   -1.6273   -0.5113   -1.3688 H   0  0  0  0  0  0  0  0  0  0  0  0
   -0.2926   -2.2176   -1.1619 C   0  0  2  0  0  0  0  0  0  0  0  0
   -0.8389   -2.7203   -2.0181 H   0  0  0  0  0  0  0  0  0  0  0  0
   -0.9643   -2.7632   -0.0167 O   0  0  0  0  0  0  0  0  0  0  0  0
   -0.9269   -2.0292    1.1544 C   0  0  0  0  0  0  0  0  0  0  0  0
   -1.4004   -2.7089    2.2891 C   0  0  0  0  0  0  0  0  0  0  0  0
   -1.7345   -3.7533    2.2154 H   0  0  0  0  0  0  0  0  0  0  0  0
   -1.4355   -2.0195    3.5089 C   0  0  0  0  0  0  0  0  0  0  0  0
   -1.0090   -0.6853    3.6147 C   0  0  0  0  0  0  0  0  0  0  0  0
   -1.0423   -0.1638    4.5816 H   0  0  0  0  0  0  0  0  0  0  0  0
   -0.5428   -0.0398    2.4617 C   0  0  0  0  0  0  0  0  0  0  0  0
   -0.4966   -0.6926    1.2115 C   0  0  0  0  0  0  0  0  0  0  0  0
   -0.1120    1.2633    2.4904 O   0  0  0  0  0  0  0  0  0  0  0  0
   -0.2174    1.5987    3.3976 H   0  0  0  0  0  0  0  0  0  0  0  0
   -1.8823   -2.6083    4.6657 O   0  0  0  0  0  0  0  0  0  0  0  0
   -2.1703   -3.5137    4.4575 H   0  0  0  0  0  0  0  0  0  0  0  0
    1.1506   -2.6184   -1.2156 C   0  0  0  0  0  0  0  0  0  0  0  0
    1.8605   -2.9965   -0.0704 C   0  0  0  0  0  0  0  0  0  0  0  0
    1.3715   -2.9963    0.9168 H   0  0  0  0  0  0  0  0  0  0  0  0
    3.2024   -3.3820   -0.1804 C   0  0  0  0  0  0  0  0  0  0  0  0
    3.8424   -3.3944   -1.4431 C   0  0  0  0  0  0  0  0  0  0  0  0
    3.1223   -3.0195   -2.5889 C   0  0  0  0  0  0  0  0  0  0  0  0
    3.6197   -3.0318   -3.5702 H   0  0  0  0  0  0  0  0  0  0  0  0
    1.7869   -2.6392   -2.4688 C   0  0  0  0  0  0  0  0  0  0  0  0
    1.2226   -2.3509   -3.3711 H   0  0  0  0  0  0  0  0  0  0  0  0
    5.1556   -3.7593   -1.6108 O   0  0  0  0  0  0  0  0  0  0  0  0
    5.5132   -4.0182   -0.7448 H   0  0  0  0  0  0  0  0  0  0  0  0
    3.9683   -3.7641    0.8964 O   0  0  0  0  0  0  0  0  0  0  0  0
    3.4126   -3.7227    1.6927 H   0  0  0  0  0  0  0  0  0  0  0  0
    0.0484   -0.1559   -2.4274 O   0  0  0  0  0  0  0  0  0  0  0  0
    1.0106   -0.2397   -2.3570 H   0  0  0  0  0  0  0  0  0  0  0  0
  1  3  1  0  0  0  0
  1 16  1  0  0  0  0
  2  1  1  0  0  0  0
  4  5  1  6  0  0  0
  4  6  1  0  0  0  0
  4  1  1  0  0  0  0
  6  7  1  6  0  0  0
  6  8  1  0  0  0  0
  8  9  1  0  0  0  0
  9 16  2  0  0  0  0
  9 10  1  0  0  0  0
 10 12  2  0  0  0  0
 11 10  1  0  0  0  0
 12 13  1  0  0  0  0
 12 19  1  0  0  0  0
 13 14  1  0  0  0  0
 15 17  1  0  0  0  0
 15 13  2  0  0  0  0
 16 15  1  0  0  0  0
 17 18  1  0  0  0  0
 20 19  1  0  0  0  0
 21  6  1  0  0  0  0
 21 22  1  0  0  0  0
 22 23  1  0  0  0  0
 24 22  2  0  0  0  0
 24 32  1  0  0  0  0
 25 24  1  0  0  0  0
 26 28  1  0  0  0  0
 26 25  2  0  0  0  0
 27 26  1  0  0  0  0
 28 21  2  0  0  0  0
 29 28  1  0  0  0  0
 30 25  1  0  0  0  0
 30 31  1  0  0  0  0
 32 33  1  0  0  0  0
 34 35  1  0  0  0  0
 34  4  1  0  0  0  0
M  END
>  <is_chroman>
1

>  <nOH>
5

>  <OH_position(s)>
18 20 31 33 35

>  <BDE>
83.839 83.527 77.909 77.627 108.500

>  <maxSDc>
0.332 0.360 0.266 0.255 0.079

>  <PA>
25.077 25.003 26.787 25.801 47.451

>  <ETE>
58.462 58.224 50.822 51.526 60.749

>  <IP>
84.924

>  <PDE>
-1.385 -1.698 -7.316 -7.597 23.276

$$$$
epigallocatechin gallate
 OpenBabel12282122213D

 51 54  0  0  1  0  0  0  0  0999 V2000
    0.0000    0.0000    0.0000 C   0  0  0  0  0  0  0  0  0  0  0  0
    1.0991    0.0000    0.0000 H   0  0  0  0  0  0  0  0  0  0  0  0
   -0.7095    1.2129    0.0000 C   0  0  0  0  0  0  0  0  0  0  0  0
    0.0463    2.3587    0.0195 O   0  0  0  0  0  0  0  0  0  0  0  0
   -0.5552    3.1227    0.0035 H   0  0  0  0  0  0  0  0  0  0  0  0
   -2.1107    1.2460   -0.0167 C   0  0  0  0  0  0  0  0  0  0  0  0
   -2.6593    2.1982   -0.0157 H   0  0  0  0  0  0  0  0  0  0  0  0
   -2.8031    0.0240   -0.0429 C   0  0  0  0  0  0  0  0  0  0  0  0
   -2.1357   -1.2119   -0.0469 C   0  0  0  0  0  0  0  0  0  0  0  0
   -0.7248   -1.1987   -0.0193 C   0  0  0  0  0  0  0  0  0  0  0  0
   -0.0994   -2.4205   -0.0213 O   0  0  0  0  0  0  0  0  0  0  0  0
    0.8619   -2.2705   -0.0314 H   0  0  0  0  0  0  0  0  0  0  0  0
   -4.1787    0.1396   -0.1290 O   0  0  0  0  0  0  0  0  0  0  0  0
   -4.9625   -1.0373    0.0993 C   0  0  2  0  0  0  0  0  0  0  0  0
   -5.9251   -0.7923   -0.4470 H   0  0  0  0  0  0  0  0  0  0  0  0
   -5.2761   -1.2570    1.5494 C   0  0  0  0  0  0  0  0  0  0  0  0
   -4.3052   -2.2613   -0.5731 C   0  0  2  0  0  0  0  0  0  0  0  0
   -4.3088   -2.1143   -1.6889 H   0  0  0  0  0  0  0  0  0  0  0  0
   -5.1255   -3.3882   -0.2236 O   0  0  0  0  0  0  0  0  0  0  0  0
   -5.1633   -4.4651   -1.0639 C   0  0  0  0  0  0  0  0  0  0  0  0
   -2.8872   -2.4876   -0.0666 C   0  0  0  0  0  0  0  0  0  0  0  0
   -2.3727   -3.2353   -0.7285 H   0  0  0  0  0  0  0  0  0  0  0  0
   -2.9192   -2.9251    0.9686 H   0  0  0  0  0  0  0  0  0  0  0  0
   -6.3762   -2.0774    1.8441 C   0  0  0  0  0  0  0  0  0  0  0  0
   -6.9949   -2.4904    1.0322 H   0  0  0  0  0  0  0  0  0  0  0  0
   -6.6701   -2.4090    3.1755 C   0  0  0  0  0  0  0  0  0  0  0  0
   -7.6968   -3.2988    3.3831 O   0  0  0  0  0  0  0  0  0  0  0  0
   -7.8148   -3.4143    4.3412 H   0  0  0  0  0  0  0  0  0  0  0  0
   -5.9128   -1.8508    4.2308 C   0  0  0  0  0  0  0  0  0  0  0  0
   -6.2654   -2.1972    5.5127 O   0  0  0  0  0  0  0  0  0  0  0  0
   -5.6614   -1.7431    6.1243 H   0  0  0  0  0  0  0  0  0  0  0  0
   -4.8482   -0.9758    3.9172 C   0  0  0  0  0  0  0  0  0  0  0  0
   -4.1666   -0.4479    4.9877 O   0  0  0  0  0  0  0  0  0  0  0  0
   -3.4527    0.1162    4.6445 H   0  0  0  0  0  0  0  0  0  0  0  0
   -4.5224   -0.6896    2.5825 C   0  0  0  0  0  0  0  0  0  0  0  0
   -3.6752   -0.0234    2.3566 H   0  0  0  0  0  0  0  0  0  0  0  0
   -6.0398   -5.5417   -0.5757 C   0  0  0  0  0  0  0  0  0  0  0  0
   -4.4899   -4.4328   -2.1011 O   0  0  0  0  0  0  0  0  0  0  0  0
   -6.2352   -6.6694   -1.3843 C   0  0  0  0  0  0  0  0  0  0  0  0
   -5.7318   -6.7589   -2.3597 H   0  0  0  0  0  0  0  0  0  0  0  0
   -7.0788   -7.6986   -0.9357 C   0  0  0  0  0  0  0  0  0  0  0  0
   -7.2312   -8.7835   -1.7625 O   0  0  0  0  0  0  0  0  0  0  0  0
   -7.8420   -9.4106   -1.3382 H   0  0  0  0  0  0  0  0  0  0  0  0
   -7.7300   -7.6006    0.3174 C   0  0  0  0  0  0  0  0  0  0  0  0
   -8.5420   -8.6428    0.6825 O   0  0  0  0  0  0  0  0  0  0  0  0
   -8.9234   -8.4434    1.5556 H   0  0  0  0  0  0  0  0  0  0  0  0
   -7.5172   -6.4519    1.1134 C   0  0  0  0  0  0  0  0  0  0  0  0
   -8.1780   -6.4073    2.3178 O   0  0  0  0  0  0  0  0  0  0  0  0
   -7.9969   -5.5440    2.7326 H   0  0  0  0  0  0  0  0  0  0  0  0
   -6.6687   -5.4293    0.6724 C   0  0  0  0  0  0  0  0  0  0  0  0
   -6.5032   -4.5438    1.3105 H   0  0  0  0  0  0  0  0  0  0  0  0
  1  2  1  0  0  0  0
  1  3  1  0  0  0  0
  3  4  1  0  0  0  0
  5  4  1  0  0  0  0
  6  7  1  0  0  0  0
  6  3  2  0  0  0  0
  8  6  1  0  0  0  0
  9  8  2  0  0  0  0
  9 10  1  0  0  0  0
 10  1  2  0  0  0  0
 11 10  1  0  0  0  0
 12 11  1  0  0  0  0
 13  8  1  0  0  0  0
 13 14  1  0  0  0  0
 14 15  1  6  0  0  0
 14 16  1  0  0  0  0
 16 24  2  0  0  0  0
 16 35  1  0  0  0  0
 17 18  1  6  0  0  0
 17 19  1  0  0  0  0
 17 21  1  0  0  0  0
 17 14  1  0  0  0  0
 20 37  1  0  0  0  0
 20 19  1  0  0  0  0
 21  9  1  0  0  0  0
 21 23  1  0  0  0  0
 22 21  1  0  0  0  0
 24 26  1  0  0  0  0
 25 24  1  0  0  0  0
 26 27  1  0  0  0  0
 26 29  2  0  0  0  0
 27 28  1  0  0  0  0
 29 30  1  0  0  0  0
 30 31  1  0  0  0  0
 32 29  1  0  0  0  0
 32 33  1  0  0  0  0
 34 33  1  0  0  0  0
 35 32  2  0  0  0  0
 36 35  1  0  0  0  0
 37 50  1  0  0  0  0
 38 20  2  0  0  0  0
 39 41  1  0  0  0  0
 39 37  2  0  0  0  0
 40 39  1  0  0  0  0
 41 44  2  0  0  0  0
 42 43  1  0  0  0  0
 42 41  1  0  0  0  0
 44 45  1  0  0  0  0
 44 47  1  0  0  0  0
 45 46  1  0  0  0  0
 47 48  1  0  0  0  0
 48 49  1  0  0  0  0
 50 47  2  0  0  0  0
 50 51  1  0  0  0  0
M  END
>  <is_chroman>
1

>  <nOH>
8

>  <OH_position(s)>
5 12 28 31 34 43 46 49

>  <BDE>
83.640 83.906 80.115 75.871 78.661 80.820 78.129 80.802

>  <maxSDc>
0.358 0.333 0.272 0.243 0.264 0.256 0.241 0.244

>  <PA>
24.750 24.874 27.396 26.258 24.616 24.375 19.763 23.012

>  <ETE>
58.591 58.732 52.419 49.312 53.745 56.145 58.066 57.490

>  <IP>
89.814

>  <PDE>
-6.474 -6.209 -9.999 -14.244 -11.454 -9.294 -11.985 -9.312

$$$$
epigallocatechin
 OpenBabel12282122213D

 36 38  0  0  1  0  0  0  0  0999 V2000
    0.0000    0.0000    0.0000 C   0  0  0  0  0  0  0  0  0  0  0  0
    1.0994    0.0000    0.0000 H   0  0  0  0  0  0  0  0  0  0  0  0
   -0.7114    1.2113    0.0000 C   0  0  0  0  0  0  0  0  0  0  0  0
    0.0404    2.3597    0.0084 O   0  0  0  0  0  0  0  0  0  0  0  0
   -0.5647    3.1211   -0.0017 H   0  0  0  0  0  0  0  0  0  0  0  0
   -2.1135    1.2396   -0.0175 C   0  0  0  0  0  0  0  0  0  0  0  0
   -2.6635    2.1913   -0.0183 H   0  0  0  0  0  0  0  0  0  0  0  0
   -2.8010    0.0167   -0.0287 C   0  0  0  0  0  0  0  0  0  0  0  0
   -2.1340   -1.2211   -0.0080 C   0  0  0  0  0  0  0  0  0  0  0  0
   -0.7221   -1.2010   -0.0016 C   0  0  0  0  0  0  0  0  0  0  0  0
   -0.0922   -2.4204    0.0111 O   0  0  0  0  0  0  0  0  0  0  0  0
    0.8685   -2.2664    0.0223 H   0  0  0  0  0  0  0  0  0  0  0  0
   -4.1817    0.1094   -0.0133 O   0  0  0  0  0  0  0  0  0  0  0  0
   -4.8542   -1.0768   -0.4967 C   0  0  2  0  0  0  0  0  0  0  0  0
   -4.5874   -1.2105   -1.5847 H   0  0  0  0  0  0  0  0  0  0  0  0
   -6.3227   -0.8302   -0.3450 C   0  0  0  0  0  0  0  0  0  0  0  0
   -4.3639   -2.3100    0.2828 C   0  0  2  0  0  0  0  0  0  0  0  0
   -4.9467   -3.2193   -0.0366 H   0  0  0  0  0  0  0  0  0  0  0  0
   -4.6159   -2.1957    1.6724 O   0  0  0  0  0  0  0  0  0  0  0  0
   -4.2056   -1.3714    1.9712 H   0  0  0  0  0  0  0  0  0  0  0  0
   -2.8749   -2.5055    0.0070 C   0  0  0  0  0  0  0  0  0  0  0  0
   -2.7492   -3.0200   -0.9838 H   0  0  0  0  0  0  0  0  0  0  0  0
   -2.4408   -3.1811    0.7930 H   0  0  0  0  0  0  0  0  0  0  0  0
   -7.1777   -1.2313   -1.3800 C   0  0  0  0  0  0  0  0  0  0  0  0
   -6.7839   -1.7116   -2.2887 H   0  0  0  0  0  0  0  0  0  0  0  0
   -8.5607   -1.0190   -1.2573 C   0  0  0  0  0  0  0  0  0  0  0  0
   -9.3526   -1.4304   -2.3013 O   0  0  0  0  0  0  0  0  0  0  0  0
  -10.2821   -1.2831   -2.0568 H   0  0  0  0  0  0  0  0  0  0  0  0
   -9.0906   -0.3968   -0.1034 C   0  0  0  0  0  0  0  0  0  0  0  0
  -10.4508   -0.2073   -0.0606 O   0  0  0  0  0  0  0  0  0  0  0  0
  -10.6784    0.1476    0.8157 H   0  0  0  0  0  0  0  0  0  0  0  0
   -8.2096    0.0021    0.9263 C   0  0  0  0  0  0  0  0  0  0  0  0
   -8.7892    0.5987    2.0201 O   0  0  0  0  0  0  0  0  0  0  0  0
   -8.0868    0.8007    2.6617 H   0  0  0  0  0  0  0  0  0  0  0  0
   -6.8299   -0.2169    0.8070 C   0  0  0  0  0  0  0  0  0  0  0  0
   -6.1480    0.0890    1.6164 H   0  0  0  0  0  0  0  0  0  0  0  0
  1  3  1  0  0  0  0
  1  2  1  0  0  0  0
  3  4  1  0  0  0  0
  5  4  1  0  0  0  0
  6  3  2  0  0  0  0
  7  6  1  0  0  0  0
  8  6  1  0  0  0  0
  8 13  1  0  0  0  0
  8  9  2  0  0  0  0
  9 10  1  0  0  0  0
  9 21  1  0  0  0  0
 10  1  2  0  0  0  0
 10 11  1  0  0  0  0
 11 12  1  0  0  0  0
 14 15  1  6  0  0  0
 14 16  1  0  0  0  0
 14 13  1  0  0  0  0
 14 17  1  0  0  0  0
 16 35  1  0  0  0  0
 17 18  1  6  0  0  0
 17 19  1  0  0  0  0
 19 20  1  0  0  0  0
 21 17  1  0  0  0  0
 21 23  1  0  0  0  0
 22 21  1  0  0  0  0
 24 26  1  0  0  0  0
 24 16  2  0  0  0  0
 25 24  1  0  0  0  0
 26 29  2  0  0  0  0
 27 28  1  0  0  0  0
 27 26  1  0  0  0  0
 29 30  1  0  0  0  0
 29 32  1  0  0  0  0
 30 31  1  0  0  0  0
 32 33  1  0  0  0  0
 33 34  1  0  0  0  0
 35 32  2  0  0  0  0
 35 36  1  0  0  0  0
M  END
>  <is_chroman>
1

>  <nOH>
6

>  <OH_position(s)>
5 12 20 28 31 34

>  <BDE>
83.339 83.858 113.176 79.675 76.259 79.410

>  <maxSDc>
0.360 0.330 0.118 0.270 0.239 0.260

>  <PA>
24.649 24.969 50.588 26.005 25.467 24.167

>  <ETE>
58.390 58.589 62.289 53.370 50.492 54.944

>  <IP>
88.939

>  <PDE>
-5.900 -5.381 23.938 -9.563 -12.980 -9.828

$$$$
esculetin
 OpenBabel12282122213D

 19 20  0  0  0  0  0  0  0  0999 V2000
    0.0000    0.0000    0.0000 C   0  0  0  0  0  0  0  0  0  0  0  0
    1.1036    0.0000    0.0000 H   0  0  0  0  0  0  0  0  0  0  0  0
   -0.7148    1.1519    0.0000 C   0  0  0  0  0  0  0  0  0  0  0  0
   -0.2486    2.1492   -0.0009 H   0  0  0  0  0  0  0  0  0  0  0  0
   -2.1657    1.1162    0.0014 C   0  0  0  0  0  0  0  0  0  0  0  0
   -2.9729    2.0553    0.0018 O   0  0  0  0  0  0  0  0  0  0  0  0
   -2.8438   -0.0977    0.0033 O   0  0  0  0  0  0  0  0  0  0  0  0
   -2.1022   -1.2670    0.0046 C   0  0  0  0  0  0  0  0  0  0  0  0
   -2.8454   -2.4602    0.0090 C   0  0  0  0  0  0  0  0  0  0  0  0
   -3.9455   -2.4384    0.0097 H   0  0  0  0  0  0  0  0  0  0  0  0
   -2.1451   -3.6701    0.0119 C   0  0  0  0  0  0  0  0  0  0  0  0
   -0.7211   -3.6879    0.0096 C   0  0  0  0  0  0  0  0  0  0  0  0
   -0.0002   -2.4905    0.0047 C   0  0  0  0  0  0  0  0  0  0  0  0
    1.1009   -2.5094    0.0031 H   0  0  0  0  0  0  0  0  0  0  0  0
   -0.6882   -1.2628    0.0026 C   0  0  0  0  0  0  0  0  0  0  0  0
    0.0011   -4.8564    0.0123 O   0  0  0  0  0  0  0  0  0  0  0  0
   -0.6229   -5.6020    0.0185 H   0  0  0  0  0  0  0  0  0  0  0  0
   -2.7620   -4.8936    0.0181 O   0  0  0  0  0  0  0  0  0  0  0  0
   -3.7254   -4.7540    0.0247 H   0  0  0  0  0  0  0  0  0  0  0  0
  1 15  1  0  0  0  0
  2  1  1  0  0  0  0
  3  1  2  0  0  0  0
  3  5  1  0  0  0  0
  4  3  1  0  0  0  0
  5  6  2  0  0  0  0
  5  7  1  0  0  0  0
  7  8  1  0  0  0  0
  8  9  1  0  0  0  0
  9 10  1  0  0  0  0
  9 11  2  0  0  0  0
 11 18  1  0  0  0  0
 12 11  1  0  0  0  0
 12 16  1  0  0  0  0
 13 12  2  0  0  0  0
 14 13  1  0  0  0  0
 15  8  2  0  0  0  0
 15 13  1  0  0  0  0
 16 17  1  0  0  0  0
 18 19  1  0  0  0  0
M  END
>  <is_chroman>
1

>  <nOH>
2

>  <OH_position(s)>
17 19

>  <BDE>
80.060 80.988

>  <maxSDc>
0.225 0.248

>  <PA>
25.316 17.611

>  <ETE>
54.444 63.076

>  <IP>
89.149

>  <PDE>
-9.389 -8.462

$$$$
esculin
 OpenBabel12282122213D

 40 42  0  0  1  0  0  0  0  0999 V2000
    0.0000    0.0000    0.0000 C   0  0  0  0  0  0  0  0  0  0  0  0
    1.3542    0.0000    0.0000 C   0  0  0  0  0  0  0  0  0  0  0  0
    2.0860    1.2521    0.0000 C   0  0  0  0  0  0  0  0  0  0  0  0
    3.3068    1.4510   -0.0214 O   0  0  0  0  0  0  0  0  0  0  0  0
    1.4063    2.4677    0.0321 O   0  0  0  0  0  0  0  0  0  0  0  0
   -2.5909    4.9883    0.1796 O   0  0  0  0  0  0  0  0  0  0  0  0
   -3.5595    4.8583    0.2272 H   0  0  0  0  0  0  0  0  0  0  0  0
    0.0239    2.4540    0.0499 C   0  0  0  0  0  0  0  0  0  0  0  0
   -0.5931    3.7152    0.1025 C   0  0  0  0  0  0  0  0  0  0  0  0
   -1.9943    3.7593    0.1303 C   0  0  0  0  0  0  0  0  0  0  0  0
   -2.7449    2.5543    0.0873 C   0  0  0  0  0  0  0  0  0  0  0  0
   -2.1199    1.3113    0.0444 C   0  0  0  0  0  0  0  0  0  0  0  0
   -0.7151    1.2477    0.0256 C   0  0  0  0  0  0  0  0  0  0  0  0
   -4.1287    2.6638    0.0045 O   0  0  0  0  0  0  0  0  0  0  0  0
   -4.7953    2.5508    1.2605 C   0  0  1  0  0  0  0  0  0  0  0  0
   -5.9638    3.5553    1.2410 C   0  0  1  0  0  0  0  0  0  0  0  0
   -6.9500    3.2297    2.3726 C   0  0  2  0  0  0  0  0  0  0  0  0
   -7.3216    1.7362    2.3559 C   0  0  1  0  0  0  0  0  0  0  0  0
   -6.0607    0.8604    2.3233 C   0  0  2  0  0  0  0  0  0  0  0  0
   -5.2495    1.2056    1.1951 O   0  0  0  0  0  0  0  0  0  0  0  0
   -6.3908   -0.6240    2.1371 C   0  0  0  0  0  0  0  0  0  0  0  0
   -6.9605   -1.0661    3.3606 O   0  0  0  0  0  0  0  0  0  0  0  0
   -8.0551    1.5158    3.5503 O   0  0  0  0  0  0  0  0  0  0  0  0
   -8.1011    4.0238    2.1367 O   0  0  0  0  0  0  0  0  0  0  0  0
   -5.3819    4.8318    1.4391 O   0  0  0  0  0  0  0  0  0  0  0  0
   -0.5791   -0.9397   -0.0075 H   0  0  0  0  0  0  0  0  0  0  0  0
    1.9575   -0.9210   -0.0053 H   0  0  0  0  0  0  0  0  0  0  0  0
    0.0037    4.6379    0.1230 H   0  0  0  0  0  0  0  0  0  0  0  0
   -2.7230    0.3872    0.0367 H   0  0  0  0  0  0  0  0  0  0  0  0
   -4.1168    2.7145    2.1395 H   0  0  0  0  0  0  0  0  0  0  0  0
   -6.4940    3.5162    0.2488 H   0  0  0  0  0  0  0  0  0  0  0  0
   -6.5041    3.5019    3.3699 H   0  0  0  0  0  0  0  0  0  0  0  0
   -7.9713    1.5138    1.4640 H   0  0  0  0  0  0  0  0  0  0  0  0
   -5.4731    1.0108    3.2714 H   0  0  0  0  0  0  0  0  0  0  0  0
   -7.1093   -0.7655    1.2889 H   0  0  0  0  0  0  0  0  0  0  0  0
   -5.4493   -1.1996    1.9329 H   0  0  0  0  0  0  0  0  0  0  0  0
   -7.3896   -1.9125    3.1756 H   0  0  0  0  0  0  0  0  0  0  0  0
   -8.3155    0.5820    3.5559 H   0  0  0  0  0  0  0  0  0  0  0  0
   -8.7281    3.8139    2.8432 H   0  0  0  0  0  0  0  0  0  0  0  0
   -6.0959    5.4781    1.3416 H   0  0  0  0  0  0  0  0  0  0  0  0
  1 13  1  0  0  0  0
  2  1  2  0  0  0  0
  2  3  1  0  0  0  0
  3  5  1  0  0  0  0
  4  3  2  0  0  0  0
  5  8  1  0  0  0  0
  6  7  1  0  0  0  0
  8  9  1  0  0  0  0
  9 28  1  0  0  0  0
  9 10  2  0  0  0  0
 10  6  1  0  0  0  0
 11 10  1  0  0  0  0
 12 11  2  0  0  0  0
 13 12  1  0  0  0  0
 13  8  2  0  0  0  0
 14 11  1  0  0  0  0
 14 15  1  0  0  0  0
 15 30  1  1  0  0  0
 16 31  1  6  0  0  0
 16 15  1  0  0  0  0
 16 25  1  0  0  0  0
 16 17  1  0  0  0  0
 17 32  1  1  0  0  0
 18 33  1  6  0  0  0
 18 17  1  0  0  0  0
 18 23  1  0  0  0  0
 19 18  1  0  0  0  0
 19 34  1  1  0  0  0
 20 15  1  0  0  0  0
 20 19  1  0  0  0  0
 21 19  1  0  0  0  0
 21 22  1  0  0  0  0
 23 38  1  0  0  0  0
 24 17  1  0  0  0  0
 24 39  1  0  0  0  0
 26  1  1  0  0  0  0
 27  2  1  0  0  0  0
 29 12  1  0  0  0  0
 35 21  1  0  0  0  0
 36 21  1  0  0  0  0
 37 22  1  0  0  0  0
 40 25  1  0  0  0  0
M  END
>  <is_chroman>
1

>  <nOH>
1

>  <OH_position(s)>
7

>  <BDE>
83.448

>  <maxSDc>
0.264

>  <PA>
19.095

>  <ETE>
64.053

>  <IP>
98.275

>  <PDE>
-15.126

$$$$
galangin
 OpenBabel12282122213D

 30 32  0  0  0  0  0  0  0  0999 V2000
    0.0000    0.0000    0.0000 C   0  0  0  0  0  0  0  0  0  0  0  0
    1.1005    0.0000    0.0000 H   0  0  0  0  0  0  0  0  0  0  0  0
   -0.7214    1.2016    0.0000 C   0  0  0  0  0  0  0  0  0  0  0  0
   -0.1050    2.4203    0.0014 O   0  0  0  0  0  0  0  0  0  0  0  0
    0.8600    2.2842    0.0059 H   0  0  0  0  0  0  0  0  0  0  0  0
   -2.1261    1.2170   -0.0013 C   0  0  0  0  0  0  0  0  0  0  0  0
   -2.6827    2.1644   -0.0017 H   0  0  0  0  0  0  0  0  0  0  0  0
   -2.7939   -0.0112   -0.0016 C   0  0  0  0  0  0  0  0  0  0  0  0
   -2.1152   -1.2509    0.0010 C   0  0  0  0  0  0  0  0  0  0  0  0
   -0.6972   -1.2164    0.0006 C   0  0  0  0  0  0  0  0  0  0  0  0
    0.0942   -2.3268    0.0008 O   0  0  0  0  0  0  0  0  0  0  0  0
   -0.4493   -3.1346    0.0057 H   0  0  0  0  0  0  0  0  0  0  0  0
   -4.1697    0.1018   -0.0094 O   0  0  0  0  0  0  0  0  0  0  0  0
   -4.9410   -1.0554   -0.0018 C   0  0  0  0  0  0  0  0  0  0  0  0
   -6.3595   -0.7421    0.0066 C   0  0  0  0  0  0  0  0  0  0  0  0
   -4.3481   -2.2996    0.0116 C   0  0  0  0  0  0  0  0  0  0  0  0
   -5.1424   -3.4170    0.0437 O   0  0  0  0  0  0  0  0  0  0  0  0
   -4.5564   -4.1974    0.0590 H   0  0  0  0  0  0  0  0  0  0  0  0
   -2.8883   -2.4765    0.0075 C   0  0  0  0  0  0  0  0  0  0  0  0
   -2.4019   -3.6283    0.0138 O   0  0  0  0  0  0  0  0  0  0  0  0
   -7.3039   -1.6638   -0.4831 C   0  0  0  0  0  0  0  0  0  0  0  0
   -6.9739   -2.6342   -0.8871 H   0  0  0  0  0  0  0  0  0  0  0  0
   -8.6634   -1.3484   -0.4647 C   0  0  0  0  0  0  0  0  0  0  0  0
   -9.3955   -2.0756   -0.8490 H   0  0  0  0  0  0  0  0  0  0  0  0
   -9.0975   -0.1172    0.0349 C   0  0  0  0  0  0  0  0  0  0  0  0
  -10.1711    0.1257    0.0485 H   0  0  0  0  0  0  0  0  0  0  0  0
   -8.1636    0.8061    0.5164 C   0  0  0  0  0  0  0  0  0  0  0  0
   -8.5018    1.7775    0.9096 H   0  0  0  0  0  0  0  0  0  0  0  0
   -6.8032    0.5014    0.5023 C   0  0  0  0  0  0  0  0  0  0  0  0
   -6.0702    1.2313    0.8808 H   0  0  0  0  0  0  0  0  0  0  0  0
  1  3  2  0  0  0  0
  1 10  1  0  0  0  0
  2  1  1  0  0  0  0
  3  4  1  0  0  0  0
  4  5  1  0  0  0  0
  6  3  1  0  0  0  0
  7  6  1  0  0  0  0
  8  6  2  0  0  0  0
  8  9  1  0  0  0  0
  9 19  1  0  0  0  0
 10 11  1  0  0  0  0
 10  9  2  0  0  0  0
 11 12  1  0  0  0  0
 13 14  1  0  0  0  0
 13  8  1  0  0  0  0
 14 15  1  0  0  0  0
 14 16  2  0  0  0  0
 15 29  1  0  0  0  0
 16 17  1  0  0  0  0
 17 18  1  0  0  0  0
 19 16  1  0  0  0  0
 19 20  2  0  0  0  0
 21 23  1  0  0  0  0
 21 15  2  0  0  0  0
 22 21  1  0  0  0  0
 23 25  2  0  0  0  0
 24 23  1  0  0  0  0
 25 26  1  0  0  0  0
 25 27  1  0  0  0  0
 27 28  1  0  0  0  0
 29 27  2  0  0  0  0
 29 30  1  0  0  0  0
M  END
>  <is_chroman>
1

>  <nOH>
3

>  <OH_position(s)>
5 12 18

>  <BDE>
92.400 87.847 74.823

>  <maxSDc>
0.272 0.348 0.393

>  <PA>
17.367 18.979 23.192

>  <ETE>
74.733 68.568 51.332

>  <IP>
88.463

>  <PDE>
3.636 -0.916 -13.940

$$$$
genistein
 OpenBabel12282122213D

 30 32  0  0  0  0  0  0  0  0999 V2000
    0.0000    0.0000    0.0000 C   0  0  0  0  0  0  0  0  0  0  0  0
    1.1006    0.0000    0.0000 H   0  0  0  0  0  0  0  0  0  0  0  0
   -0.7216    1.1999    0.0000 C   0  0  0  0  0  0  0  0  0  0  0  0
   -0.1081    2.4209    0.0052 O   0  0  0  0  0  0  0  0  0  0  0  0
    0.8568    2.2863    0.0120 H   0  0  0  0  0  0  0  0  0  0  0  0
   -2.1266    1.2101   -0.0071 C   0  0  0  0  0  0  0  0  0  0  0  0
   -2.6875    2.1547   -0.0091 H   0  0  0  0  0  0  0  0  0  0  0  0
   -2.7843   -0.0213   -0.0131 C   0  0  0  0  0  0  0  0  0  0  0  0
   -2.1110   -1.2629   -0.0102 C   0  0  0  0  0  0  0  0  0  0  0  0
   -0.6937   -1.2204   -0.0052 C   0  0  0  0  0  0  0  0  0  0  0  0
    0.1115   -2.3215   -0.0015 O   0  0  0  0  0  0  0  0  0  0  0  0
   -0.4183   -3.1365   -0.0509 H   0  0  0  0  0  0  0  0  0  0  0  0
   -4.1676    0.0697   -0.0211 O   0  0  0  0  0  0  0  0  0  0  0  0
   -4.8848   -1.0960   -0.0485 C   0  0  0  0  0  0  0  0  0  0  0  0
   -5.9654   -0.8540   -0.0705 H   0  0  0  0  0  0  0  0  0  0  0  0
   -4.3400   -2.3418   -0.0466 C   0  0  0  0  0  0  0  0  0  0  0  0
   -2.8812   -2.5060   -0.0089 C   0  0  0  0  0  0  0  0  0  0  0  0
   -2.3335   -3.6278    0.0350 O   0  0  0  0  0  0  0  0  0  0  0  0
   -5.2090   -3.5118   -0.0815 C   0  0  0  0  0  0  0  0  0  0  0  0
   -6.4051   -3.5201    0.6604 C   0  0  0  0  0  0  0  0  0  0  0  0
   -6.6697   -2.6502    1.2830 H   0  0  0  0  0  0  0  0  0  0  0  0
   -7.2600   -4.6171    0.6227 C   0  0  0  0  0  0  0  0  0  0  0  0
   -8.1939   -4.6264    1.2030 H   0  0  0  0  0  0  0  0  0  0  0  0
   -6.9160   -5.7268   -0.1717 C   0  0  0  0  0  0  0  0  0  0  0  0
   -7.7962   -6.7816   -0.1720 O   0  0  0  0  0  0  0  0  0  0  0  0
   -7.4533   -7.4632   -0.7744 H   0  0  0  0  0  0  0  0  0  0  0  0
   -5.7248   -5.7358   -0.9165 C   0  0  0  0  0  0  0  0  0  0  0  0
   -5.4661   -6.6092   -1.5344 H   0  0  0  0  0  0  0  0  0  0  0  0
   -4.8794   -4.6302   -0.8656 C   0  0  0  0  0  0  0  0  0  0  0  0
   -3.9390   -4.6346   -1.4401 H   0  0  0  0  0  0  0  0  0  0  0  0
  2  1  1  0  0  0  0
  3  1  1  0  0  0  0
  3  4  1  0  0  0  0
  4  5  1  0  0  0  0
  6  3  2  0  0  0  0
  7  6  1  0  0  0  0
  8  9  2  0  0  0  0
  8  6  1  0  0  0  0
  9 17  1  0  0  0  0
  9 10  1  0  0  0  0
 10 11  1  0  0  0  0
 10  1  2  0  0  0  0
 12 11  1  0  0  0  0
 13  8  1  0  0  0  0
 14 16  2  0  0  0  0
 14 13  1  0  0  0  0
 15 14  1  0  0  0  0
 16 17  1  0  0  0  0
 17 18  2  0  0  0  0
 19 16  1  0  0  0  0
 19 20  1  0  0  0  0
 20 21  1  0  0  0  0
 22 20  2  0  0  0  0
 22 23  1  0  0  0  0
 24 22  1  0  0  0  0
 25 24  1  0  0  0  0
 26 25  1  0  0  0  0
 27 29  1  0  0  0  0
 27 24  2  0  0  0  0
 28 27  1  0  0  0  0
 29 19  2  0  0  0  0
 30 29  1  0  0  0  0
M  END
>  <is_chroman>
1

>  <nOH>
3

>  <OH_position(s)>
5 12 26

>  <BDE>
90.708 87.752 81.918

>  <maxSDc>
0.294 0.351 0.314

>  <PA>
18.272 20.535 26.485

>  <ETE>
72.136 66.917 55.133

>  <IP>
86.684

>  <PDE>
3.723 0.768 -5.066

$$$$
genistin
 OpenBabel12282122213D

 51 54  0  0  1  0  0  0  0  0999 V2000
    0.0000    0.0000    0.0000 C   0  0  0  0  0  0  0  0  0  0  0  0
    1.1021    0.0000    0.0000 H   0  0  0  0  0  0  0  0  0  0  0  0
   -0.6775    1.2153    0.0000 C   0  0  0  0  0  0  0  0  0  0  0  0
   -0.1282    2.1680   -0.0019 H   0  0  0  0  0  0  0  0  0  0  0  0
   -2.0847    1.2163   -0.0023 C   0  0  0  0  0  0  0  0  0  0  0  0
   -2.8034    0.0091   -0.0039 C   0  0  0  0  0  0  0  0  0  0  0  0
   -3.9041    0.0213   -0.0029 H   0  0  0  0  0  0  0  0  0  0  0  0
   -2.1093   -1.1982    0.0004 C   0  0  0  0  0  0  0  0  0  0  0  0
   -2.6687   -2.1477   -0.0038 H   0  0  0  0  0  0  0  0  0  0  0  0
   -0.7041   -1.2187    0.0034 C   0  0  0  0  0  0  0  0  0  0  0  0
    0.0252   -2.4804    0.0381 C   0  0  0  0  0  0  0  0  0  0  0  0
    1.1595   -2.5840    0.7818 C   0  0  0  0  0  0  0  0  0  0  0  0
    1.6195   -1.7817    1.3920 H   0  0  0  0  0  0  0  0  0  0  0  0
    1.9215   -3.7163    0.8904 O   0  0  0  0  0  0  0  0  0  0  0  0
    1.4881   -4.8529    0.2276 C   0  0  0  0  0  0  0  0  0  0  0  0
    2.3018   -5.9759    0.4168 C   0  0  0  0  0  0  0  0  0  0  0  0
    3.2140   -5.9016    1.0271 H   0  0  0  0  0  0  0  0  0  0  0  0
    1.9224   -7.1678   -0.2078 C   0  0  0  0  0  0  0  0  0  0  0  0
    0.7755   -7.2411   -1.0136 C   0  0  0  0  0  0  0  0  0  0  0  0
    0.4937   -8.1863   -1.5006 H   0  0  0  0  0  0  0  0  0  0  0  0
   -0.0100   -6.0929   -1.1937 C   0  0  0  0  0  0  0  0  0  0  0  0
    0.3260   -4.8632   -0.5709 C   0  0  0  0  0  0  0  0  0  0  0  0
   -0.4596   -3.6378   -0.7250 C   0  0  0  0  0  0  0  0  0  0  0  0
   -1.4642   -3.5823   -1.4645 O   0  0  0  0  0  0  0  0  0  0  0  0
   -1.0949   -6.2797   -1.9996 O   0  0  0  0  0  0  0  0  0  0  0  0
   -1.6156   -5.4603   -2.0741 H   0  0  0  0  0  0  0  0  0  0  0  0
    2.6226   -8.3516   -0.1060 O   0  0  0  0  0  0  0  0  0  0  0  0
   -2.7012    2.4439   -0.0029 O   0  0  0  0  0  0  0  0  0  0  0  0
   -3.6628    2.3021   -0.0107 H   0  0  0  0  0  0  0  0  0  0  0  0
    3.6483   -8.4278    0.8785 C   0  0  1  0  0  0  0  0  0  0  0  0
    3.3413   -7.9715    1.8577 H   0  0  0  0  0  0  0  0  0  0  0  0
    3.9930   -9.9269    1.0116 C   0  0  1  0  0  0  0  0  0  0  0  0
    4.0865  -10.3935   -0.0072 H   0  0  0  0  0  0  0  0  0  0  0  0
    5.3117  -10.0649    1.7891 C   0  0  2  0  0  0  0  0  0  0  0  0
    5.1690   -9.7324    2.8547 H   0  0  0  0  0  0  0  0  0  0  0  0
    6.4029   -9.2217    1.1045 C   0  0  1  0  0  0  0  0  0  0  0  0
    6.6235   -9.6424    0.0844 H   0  0  0  0  0  0  0  0  0  0  0  0
    5.9310   -7.7638    0.9944 C   0  0  2  0  0  0  0  0  0  0  0  0
    5.7783   -7.3252    2.0193 H   0  0  0  0  0  0  0  0  0  0  0  0
    4.6997   -7.6960    0.2656 O   0  0  0  0  0  0  0  0  0  0  0  0
    6.9285   -6.9232    0.1930 C   0  0  0  0  0  0  0  0  0  0  0  0
    6.9577   -7.2689   -0.8737 H   0  0  0  0  0  0  0  0  0  0  0  0
    7.9445   -7.0144    0.6626 H   0  0  0  0  0  0  0  0  0  0  0  0
    6.5989   -5.5509    0.2574 O   0  0  0  0  0  0  0  0  0  0  0  0
    5.7239   -5.4489   -0.1423 H   0  0  0  0  0  0  0  0  0  0  0  0
    7.5822   -9.2170    1.8906 O   0  0  0  0  0  0  0  0  0  0  0  0
    7.8536  -10.1426    1.9802 H   0  0  0  0  0  0  0  0  0  0  0  0
    5.7624  -11.4079    1.7629 O   0  0  0  0  0  0  0  0  0  0  0  0
    5.0850  -11.9355    2.2113 H   0  0  0  0  0  0  0  0  0  0  0  0
    2.9978  -10.5828    1.7735 O   0  0  0  0  0  0  0  0  0  0  0  0
    2.2065  -10.6291    1.2178 H   0  0  0  0  0  0  0  0  0  0  0  0
  1  3  2  0  0  0  0
  1 10  1  0  0  0  0
  2  1  1  0  0  0  0
  4  3  1  0  0  0  0
  5  3  1  0  0  0  0
  6  7  1  0  0  0  0
  6  5  2  0  0  0  0
  6  8  1  0  0  0  0
  8 10  2  0  0  0  0
  9  8  1  0  0  0  0
 10 11  1  0  0  0  0
 11 12  2  0  0  0  0
 12 14  1  0  0  0  0
 12 13  1  0  0  0  0
 15 16  1  0  0  0  0
 15 14  1  0  0  0  0
 16 17  1  0  0  0  0
 18 27  1  0  0  0  0
 18 16  2  0  0  0  0
 19 18  1  0  0  0  0
 20 19  1  0  0  0  0
 21 19  2  0  0  0  0
 21 22  1  0  0  0  0
 22 15  2  0  0  0  0
 23 22  1  0  0  0  0
 23 11  1  0  0  0  0
 24 23  2  0  0  0  0
 25 21  1  0  0  0  0
 26 25  1  0  0  0  0
 27 30  1  0  0  0  0
 28  5  1  0  0  0  0
 29 28  1  0  0  0  0
 30 32  1  0  0  0  0
 30 31  1  1  0  0  0
 32 33  1  6  0  0  0
 32 50  1  0  0  0  0
 32 34  1  0  0  0  0
 34 35  1  1  0  0  0
 36 37  1  6  0  0  0
 36 34  1  0  0  0  0
 36 46  1  0  0  0  0
 38 36  1  0  0  0  0
 38 39  1  1  0  0  0
 40 30  1  0  0  0  0
 40 38  1  0  0  0  0
 41 44  1  0  0  0  0
 41 43  1  0  0  0  0
 41 38  1  0  0  0  0
 42 41  1  0  0  0  0
 45 44  1  0  0  0  0
 46 47  1  0  0  0  0
 48 34  1  0  0  0  0
 48 49  1  0  0  0  0
 51 50  1  0  0  0  0
M  END
>  <is_chroman>
1

>  <nOH>
2

>  <OH_position(s)>
26 29

>  <BDE>
87.755 81.897

>  <maxSDc>
0.334 0.314

>  <PA>
20.481 26.419

>  <ETE>
66.975 55.178

>  <IP>
86.664

>  <PDE>
0.791 -5.067

$$$$
glycitein
 OpenBabel12282122213D

 33 35  0  0  0  0  0  0  0  0999 V2000
    0.0000    0.0000    0.0000 C   0  0  0  0  0  0  0  0  0  0  0  0
    1.1199    0.0000    0.0000 H   0  0  0  0  0  0  0  0  0  0  0  0
   -0.4001    1.0420    0.0000 H   0  0  0  0  0  0  0  0  0  0  0  0
   -0.3976   -0.5780   -0.8689 H   0  0  0  0  0  0  0  0  0  0  0  0
   -0.3243   -0.6673    1.2211 O   0  0  0  0  0  0  0  0  0  0  0  0
   -1.6619   -0.6726    1.5698 C   0  0  0  0  0  0  0  0  0  0  0  0
   -1.9235   -1.0697    2.9124 C   0  0  0  0  0  0  0  0  0  0  0  0
   -3.2370   -1.1467    3.3815 C   0  0  0  0  0  0  0  0  0  0  0  0
   -3.4517   -1.4534    4.4155 H   0  0  0  0  0  0  0  0  0  0  0  0
   -4.2758   -0.8175    2.4943 C   0  0  0  0  0  0  0  0  0  0  0  0
   -4.0364   -0.4221    1.1696 C   0  0  0  0  0  0  0  0  0  0  0  0
   -2.7074   -0.3525    0.7115 C   0  0  0  0  0  0  0  0  0  0  0  0
   -2.5192   -0.0405   -0.3296 H   0  0  0  0  0  0  0  0  0  0  0  0
   -5.1576   -0.0916    0.2787 C   0  0  0  0  0  0  0  0  0  0  0  0
   -4.9754    0.2339   -0.9090 O   0  0  0  0  0  0  0  0  0  0  0  0
   -6.4828   -0.1907    0.9025 C   0  0  0  0  0  0  0  0  0  0  0  0
   -6.5995   -0.5828    2.2002 C   0  0  0  0  0  0  0  0  0  0  0  0
   -7.5467   -0.6903    2.7644 H   0  0  0  0  0  0  0  0  0  0  0  0
   -5.5553   -0.9098    3.0237 O   0  0  0  0  0  0  0  0  0  0  0  0
   -7.6803    0.1292    0.1344 C   0  0  0  0  0  0  0  0  0  0  0  0
   -7.6946    1.2135   -0.7587 C   0  0  0  0  0  0  0  0  0  0  0  0
   -6.7820    1.8149   -0.9002 H   0  0  0  0  0  0  0  0  0  0  0  0
   -8.8471    1.5303   -1.4735 C   0  0  0  0  0  0  0  0  0  0  0  0
   -8.8562    2.3811   -2.1719 H   0  0  0  0  0  0  0  0  0  0  0  0
  -10.0038    0.7538   -1.2940 C   0  0  0  0  0  0  0  0  0  0  0  0
  -10.0068   -0.3387   -0.4070 C   0  0  0  0  0  0  0  0  0  0  0  0
  -10.9190   -0.9392   -0.2795 H   0  0  0  0  0  0  0  0  0  0  0  0
   -8.8464   -0.6416    0.2982 C   0  0  0  0  0  0  0  0  0  0  0  0
   -8.8439   -1.4990    0.9906 H   0  0  0  0  0  0  0  0  0  0  0  0
  -11.1774    1.0093   -1.9611 O   0  0  0  0  0  0  0  0  0  0  0  0
  -11.0399    1.7832   -2.5334 H   0  0  0  0  0  0  0  0  0  0  0  0
   -0.9289   -1.3987    3.7931 O   0  0  0  0  0  0  0  0  0  0  0  0
   -0.0687   -1.2520    3.3615 H   0  0  0  0  0  0  0  0  0  0  0  0
  1  3  1  0  0  0  0
  1  2  1  0  0  0  0
  1  5  1  0  0  0  0
  4  1  1  0  0  0  0
  5  6  1  0  0  0  0
  6  7  1  0  0  0  0
  7  8  2  0  0  0  0
  7 32  1  0  0  0  0
  8  9  1  0  0  0  0
 10 19  1  0  0  0  0
 10  8  1  0  0  0  0
 11 10  2  0  0  0  0
 12 11  1  0  0  0  0
 12  6  2  0  0  0  0
 13 12  1  0  0  0  0
 14 16  1  0  0  0  0
 14 11  1  0  0  0  0
 15 14  2  0  0  0  0
 16 17  2  0  0  0  0
 17 18  1  0  0  0  0
 17 19  1  0  0  0  0
 20 28  1  0  0  0  0
 20 16  1  0  0  0  0
 21 20  2  0  0  0  0
 22 21  1  0  0  0  0
 23 25  2  0  0  0  0
 23 21  1  0  0  0  0
 24 23  1  0  0  0  0
 25 26  1  0  0  0  0
 26 27  1  0  0  0  0
 26 28  2  0  0  0  0
 28 29  1  0  0  0  0
 30 25  1  0  0  0  0
 31 30  1  0  0  0  0
 33 32  1  0  0  0  0
M  END
>  <is_chroman>
1

>  <nOH>
2

>  <OH_position(s)>
31 33

>  <BDE>
81.882 82.048

>  <maxSDc>
0.313 0.251

>  <PA>
26.549 19.016

>  <ETE>
55.033 62.732

>  <IP>
86.320

>  <PDE>
-4.738 -4.572

$$$$
hesperidin
 OpenBabel12282122213D

 77 81  0  0  1  0  0  0  0  0999 V2000
    0.0000    0.0000    0.0000 C   0  0  0  0  0  0  0  0  0  0  0  0
    1.4166    0.0000    0.0000 C   0  0  0  0  0  0  0  0  0  0  0  0
    2.0623    1.2551    0.0000 C   0  0  0  0  0  0  0  0  0  0  0  0
    1.3295    2.4592   -0.0121 C   0  0  0  0  0  0  0  0  0  0  0  0
   -0.0628    2.4024   -0.0163 C   0  0  0  0  0  0  0  0  0  0  0  0
   -0.7509    1.1751   -0.0166 C   0  0  0  0  0  0  0  0  0  0  0  0
    3.4159    1.4280   -0.0030 O   0  0  0  0  0  0  0  0  0  0  0  0
    1.8788    3.4115   -0.0164 H   0  0  0  0  0  0  0  0  0  0  0  0
   -0.8756    3.5193   -0.0966 O   0  0  0  0  0  0  0  0  0  0  0  0
   -0.4589    4.6895    0.5960 C   0  0  1  0  0  0  0  0  0  0  0  0
    0.6454    4.8756    0.5403 H   0  0  0  0  0  0  0  0  0  0  0  0
   -1.8495    1.1444   -0.0177 H   0  0  0  0  0  0  0  0  0  0  0  0
   -0.7247   -1.1763   -0.0076 O   0  0  0  0  0  0  0  0  0  0  0  0
   -0.0909   -2.2689    0.6973 C   0  0  1  0  0  0  0  0  0  0  0  0
    1.2815   -2.5170    0.0930 C   0  0  0  0  0  0  0  0  0  0  0  0
    2.1262   -1.2771    0.0298 C   0  0  0  0  0  0  0  0  0  0  0  0
   -0.0981   -2.0095    2.1759 C   0  0  0  0  0  0  0  0  0  0  0  0
   -0.7784   -3.1364    0.4642 H   0  0  0  0  0  0  0  0  0  0  0  0
    1.1488   -2.8826   -0.9648 H   0  0  0  0  0  0  0  0  0  0  0  0
    1.8194   -3.3256    0.6540 H   0  0  0  0  0  0  0  0  0  0  0  0
    3.3676   -1.3671   -0.0230 O   0  0  0  0  0  0  0  0  0  0  0  0
    0.8335   -2.6043    3.0361 C   0  0  0  0  0  0  0  0  0  0  0  0
    0.8499   -2.2928    4.3985 C   0  0  0  0  0  0  0  0  0  0  0  0
   -0.0881   -1.3930    4.9157 C   0  0  0  0  0  0  0  0  0  0  0  0
   -1.0781   -0.8402    4.0634 C   0  0  0  0  0  0  0  0  0  0  0  0
   -1.0782   -1.1526    2.6998 C   0  0  0  0  0  0  0  0  0  0  0  0
    1.5772   -3.3200    2.6520 H   0  0  0  0  0  0  0  0  0  0  0  0
    1.6061   -2.7535    5.0526 H   0  0  0  0  0  0  0  0  0  0  0  0
   -0.1304   -0.9461    6.2223 O   0  0  0  0  0  0  0  0  0  0  0  0
   -2.0821   -0.0263    4.5322 O   0  0  0  0  0  0  0  0  0  0  0  0
   -1.8435   -0.7067    2.0440 H   0  0  0  0  0  0  0  0  0  0  0  0
    0.8355   -1.5135    7.1083 C   0  0  0  0  0  0  0  0  0  0  0  0
    0.5738   -1.0623    8.0994 H   0  0  0  0  0  0  0  0  0  0  0  0
    1.8652   -1.2160    6.7935 H   0  0  0  0  0  0  0  0  0  0  0  0
    0.7363   -2.6248    7.1429 H   0  0  0  0  0  0  0  0  0  0  0  0
   -1.7359    0.4639    5.2998 H   0  0  0  0  0  0  0  0  0  0  0  0
    3.8708    0.5690    0.0444 H   0  0  0  0  0  0  0  0  0  0  0  0
   -1.2766    5.8490   -0.0146 C   0  0  2  0  0  0  0  0  0  0  0  0
   -2.3567    5.5527   -0.1143 H   0  0  0  0  0  0  0  0  0  0  0  0
   -0.7399    6.2071   -1.2739 O   0  0  0  0  0  0  0  0  0  0  0  0
   -0.9400    5.4785   -1.8792 H   0  0  0  0  0  0  0  0  0  0  0  0
   -1.1363    7.0773    0.8964 C   0  0  1  0  0  0  0  0  0  0  0  0
   -2.0119    8.1104    0.4793 O   0  0  0  0  0  0  0  0  0  0  0  0
   -1.7501    8.3478   -0.4224 H   0  0  0  0  0  0  0  0  0  0  0  0
   -0.0748    7.4510    0.8836 H   0  0  0  0  0  0  0  0  0  0  0  0
   -1.5556    6.6962    2.3264 C   0  0  2  0  0  0  0  0  0  0  0  0
   -2.6492    6.4297    2.3429 H   0  0  0  0  0  0  0  0  0  0  0  0
   -1.3090    7.7773    3.2096 O   0  0  0  0  0  0  0  0  0  0  0  0
   -1.8338    8.5218    2.8800 H   0  0  0  0  0  0  0  0  0  0  0  0
   -0.7119    5.5062    2.8176 C   0  0  1  0  0  0  0  0  0  0  0  0
   -1.2070    5.0380    4.1894 C   0  0  0  0  0  0  0  0  0  0  0  0
   -0.1306    4.5063    4.9550 O   0  0  0  0  0  0  0  0  0  0  0  0
    0.0823    3.1187    4.7896 C   0  0  2  0  0  0  0  0  0  0  0  0
   -0.0767    2.7779    3.7267 H   0  0  0  0  0  0  0  0  0  0  0  0
   -2.0352    4.2908    4.0846 H   0  0  0  0  0  0  0  0  0  0  0  0
   -1.5508    5.9306    4.7807 H   0  0  0  0  0  0  0  0  0  0  0  0
    0.3740    5.7955    2.8674 H   0  0  0  0  0  0  0  0  0  0  0  0
   -0.8672    4.3953    1.9271 O   0  0  0  0  0  0  0  0  0  0  0  0
   -0.9182    2.4605    5.5411 O   0  0  0  0  0  0  0  0  0  0  0  0
   -0.8968    2.7151    6.9534 C   0  0  1  0  0  0  0  0  0  0  0  0
   -2.0235    1.8917    7.5450 C   0  0  0  0  0  0  0  0  0  0  0  0
   -1.8528    0.8029    7.3589 H   0  0  0  0  0  0  0  0  0  0  0  0
   -2.9982    2.1877    7.0903 H   0  0  0  0  0  0  0  0  0  0  0  0
   -2.0537    2.0707    8.6467 H   0  0  0  0  0  0  0  0  0  0  0  0
   -1.0577    3.8137    7.1293 H   0  0  0  0  0  0  0  0  0  0  0  0
    0.4628    2.2929    7.5360 C   0  0  2  0  0  0  0  0  0  0  0  0
    0.5961    1.1764    7.4287 H   0  0  0  0  0  0  0  0  0  0  0  0
    0.4585    2.6313    8.9122 O   0  0  0  0  0  0  0  0  0  0  0  0
    1.3700    2.5214    9.2226 H   0  0  0  0  0  0  0  0  0  0  0  0
    1.6010    3.0250    6.8045 C   0  0  1  0  0  0  0  0  0  0  0  0
    2.8520    2.6026    7.3113 O   0  0  0  0  0  0  0  0  0  0  0  0
    3.0126    1.7068    6.9797 H   0  0  0  0  0  0  0  0  0  0  0  0
    1.5506    4.1292    7.0240 H   0  0  0  0  0  0  0  0  0  0  0  0
    1.5024    2.7946    5.2914 C   0  0  1  0  0  0  0  0  0  0  0  0
    1.8421    1.4603    4.9659 O   0  0  0  0  0  0  0  0  0  0  0  0
    1.1206    0.8877    5.2701 H   0  0  0  0  0  0  0  0  0  0  0  0
    2.2598    3.4284    4.7509 H   0  0  0  0  0  0  0  0  0  0  0  0
  2  3  2  0  0  0  0
  2  1  1  0  0  0  0
  2 16  1  0  0  0  0
  4  3  1  0  0  0  0
  5  4  2  0  0  0  0
  6  5  1  0  0  0  0
  6  1  2  0  0  0  0
  7  3  1  0  0  0  0
  7 37  1  0  0  0  0
  8  4  1  0  0  0  0
  9  5  1  0  0  0  0
  9 10  1  0  0  0  0
 10 11  1  6  0  0  0
 10 58  1  0  0  0  0
 12  6  1  0  0  0  0
 13  1  1  0  0  0  0
 13 14  1  0  0  0  0
 14 18  1  6  0  0  0
 14 17  1  0  0  0  0
 15 20  1  0  0  0  0
 15 14  1  0  0  0  0
 16 15  1  0  0  0  0
 17 26  2  0  0  0  0
 17 22  1  0  0  0  0
 19 15  1  0  0  0  0
 21 16  2  0  0  0  0
 22 23  2  0  0  0  0
 23 24  1  0  0  0  0
 23 28  1  0  0  0  0
 24 29  1  0  0  0  0
 25 30  1  0  0  0  0
 25 24  2  0  0  0  0
 26 25  1  0  0  0  0
 27 22  1  0  0  0  0
 29 32  1  0  0  0  0
 30 36  1  0  0  0  0
 31 26  1  0  0  0  0
 32 35  1  0  0  0  0
 32 33  1  0  0  0  0
 34 32  1  0  0  0  0
 38 39  1  6  0  0  0
 38 10  1  0  0  0  0
 38 42  1  0  0  0  0
 40 38  1  0  0  0  0
 41 40  1  0  0  0  0
 42 45  1  6  0  0  0
 42 46  1  0  0  0  0
 43 42  1  0  0  0  0
 44 43  1  0  0  0  0
 46 47  1  1  0  0  0
 46 50  1  0  0  0  0
 46 48  1  0  0  0  0
 49 48  1  0  0  0  0
 50 57  1  1  0  0  0
 50 51  1  0  0  0  0
 51 56  1  0  0  0  0
 51 52  1  0  0  0  0
 53 54  1  6  0  0  0
 53 52  1  0  0  0  0
 53 74  1  0  0  0  0
 53 59  1  0  0  0  0
 55 51  1  0  0  0  0
 58 50  1  0  0  0  0
 59 60  1  0  0  0  0
 60 65  1  1  0  0  0
 60 66  1  0  0  0  0
 60 61  1  0  0  0  0
 61 64  1  0  0  0  0
 62 61  1  0  0  0  0
 63 61  1  0  0  0  0
 66 67  1  6  0  0  0
 66 68  1  0  0  0  0
 68 69  1  0  0  0  0
 70 73  1  1  0  0  0
 70 71  1  0  0  0  0
 70 66  1  0  0  0  0
 72 71  1  0  0  0  0
 74 77  1  6  0  0  0
 74 70  1  0  0  0  0
 75 76  1  0  0  0  0
 75 74  1  0  0  0  0
M  END
>  <is_chroman>
1

>  <nOH>
2

>  <OH_position(s)>
36 37

>  <BDE>
79.386 87.356

>  <maxSDc>
0.255 0.346

>  <PA>
30.043 21.896

>  <ETE>
49.043 65.160

>  <IP>
85.652

>  <PDE>
-6.565 1.404

$$$$
hesperitin
 OpenBabel12282122213D

 36 38  0  0  1  0  0  0  0  0999 V2000
    0.0000    0.0000    0.0000 C   0  0  0  0  0  0  0  0  0  0  0  0
    1.0997    0.0000    0.0000 H   0  0  0  0  0  0  0  0  0  0  0  0
   -0.7237    1.1961    0.0000 C   0  0  0  0  0  0  0  0  0  0  0  0
   -0.1146    2.4200   -0.0092 O   0  0  0  0  0  0  0  0  0  0  0  0
    0.8506    2.2876   -0.0137 H   0  0  0  0  0  0  0  0  0  0  0  0
   -2.1300    1.2046   -0.0015 C   0  0  0  0  0  0  0  0  0  0  0  0
   -2.6847    2.1527   -0.0093 H   0  0  0  0  0  0  0  0  0  0  0  0
   -2.7986   -0.0209    0.0199 C   0  0  0  0  0  0  0  0  0  0  0  0
   -2.1120   -1.2609    0.0429 C   0  0  0  0  0  0  0  0  0  0  0  0
   -0.6981   -1.2198    0.0120 C   0  0  0  0  0  0  0  0  0  0  0  0
    0.1049   -2.3226    0.0048 O   0  0  0  0  0  0  0  0  0  0  0  0
   -0.4296   -3.1356    0.0030 H   0  0  0  0  0  0  0  0  0  0  0  0
   -4.1709    0.0731    0.0649 O   0  0  0  0  0  0  0  0  0  0  0  0
   -4.8816   -1.1073   -0.3838 C   0  0  2  0  0  0  0  0  0  0  0  0
   -4.7196   -1.1908   -1.4974 H   0  0  0  0  0  0  0  0  0  0  0  0
   -6.3275   -0.8706   -0.0724 C   0  0  0  0  0  0  0  0  0  0  0  0
   -4.3604   -2.3504    0.3180 C   0  0  0  0  0  0  0  0  0  0  0  0
   -4.5733   -2.2947    1.4211 H   0  0  0  0  0  0  0  0  0  0  0  0
   -4.8902   -3.2526   -0.0891 H   0  0  0  0  0  0  0  0  0  0  0  0
   -2.8770   -2.4986    0.1457 C   0  0  0  0  0  0  0  0  0  0  0  0
   -2.3560   -3.6308    0.1382 O   0  0  0  0  0  0  0  0  0  0  0  0
   -7.2871   -1.1899   -1.0412 C   0  0  0  0  0  0  0  0  0  0  0  0
   -6.9933   -1.5943   -2.0221 H   0  0  0  0  0  0  0  0  0  0  0  0
   -8.6455   -0.9945   -0.7542 C   0  0  0  0  0  0  0  0  0  0  0  0
   -9.5447   -1.3315   -1.7375 O   0  0  0  0  0  0  0  0  0  0  0  0
  -10.4403   -1.1454   -1.4102 H   0  0  0  0  0  0  0  0  0  0  0  0
   -9.0372   -0.4686    0.5036 C   0  0  0  0  0  0  0  0  0  0  0  0
  -10.3991   -0.3199    0.6764 O   0  0  0  0  0  0  0  0  0  0  0  0
  -10.8156    0.2515    1.9177 C   0  0  0  0  0  0  0  0  0  0  0  0
  -11.9301    0.2948    1.8203 H   0  0  0  0  0  0  0  0  0  0  0  0
  -10.3853    1.2747    2.0388 H   0  0  0  0  0  0  0  0  0  0  0  0
  -10.5141   -0.4077    2.7671 H   0  0  0  0  0  0  0  0  0  0  0  0
   -8.0677   -0.1451    1.4599 C   0  0  0  0  0  0  0  0  0  0  0  0
   -8.3578    0.2687    2.4377 H   0  0  0  0  0  0  0  0  0  0  0  0
   -6.7179   -0.3505    1.1679 C   0  0  0  0  0  0  0  0  0  0  0  0
   -5.9515   -0.0969    1.9176 H   0  0  0  0  0  0  0  0  0  0  0  0
  1  3  2  0  0  0  0
  1 10  1  0  0  0  0
  2  1  1  0  0  0  0
  4  3  1  0  0  0  0
  5  4  1  0  0  0  0
  6  3  1  0  0  0  0
  6  8  2  0  0  0  0
  7  6  1  0  0  0  0
  8  9  1  0  0  0  0
  8 13  1  0  0  0  0
  9 20  1  0  0  0  0
 10  9  2  0  0  0  0
 11 10  1  0  0  0  0
 12 11  1  0  0  0  0
 14 15  1  6  0  0  0
 14 16  1  0  0  0  0
 14 13  1  0  0  0  0
 14 17  1  0  0  0  0
 16 35  1  0  0  0  0
 17 18  1  0  0  0  0
 19 17  1  0  0  0  0
 20 17  1  0  0  0  0
 21 20  2  0  0  0  0
 22 24  1  0  0  0  0
 22 16  2  0  0  0  0
 23 22  1  0  0  0  0
 24 27  2  0  0  0  0
 25 26  1  0  0  0  0
 25 24  1  0  0  0  0
 27 28  1  0  0  0  0
 27 33  1  0  0  0  0
 28 29  1  0  0  0  0
 29 31  1  0  0  0  0
 29 32  1  0  0  0  0
 30 29  1  0  0  0  0
 33 34  1  0  0  0  0
 35 33  2  0  0  0  0
 35 36  1  0  0  0  0
M  END
>  <is_chroman>
1

>  <nOH>
3

>  <OH_position(s)>
5 12 26

>  <BDE>
90.222 87.432 78.618

>  <maxSDc>
0.315 0.354 0.250

>  <PA>
18.910 21.299 27.364

>  <ETE>
71.012 65.833 50.954

>  <IP>
85.756

>  <PDE>
4.166 1.376 -7.438

$$$$
kaempferol-3-glucoside
 OpenBabel12282122213D

 52 55  0  0  1  0  0  0  0  0999 V2000
    0.0000    0.0000    0.0000 C   0  0  0  0  0  0  0  0  0  0  0  0
    1.1007    0.0000    0.0000 H   0  0  0  0  0  0  0  0  0  0  0  0
   -0.7221    1.1999    0.0000 C   0  0  0  0  0  0  0  0  0  0  0  0
   -0.1075    2.4198   -0.0051 O   0  0  0  0  0  0  0  0  0  0  0  0
    0.8571    2.2839   -0.0054 H   0  0  0  0  0  0  0  0  0  0  0  0
   -2.1276    1.2111    0.0071 C   0  0  0  0  0  0  0  0  0  0  0  0
   -2.6872    2.1567    0.0161 H   0  0  0  0  0  0  0  0  0  0  0  0
   -2.7870   -0.0193    0.0126 C   0  0  0  0  0  0  0  0  0  0  0  0
   -2.1101   -1.2587   -0.0028 C   0  0  0  0  0  0  0  0  0  0  0  0
   -0.6926   -1.2203   -0.0079 C   0  0  0  0  0  0  0  0  0  0  0  0
    0.1061   -2.3248   -0.0206 O   0  0  0  0  0  0  0  0  0  0  0  0
   -0.4307   -3.1379   -0.0068 H   0  0  0  0  0  0  0  0  0  0  0  0
   -4.1674    0.0824    0.0006 O   0  0  0  0  0  0  0  0  0  0  0  0
   -4.9211   -1.0780    0.0290 C   0  0  0  0  0  0  0  0  0  0  0  0
   -6.3458   -0.7584   -0.0103 C   0  0  0  0  0  0  0  0  0  0  0  0
   -4.3386   -2.3152    0.0609 C   0  0  0  0  0  0  0  0  0  0  0  0
   -5.1165   -3.4614   -0.0098 O   0  0  0  0  0  0  0  0  0  0  0  0
   -2.8834   -2.4930   -0.0110 C   0  0  0  0  0  0  0  0  0  0  0  0
   -2.3618   -3.6269   -0.0765 O   0  0  0  0  0  0  0  0  0  0  0  0
   -6.8383    0.3466    0.7048 C   0  0  0  0  0  0  0  0  0  0  0  0
   -6.1471    0.9657    1.3003 H   0  0  0  0  0  0  0  0  0  0  0  0
   -8.1911    0.6657    0.6593 C   0  0  0  0  0  0  0  0  0  0  0  0
   -8.5799    1.5314    1.2174 H   0  0  0  0  0  0  0  0  0  0  0  0
   -9.0588   -0.1283   -0.1106 C   0  0  0  0  0  0  0  0  0  0  0  0
  -10.4019    0.1301   -0.2083 O   0  0  0  0  0  0  0  0  0  0  0  0
  -10.6045    0.9094    0.3376 H   0  0  0  0  0  0  0  0  0  0  0  0
   -8.5774   -1.2398   -0.8282 C   0  0  0  0  0  0  0  0  0  0  0  0
   -9.2714   -1.8505   -1.4241 H   0  0  0  0  0  0  0  0  0  0  0  0
   -7.2229   -1.5487   -0.7718 C   0  0  0  0  0  0  0  0  0  0  0  0
   -6.8348   -2.4243   -1.3192 H   0  0  0  0  0  0  0  0  0  0  0  0
   -5.4364   -4.1347    1.1987 C   0  0  1  0  0  0  0  0  0  0  0  0
   -6.1156   -4.9713    0.8612 H   0  0  0  0  0  0  0  0  0  0  0  0
   -4.2193   -4.6763    1.9704 C   0  0  1  0  0  0  0  0  0  0  0  0
   -3.4402   -3.8724    2.0812 H   0  0  0  0  0  0  0  0  0  0  0  0
   -4.6593   -5.1809    3.3527 C   0  0  2  0  0  0  0  0  0  0  0  0
   -5.2949   -6.1031    3.2401 H   0  0  0  0  0  0  0  0  0  0  0  0
   -5.4437   -4.0747    4.0772 C   0  0  1  0  0  0  0  0  0  0  0  0
   -4.7719   -3.1958    4.2847 H   0  0  0  0  0  0  0  0  0  0  0  0
   -6.6277   -3.6351    3.2017 C   0  0  2  0  0  0  0  0  0  0  0  0
   -7.3240   -4.5025    3.0367 H   0  0  0  0  0  0  0  0  0  0  0  0
   -6.1438   -3.1572    1.9431 O   0  0  0  0  0  0  0  0  0  0  0  0
   -7.3914   -2.4616    3.8215 C   0  0  0  0  0  0  0  0  0  0  0  0
   -7.6152   -2.6969    4.8966 H   0  0  0  0  0  0  0  0  0  0  0  0
   -8.3430   -2.2940    3.2507 H   0  0  0  0  0  0  0  0  0  0  0  0
   -6.6246   -1.2742    3.8444 O   0  0  0  0  0  0  0  0  0  0  0  0
   -6.4048   -1.0588    2.9263 H   0  0  0  0  0  0  0  0  0  0  0  0
   -5.9784   -4.5688    5.2941 O   0  0  0  0  0  0  0  0  0  0  0  0
   -5.2220   -4.8717    5.8174 H   0  0  0  0  0  0  0  0  0  0  0  0
   -3.5300   -5.4738    4.1580 O   0  0  0  0  0  0  0  0  0  0  0  0
   -3.0448   -6.1785    3.7049 H   0  0  0  0  0  0  0  0  0  0  0  0
   -3.6734   -5.7925    1.2894 O   0  0  0  0  0  0  0  0  0  0  0  0
   -3.3399   -5.4633    0.4405 H   0  0  0  0  0  0  0  0  0  0  0  0
  1  3  1  0  0  0  0
  2  1  1  0  0  0  0
  3  6  2  0  0  0  0
  4  3  1  0  0  0  0
  5  4  1  0  0  0  0
  6  8  1  0  0  0  0
  6  7  1  0  0  0  0
  9  8  2  0  0  0  0
 10  9  1  0  0  0  0
 10  1  2  0  0  0  0
 11 10  1  0  0  0  0
 11 12  1  0  0  0  0
 13  8  1  0  0  0  0
 13 14  1  0  0  0  0
 14 16  2  0  0  0  0
 15 14  1  0  0  0  0
 15 20  1  0  0  0  0
 17 16  1  0  0  0  0
 17 31  1  0  0  0  0
 18  9  1  0  0  0  0
 18 16  1  0  0  0  0
 19 18  2  0  0  0  0
 20 21  1  0  0  0  0
 22 20  2  0  0  0  0
 22 23  1  0  0  0  0
 24 22  1  0  0  0  0
 25 24  1  0  0  0  0
 25 26  1  0  0  0  0
 27 29  1  0  0  0  0
 27 24  2  0  0  0  0
 28 27  1  0  0  0  0
 29 15  2  0  0  0  0
 30 29  1  0  0  0  0
 31 32  1  6  0  0  0
 31 41  1  0  0  0  0
 31 33  1  0  0  0  0
 33 34  1  1  0  0  0
 33 35  1  0  0  0  0
 35 36  1  6  0  0  0
 35 37  1  0  0  0  0
 35 49  1  0  0  0  0
 37 38  1  1  0  0  0
 37 47  1  0  0  0  0
 39 40  1  6  0  0  0
 39 42  1  0  0  0  0
 39 37  1  0  0  0  0
 41 39  1  0  0  0  0
 42 45  1  0  0  0  0
 42 43  1  0  0  0  0
 44 42  1  0  0  0  0
 46 45  1  0  0  0  0
 47 48  1  0  0  0  0
 50 49  1  0  0  0  0
 51 33  1  0  0  0  0
 52 51  1  0  0  0  0
M  END
>  <is_chroman>
1

>  <nOH>
3

>  <OH_position(s)>
5 12 26

>  <BDE>
91.481 87.772 85.709

>  <maxSDc>
0.288 0.349 0.314

>  <PA>
17.790 19.919 22.510

>  <ETE>
73.390 67.553 62.899

>  <IP>
94.983

>  <PDE>
-3.803 -7.511 -9.574

$$$$
kaempferol
 OpenBabel12282122213D

 31 33  0  0  0  0  0  0  0  0999 V2000
    0.0000    0.0000    0.0000 C   0  0  0  0  0  0  0  0  0  0  0  0
    1.1005    0.0000    0.0000 H   0  0  0  0  0  0  0  0  0  0  0  0
   -0.7213    1.2016    0.0000 C   0  0  0  0  0  0  0  0  0  0  0  0
   -0.1049    2.4204    0.0008 O   0  0  0  0  0  0  0  0  0  0  0  0
    0.8600    2.2843    0.0038 H   0  0  0  0  0  0  0  0  0  0  0  0
   -2.1260    1.2172   -0.0009 C   0  0  0  0  0  0  0  0  0  0  0  0
   -2.6824    2.1646   -0.0019 H   0  0  0  0  0  0  0  0  0  0  0  0
   -2.7940   -0.0109   -0.0006 C   0  0  0  0  0  0  0  0  0  0  0  0
   -2.1154   -1.2506   -0.0007 C   0  0  0  0  0  0  0  0  0  0  0  0
   -0.6975   -1.2163   -0.0001 C   0  0  0  0  0  0  0  0  0  0  0  0
    0.0939   -2.3267   -0.0006 O   0  0  0  0  0  0  0  0  0  0  0  0
   -0.4498   -3.1345    0.0048 H   0  0  0  0  0  0  0  0  0  0  0  0
   -4.1697    0.1026    0.0049 O   0  0  0  0  0  0  0  0  0  0  0  0
   -4.9418   -1.0544   -0.0036 C   0  0  0  0  0  0  0  0  0  0  0  0
   -6.3584   -0.7411   -0.0151 C   0  0  0  0  0  0  0  0  0  0  0  0
   -4.3482   -2.2991   -0.0152 C   0  0  0  0  0  0  0  0  0  0  0  0
   -5.1430   -3.4163   -0.0494 O   0  0  0  0  0  0  0  0  0  0  0  0
   -4.5572   -4.1963   -0.0776 H   0  0  0  0  0  0  0  0  0  0  0  0
   -2.8890   -2.4762   -0.0052 C   0  0  0  0  0  0  0  0  0  0  0  0
   -2.4023   -3.6279   -0.0053 O   0  0  0  0  0  0  0  0  0  0  0  0
   -6.7993    0.5072   -0.5065 C   0  0  0  0  0  0  0  0  0  0  0  0
   -6.0619    1.2370   -0.8791 H   0  0  0  0  0  0  0  0  0  0  0  0
   -8.1520    0.8253   -0.5294 C   0  0  0  0  0  0  0  0  0  0  0  0
   -8.4988    1.7944   -0.9169 H   0  0  0  0  0  0  0  0  0  0  0  0
   -9.0870   -0.1138   -0.0485 C   0  0  0  0  0  0  0  0  0  0  0  0
  -10.4080    0.2523   -0.0971 O   0  0  0  0  0  0  0  0  0  0  0  0
  -10.9399   -0.4752    0.2685 H   0  0  0  0  0  0  0  0  0  0  0  0
   -8.6635   -1.3579    0.4523 C   0  0  0  0  0  0  0  0  0  0  0  0
   -9.4022   -2.0809    0.8314 H   0  0  0  0  0  0  0  0  0  0  0  0
   -7.3054   -1.6649    0.4684 C   0  0  0  0  0  0  0  0  0  0  0  0
   -6.9764   -2.6375    0.8703 H   0  0  0  0  0  0  0  0  0  0  0  0
  2  1  1  0  0  0  0
  3  1  1  0  0  0  0
  3  4  1  0  0  0  0
  4  5  1  0  0  0  0
  6  8  1  0  0  0  0
  6  3  2  0  0  0  0
  7  6  1  0  0  0  0
  8 13  1  0  0  0  0
  9  8  2  0  0  0  0
  9 10  1  0  0  0  0
 10  1  2  0  0  0  0
 11 10  1  0  0  0  0
 11 12  1  0  0  0  0
 14 13  1  0  0  0  0
 15 14  1  0  0  0  0
 15 30  1  0  0  0  0
 16 19  1  0  0  0  0
 16 14  2  0  0  0  0
 17 16  1  0  0  0  0
 18 17  1  0  0  0  0
 19  9  1  0  0  0  0
 20 19  2  0  0  0  0
 21 15  2  0  0  0  0
 22 21  1  0  0  0  0
 23 21  1  0  0  0  0
 23 25  2  0  0  0  0
 24 23  1  0  0  0  0
 25 28  1  0  0  0  0
 26 25  1  0  0  0  0
 26 27  1  0  0  0  0
 28 30  2  0  0  0  0
 28 29  1  0  0  0  0
 30 31  1  0  0  0  0
M  END
>  <is_chroman>
1

>  <nOH>
4

>  <OH_position(s)>
5 12 18 27

>  <BDE>
92.567 88.004 74.683 83.859

>  <maxSDc>
0.270 0.347 0.365 0.290

>  <PA>
17.405 19.133 24.079 22.554

>  <ETE>
74.861 68.570 50.304 61.004

>  <IP>
86.075

>  <PDE>
6.191 1.628 -11.692 -2.517

$$$$
luteolin-7-glucoside
 OpenBabel12282122213D

 52 55  0  0  1  0  0  0  0  0999 V2000
    0.0000    0.0000    0.0000 C   0  0  0  0  0  0  0  0  0  0  0  0
    1.1024    0.0000    0.0000 H   0  0  0  0  0  0  0  0  0  0  0  0
   -0.7034    1.2079    0.0000 C   0  0  0  0  0  0  0  0  0  0  0  0
   -0.0901    2.4383    0.0048 O   0  0  0  0  0  0  0  0  0  0  0  0
    0.8716    2.2969    0.0343 H   0  0  0  0  0  0  0  0  0  0  0  0
   -2.1214    1.2130   -0.0126 C   0  0  0  0  0  0  0  0  0  0  0  0
   -2.8217   -0.0053   -0.0239 C   0  0  0  0  0  0  0  0  0  0  0  0
   -3.9220    0.0031   -0.0327 H   0  0  0  0  0  0  0  0  0  0  0  0
   -2.1179   -1.2088   -0.0224 C   0  0  0  0  0  0  0  0  0  0  0  0
   -2.6775   -2.1577   -0.0201 H   0  0  0  0  0  0  0  0  0  0  0  0
   -0.7106   -1.2146   -0.0117 C   0  0  0  0  0  0  0  0  0  0  0  0
    0.0075   -2.4847   -0.0186 C   0  0  0  0  0  0  0  0  0  0  0  0
   -0.4724   -3.6644   -0.4885 C   0  0  0  0  0  0  0  0  0  0  0  0
   -1.4809   -3.7344   -0.9256 H   0  0  0  0  0  0  0  0  0  0  0  0
    0.3250   -4.8838   -0.4670 C   0  0  0  0  0  0  0  0  0  0  0  0
   -0.1262   -5.9659   -0.9053 O   0  0  0  0  0  0  0  0  0  0  0  0
    1.6664   -4.7412    0.0912 C   0  0  0  0  0  0  0  0  0  0  0  0
    2.6018   -5.8026    0.1811 C   0  0  0  0  0  0  0  0  0  0  0  0
    3.8673   -5.6135    0.7530 C   0  0  0  0  0  0  0  0  0  0  0  0
    4.5798   -6.4494    0.8089 H   0  0  0  0  0  0  0  0  0  0  0  0
    4.2140   -4.3421    1.2402 C   0  0  0  0  0  0  0  0  0  0  0  0
    5.4748   -4.2760    1.7938 O   0  0  0  0  0  0  0  0  0  0  0  0
    3.3417   -3.2547    1.1352 C   0  0  0  0  0  0  0  0  0  0  0  0
    3.6283   -2.2417    1.4522 H   0  0  0  0  0  0  0  0  0  0  0  0
    2.0791   -3.4818    0.5728 C   0  0  0  0  0  0  0  0  0  0  0  0
    1.2766   -2.3554    0.5284 O   0  0  0  0  0  0  0  0  0  0  0  0
    2.3653   -7.0717   -0.2610 O   0  0  0  0  0  0  0  0  0  0  0  0
    1.4774   -7.1335   -0.6564 H   0  0  0  0  0  0  0  0  0  0  0  0
   -2.8616    2.3666   -0.0199 O   0  0  0  0  0  0  0  0  0  0  0  0
   -2.2516    3.1241   -0.0050 H   0  0  0  0  0  0  0  0  0  0  0  0
    5.8974   -3.0322    2.3438 C   0  0  1  0  0  0  0  0  0  0  0  0
    5.1039   -2.5390    2.9644 H   0  0  0  0  0  0  0  0  0  0  0  0
    7.1676   -3.3515    3.1641 C   0  0  1  0  0  0  0  0  0  0  0  0
    7.8195   -4.0732    2.5994 H   0  0  0  0  0  0  0  0  0  0  0  0
    7.9257   -2.0500    3.4621 C   0  0  2  0  0  0  0  0  0  0  0  0
    7.3445   -1.4275    4.1982 H   0  0  0  0  0  0  0  0  0  0  0  0
    8.1605   -1.2623    2.1633 C   0  0  1  0  0  0  0  0  0  0  0  0
    8.8636   -1.8355    1.4978 H   0  0  0  0  0  0  0  0  0  0  0  0
    6.8218   -1.0281    1.4478 C   0  0  2  0  0  0  0  0  0  0  0  0
    6.1395   -0.4006    2.0818 H   0  0  0  0  0  0  0  0  0  0  0  0
    6.1900   -2.2845    1.1725 O   0  0  0  0  0  0  0  0  0  0  0  0
    7.0405   -0.3792    0.0779 C   0  0  0  0  0  0  0  0  0  0  0  0
    7.6676   -1.0507   -0.5655 H   0  0  0  0  0  0  0  0  0  0  0  0
    7.5534    0.6092    0.2225 H   0  0  0  0  0  0  0  0  0  0  0  0
    5.8134   -0.0876   -0.5561 O   0  0  0  0  0  0  0  0  0  0  0  0
    5.3512   -0.9285   -0.6812 H   0  0  0  0  0  0  0  0  0  0  0  0
    8.7026    0.0147    2.4559 O   0  0  0  0  0  0  0  0  0  0  0  0
    9.5338   -0.1470    2.9265 H   0  0  0  0  0  0  0  0  0  0  0  0
    9.2081   -2.3408    3.9929 O   0  0  0  0  0  0  0  0  0  0  0  0
    9.0607   -2.8266    4.8178 H   0  0  0  0  0  0  0  0  0  0  0  0
    6.7978   -3.8997    4.4166 O   0  0  0  0  0  0  0  0  0  0  0  0
    6.4286   -4.7765    4.2362 H   0  0  0  0  0  0  0  0  0  0  0  0
  1  3  1  0  0  0  0
  2  1  1  0  0  0  0
  3  4  1  0  0  0  0
  4  5  1  0  0  0  0
  6  3  2  0  0  0  0
  7  9  2  0  0  0  0
  7  6  1  0  0  0  0
  8  7  1  0  0  0  0
  9 10  1  0  0  0  0
  9 11  1  0  0  0  0
 11  1  2  0  0  0  0
 12 11  1  0  0  0  0
 12 26  1  0  0  0  0
 13 15  1  0  0  0  0
 13 12  2  0  0  0  0
 14 13  1  0  0  0  0
 15 17  1  0  0  0  0
 16 15  2  0  0  0  0
 17 18  2  0  0  0  0
 17 25  1  0  0  0  0
 18 19  1  0  0  0  0
 19 20  1  0  0  0  0
 19 21  2  0  0  0  0
 21 22  1  0  0  0  0
 22 31  1  0  0  0  0
 23 21  1  0  0  0  0
 23 24  1  0  0  0  0
 25 23  2  0  0  0  0
 26 25  1  0  0  0  0
 27 18  1  0  0  0  0
 28 27  1  0  0  0  0
 29  6  1  0  0  0  0
 29 30  1  0  0  0  0
 31 32  1  1  0  0  0
 31 33  1  0  0  0  0
 33 34  1  6  0  0  0
 33 35  1  0  0  0  0
 33 51  1  0  0  0  0
 35 49  1  0  0  0  0
 35 36  1  1  0  0  0
 37 38  1  6  0  0  0
 37 47  1  0  0  0  0
 37 35  1  0  0  0  0
 39 40  1  1  0  0  0
 39 37  1  0  0  0  0
 41 39  1  0  0  0  0
 41 31  1  0  0  0  0
 42 44  1  0  0  0  0
 42 39  1  0  0  0  0
 43 42  1  0  0  0  0
 45 42  1  0  0  0  0
 46 45  1  0  0  0  0
 47 48  1  0  0  0  0
 49 50  1  0  0  0  0
 52 51  1  0  0  0  0
M  END
>  <is_chroman>
1

>  <nOH>
3

>  <OH_position(s)>
5 28 30

>  <BDE>
79.467 87.790 80.030

>  <maxSDc>
0.236 0.333 0.268

>  <PA>
24.509 20.417 21.722

>  <ETE>
54.658 67.073 58.008

>  <IP>
89.454

>  <PDE>
-10.287 -1.964 -9.724

$$$$
luteolin
 OpenBabel12282122213D

 31 33  0  0  0  0  0  0  0  0999 V2000
    0.0000    0.0000    0.0000 C   0  0  0  0  0  0  0  0  0  0  0  0
    1.1026    0.0000    0.0000 H   0  0  0  0  0  0  0  0  0  0  0  0
   -0.6955    1.2054    0.0000 C   0  0  0  0  0  0  0  0  0  0  0  0
   -0.1529    2.1643   -0.0010 H   0  0  0  0  0  0  0  0  0  0  0  0
   -2.0945    1.1963    0.0005 C   0  0  0  0  0  0  0  0  0  0  0  0
   -2.7965   -0.0315    0.0006 C   0  0  0  0  0  0  0  0  0  0  0  0
   -2.0938   -1.2397   -0.0007 C   0  0  0  0  0  0  0  0  0  0  0  0
   -2.6513   -2.1897    0.0067 H   0  0  0  0  0  0  0  0  0  0  0  0
   -0.6915   -1.2197   -0.0038 C   0  0  0  0  0  0  0  0  0  0  0  0
    0.0408   -2.4857   -0.0172 C   0  0  0  0  0  0  0  0  0  0  0  0
   -0.4073   -3.6532   -0.5367 C   0  0  0  0  0  0  0  0  0  0  0  0
   -1.4009   -3.7196   -1.0074 H   0  0  0  0  0  0  0  0  0  0  0  0
    0.3952   -4.8678   -0.5064 C   0  0  0  0  0  0  0  0  0  0  0  0
   -0.0330   -5.9438   -0.9799 O   0  0  0  0  0  0  0  0  0  0  0  0
    1.7126   -4.7303    0.1049 C   0  0  0  0  0  0  0  0  0  0  0  0
    2.6448   -5.7916    0.2197 C   0  0  0  0  0  0  0  0  0  0  0  0
    3.8983   -5.5986    0.8190 C   0  0  0  0  0  0  0  0  0  0  0  0
    4.6053   -6.4383    0.8969 H   0  0  0  0  0  0  0  0  0  0  0  0
    4.2328   -4.3307    1.3127 C   0  0  0  0  0  0  0  0  0  0  0  0
    3.3433   -3.2476    1.2206 C   0  0  0  0  0  0  0  0  0  0  0  0
    3.6137   -2.2565    1.6099 H   0  0  0  0  0  0  0  0  0  0  0  0
    2.1029   -3.4735    0.6181 C   0  0  0  0  0  0  0  0  0  0  0  0
    1.2885   -2.3539    0.5730 O   0  0  0  0  0  0  0  0  0  0  0  0
    5.4360   -4.0746    1.9078 O   0  0  0  0  0  0  0  0  0  0  0  0
    5.9576   -4.8974    1.9268 H   0  0  0  0  0  0  0  0  0  0  0  0
    2.4178   -7.0608   -0.2258 O   0  0  0  0  0  0  0  0  0  0  0  0
    1.5390   -7.1251   -0.6411 H   0  0  0  0  0  0  0  0  0  0  0  0
   -4.1708   -0.1050    0.0019 O   0  0  0  0  0  0  0  0  0  0  0  0
   -4.5230    0.8006    0.0280 H   0  0  0  0  0  0  0  0  0  0  0  0
   -2.8600    2.3360    0.0012 O   0  0  0  0  0  0  0  0  0  0  0  0
   -2.2636    3.1044    0.0236 H   0  0  0  0  0  0  0  0  0  0  0  0
  1  3  1  0  0  0  0
  1  2  1  0  0  0  0
  3  5  2  0  0  0  0
  4  3  1  0  0  0  0
  5  6  1  0  0  0  0
  5 30  1  0  0  0  0
  6 28  1  0  0  0  0
  7  6  2  0  0  0  0
  7  8  1  0  0  0  0
  9  7  1  0  0  0  0
  9  1  2  0  0  0  0
 10  9  1  0  0  0  0
 10 23  1  0  0  0  0
 11 13  1  0  0  0  0
 11 10  2  0  0  0  0
 12 11  1  0  0  0  0
 13 15  1  0  0  0  0
 14 13  2  0  0  0  0
 15 16  2  0  0  0  0
 15 22  1  0  0  0  0
 16 17  1  0  0  0  0
 17 18  1  0  0  0  0
 17 19  2  0  0  0  0
 19 24  1  0  0  0  0
 20 19  1  0  0  0  0
 20 21  1  0  0  0  0
 22 20  2  0  0  0  0
 23 22  1  0  0  0  0
 24 25  1  0  0  0  0
 26 16  1  0  0  0  0
 27 26  1  0  0  0  0
 28 29  1  0  0  0  0
 30 31  1  0  0  0  0
M  END
>  <is_chroman>
1

>  <nOH>
4

>  <OH_position(s)>
25 27 29 31

>  <BDE>
90.984 87.812 79.663 79.725

>  <maxSDc>
0.294 0.351 0.235 0.262

>  <PA>
18.397 92.248 26.342 20.120

>  <ETE>
72.287 -4.737 53.022 59.305

>  <IP>
89.334

>  <PDE>
1.351 -1.822 -9.970 -9.908

$$$$
morin
 OpenBabel12282122213D

 32 34  0  0  0  0  0  0  0  0999 V2000
    0.0000    0.0000    0.0000 C   0  0  0  0  0  0  0  0  0  0  0  0
    1.1006    0.0000    0.0000 H   0  0  0  0  0  0  0  0  0  0  0  0
   -0.7199    1.2025    0.0000 C   0  0  0  0  0  0  0  0  0  0  0  0
   -0.1026    2.4206    0.0047 O   0  0  0  0  0  0  0  0  0  0  0  0
    0.8622    2.2839    0.0096 H   0  0  0  0  0  0  0  0  0  0  0  0
   -2.1247    1.2194   -0.0052 C   0  0  0  0  0  0  0  0  0  0  0  0
   -2.6800    2.1675   -0.0059 H   0  0  0  0  0  0  0  0  0  0  0  0
   -2.7933   -0.0079   -0.0104 C   0  0  0  0  0  0  0  0  0  0  0  0
   -2.1165   -1.2492   -0.0110 C   0  0  0  0  0  0  0  0  0  0  0  0
   -0.6983   -1.2158   -0.0045 C   0  0  0  0  0  0  0  0  0  0  0  0
    0.0922   -2.3267   -0.0041 O   0  0  0  0  0  0  0  0  0  0  0  0
   -0.4518   -3.1343   -0.0025 H   0  0  0  0  0  0  0  0  0  0  0  0
   -4.1704    0.1064   -0.0077 O   0  0  0  0  0  0  0  0  0  0  0  0
   -4.9354   -1.0524   -0.0407 C   0  0  0  0  0  0  0  0  0  0  0  0
   -6.3534   -0.7345   -0.1161 C   0  0  0  0  0  0  0  0  0  0  0  0
   -4.3471   -2.2916   -0.0592 C   0  0  0  0  0  0  0  0  0  0  0  0
   -5.1571   -3.4012   -0.1269 O   0  0  0  0  0  0  0  0  0  0  0  0
   -4.5896   -4.1870   -0.0159 H   0  0  0  0  0  0  0  0  0  0  0  0
   -2.8895   -2.4757   -0.0248 C   0  0  0  0  0  0  0  0  0  0  0  0
   -2.4054   -3.6277   -0.0162 O   0  0  0  0  0  0  0  0  0  0  0  0
   -7.3343   -1.3970    0.6543 C   0  0  0  0  0  0  0  0  0  0  0  0
   -7.0718   -2.3689    1.5828 O   0  0  0  0  0  0  0  0  0  0  0  0
   -6.1164   -2.5430    1.6096 H   0  0  0  0  0  0  0  0  0  0  0  0
   -8.6975   -1.0689    0.5210 C   0  0  0  0  0  0  0  0  0  0  0  0
   -9.4491   -1.5990    1.1247 H   0  0  0  0  0  0  0  0  0  0  0  0
   -9.0679   -0.0634   -0.3779 C   0  0  0  0  0  0  0  0  0  0  0  0
  -10.3736    0.3082   -0.5639 O   0  0  0  0  0  0  0  0  0  0  0  0
  -10.9349   -0.2356    0.0159 H   0  0  0  0  0  0  0  0  0  0  0  0
   -8.1011    0.6260   -1.1407 C   0  0  0  0  0  0  0  0  0  0  0  0
   -8.4155    1.4177   -1.8359 H   0  0  0  0  0  0  0  0  0  0  0  0
   -6.7646    0.2870   -0.9979 C   0  0  0  0  0  0  0  0  0  0  0  0
   -5.9991    0.8213   -1.5858 H   0  0  0  0  0  0  0  0  0  0  0  0
  2  1  1  0  0  0  0
  3  1  1  0  0  0  0
  3  4  1  0  0  0  0
  4  5  1  0  0  0  0
  6  3  2  0  0  0  0
  7  6  1  0  0  0  0
  8 13  1  0  0  0  0
  8  6  1  0  0  0  0
  9  8  2  0  0  0  0
  9 10  1  0  0  0  0
 10 11  1  0  0  0  0
 10  1  2  0  0  0  0
 11 12  1  0  0  0  0
 14 13  1  0  0  0  0
 15 14  1  0  0  0  0
 15 21  1  0  0  0  0
 16 14  2  0  0  0  0
 16 19  1  0  0  0  0
 17 16  1  0  0  0  0
 17 18  1  0  0  0  0
 19 20  2  0  0  0  0
 19  9  1  0  0  0  0
 21 22  1  0  0  0  0
 22 23  1  0  0  0  0
 24 21  2  0  0  0  0
 24 25  1  0  0  0  0
 26 24  1  0  0  0  0
 27 26  1  0  0  0  0
 27 28  1  0  0  0  0
 29 31  1  0  0  0  0
 29 26  2  0  0  0  0
 30 29  1  0  0  0  0
 31 15  2  0  0  0  0
 32 31  1  0  0  0  0
M  END
>  <is_chroman>
1

>  <nOH>
5

>  <OH_position(s)>
5 12 18 23 28

>  <BDE>
92.180 87.746 76.253 86.863 87.240

>  <maxSDc>
0.274 0.348 0.375 0.280 0.315

>  <PA>
17.277 18.961 23.733 19.779 21.642

>  <ETE>
74.603 68.485 52.219 66.784 65.298

>  <IP>
88.888

>  <PDE>
2.992 -1.441 -12.935 -2.325 -1.948

$$$$
naringenin
 OpenBabel12282122213D

 32 34  0  0  1  0  0  0  0  0999 V2000
    0.0000    0.0000    0.0000 C   0  0  0  0  0  0  0  0  0  0  0  0
    1.0999    0.0000    0.0000 H   0  0  0  0  0  0  0  0  0  0  0  0
   -0.7227    1.1972    0.0000 C   0  0  0  0  0  0  0  0  0  0  0  0
   -0.1106    2.4192    0.0024 O   0  0  0  0  0  0  0  0  0  0  0  0
    0.8544    2.2860    0.0049 H   0  0  0  0  0  0  0  0  0  0  0  0
   -2.1285    1.2070   -0.0158 C   0  0  0  0  0  0  0  0  0  0  0  0
   -2.6845    2.1542   -0.0318 H   0  0  0  0  0  0  0  0  0  0  0  0
   -2.7978   -0.0188   -0.0093 C   0  0  0  0  0  0  0  0  0  0  0  0
   -2.1130   -1.2595    0.0226 C   0  0  0  0  0  0  0  0  0  0  0  0
   -0.6989   -1.2190    0.0061 C   0  0  0  0  0  0  0  0  0  0  0  0
    0.1033   -2.3229    0.0079 O   0  0  0  0  0  0  0  0  0  0  0  0
   -0.4308   -3.1357   -0.0229 H   0  0  0  0  0  0  0  0  0  0  0  0
   -4.1700    0.0766    0.0026 O   0  0  0  0  0  0  0  0  0  0  0  0
   -4.8746   -1.1085   -0.4452 C   0  0  2  0  0  0  0  0  0  0  0  0
   -4.6945   -1.2019   -1.5552 H   0  0  0  0  0  0  0  0  0  0  0  0
   -6.3240   -0.8643   -0.1621 C   0  0  0  0  0  0  0  0  0  0  0  0
   -4.3635   -2.3460    0.2731 C   0  0  0  0  0  0  0  0  0  0  0  0
   -4.5885   -2.2782    1.3734 H   0  0  0  0  0  0  0  0  0  0  0  0
   -4.8902   -3.2518   -0.1292 H   0  0  0  0  0  0  0  0  0  0  0  0
   -2.8788   -2.4973    0.1151 C   0  0  0  0  0  0  0  0  0  0  0  0
   -2.3587   -3.6295    0.1069 O   0  0  0  0  0  0  0  0  0  0  0  0
   -7.2652   -1.0684   -1.1808 C   0  0  0  0  0  0  0  0  0  0  0  0
   -6.9344   -1.3915   -2.1815 H   0  0  0  0  0  0  0  0  0  0  0  0
   -8.6209   -0.8698   -0.9378 C   0  0  0  0  0  0  0  0  0  0  0  0
   -9.3672   -1.0334   -1.7285 H   0  0  0  0  0  0  0  0  0  0  0  0
   -9.0329   -0.4512    0.3407 C   0  0  0  0  0  0  0  0  0  0  0  0
  -10.3822   -0.2702    0.5230 O   0  0  0  0  0  0  0  0  0  0  0  0
  -10.5290    0.0303    1.4360 H   0  0  0  0  0  0  0  0  0  0  0  0
   -8.0975   -0.2348    1.3654 C   0  0  0  0  0  0  0  0  0  0  0  0
   -8.4322    0.0971    2.3600 H   0  0  0  0  0  0  0  0  0  0  0  0
   -6.7455   -0.4460    1.1059 C   0  0  0  0  0  0  0  0  0  0  0  0
   -5.9999   -0.2788    1.9000 H   0  0  0  0  0  0  0  0  0  0  0  0
  1  3  2  0  0  0  0
  1 10  1  0  0  0  0
  2  1  1  0  0  0  0
  3  4  1  0  0  0  0
  4  5  1  0  0  0  0
  6  8  2  0  0  0  0
  6  3  1  0  0  0  0
  7  6  1  0  0  0  0
  8 13  1  0  0  0  0
  8  9  1  0  0  0  0
  9 20  1  0  0  0  0
 10 11  1  0  0  0  0
 10  9  2  0  0  0  0
 12 11  1  0  0  0  0
 14 15  1  6  0  0  0
 14 16  1  0  0  0  0
 14 13  1  0  0  0  0
 14 17  1  0  0  0  0
 16 31  1  0  0  0  0
 17 18  1  0  0  0  0
 19 17  1  0  0  0  0
 20 17  1  0  0  0  0
 21 20  2  0  0  0  0
 22 24  1  0  0  0  0
 22 16  2  0  0  0  0
 23 22  1  0  0  0  0
 24 26  2  0  0  0  0
 25 24  1  0  0  0  0
 26 27  1  0  0  0  0
 26 29  1  0  0  0  0
 27 28  1  0  0  0  0
 29 30  1  0  0  0  0
 31 29  2  0  0  0  0
 31 32  1  0  0  0  0
M  END
>  <is_chroman>
1

>  <nOH>
3

>  <OH_position(s)>
5 12 28

>  <BDE>
90.157 87.372 83.072

>  <maxSDc>
0.316 0.354 0.331

>  <PA>
18.959 21.353 25.821

>  <ETE>
70.898 65.719 56.951

>  <IP>
90.806

>  <PDE>
-0.948 -3.734 -8.034

$$$$
naringin
 OpenBabel12282122213D

 73 77  0  0  1  0  0  0  0  0999 V2000
    0.0000    0.0000    0.0000 C   0  0  0  0  0  0  0  0  0  0  0  0
    2.4005    0.0000    0.0000 C   0  0  1  0  0  0  0  0  0  0  0  0
    2.2778    1.1179    0.0000 H   0  0  0  0  0  0  0  0  0  0  0  0
   -1.1025   -0.6032   -0.6364 C   0  0  0  0  0  0  0  0  0  0  0  0
   -0.9956   -1.5695   -1.1485 H   0  0  0  0  0  0  0  0  0  0  0  0
   -2.3183    0.0773   -0.6304 C   0  0  0  0  0  0  0  0  0  0  0  0
   -2.4846    1.3396   -0.0062 C   0  0  0  0  0  0  0  0  0  0  0  0
   -1.3664    1.8784    0.6657 C   0  0  0  0  0  0  0  0  0  0  0  0
   -1.3712    3.0589    1.3508 O   0  0  0  0  0  0  0  0  0  0  0  0
   -2.2558    3.4642    1.3257 H   0  0  0  0  0  0  0  0  0  0  0  0
   -0.1229    1.2149    0.6750 C   0  0  0  0  0  0  0  0  0  0  0  0
    0.7212    1.6665    1.2169 H   0  0  0  0  0  0  0  0  0  0  0  0
   -3.3723   -0.5598   -1.2548 O   0  0  0  0  0  0  0  0  0  0  0  0
   -4.2908    0.3375   -1.9231 C   0  0  2  0  0  0  0  0  0  0  0  0
   -5.1132   -0.3670   -2.2529 H   0  0  0  0  0  0  0  0  0  0  0  0
   -3.6326    0.9299   -3.1336 C   0  0  0  0  0  0  0  0  0  0  0  0
   -4.8406    1.3281   -0.9116 C   0  0  0  0  0  0  0  0  0  0  0  0
   -5.4834    0.7678   -0.1739 H   0  0  0  0  0  0  0  0  0  0  0  0
   -5.5018    2.0802   -1.4160 H   0  0  0  0  0  0  0  0  0  0  0  0
   -3.7716    2.0210   -0.1164 C   0  0  0  0  0  0  0  0  0  0  0  0
   -4.0115    3.1150    0.4306 O   0  0  0  0  0  0  0  0  0  0  0  0
   -2.7371    0.1218   -3.8547 C   0  0  0  0  0  0  0  0  0  0  0  0
   -2.5607   -0.9160   -3.5266 H   0  0  0  0  0  0  0  0  0  0  0  0
   -2.0541    0.6225   -4.9568 C   0  0  0  0  0  0  0  0  0  0  0  0
   -1.3273    0.0003   -5.5034 H   0  0  0  0  0  0  0  0  0  0  0  0
   -2.2777    1.9508   -5.3553 C   0  0  0  0  0  0  0  0  0  0  0  0
   -1.5993    2.5219   -6.4060 O   0  0  0  0  0  0  0  0  0  0  0  0
   -0.9716    1.8632   -6.7553 H   0  0  0  0  0  0  0  0  0  0  0  0
   -3.2088    2.7560   -4.6786 C   0  0  0  0  0  0  0  0  0  0  0  0
   -3.3935    3.7860   -5.0162 H   0  0  0  0  0  0  0  0  0  0  0  0
   -3.8785    2.2363   -3.5717 C   0  0  0  0  0  0  0  0  0  0  0  0
   -4.6008    2.8793   -3.0442 H   0  0  0  0  0  0  0  0  0  0  0  0
    2.9134   -0.3244    1.2698 O   0  0  0  0  0  0  0  0  0  0  0  0
    3.2053   -1.7124    1.4736 C   0  0  2  0  0  0  0  0  0  0  0  0
    2.2506   -2.3057    1.4220 H   0  0  0  0  0  0  0  0  0  0  0  0
    3.8044   -1.7905    2.8841 C   0  0  0  0  0  0  0  0  0  0  0  0
    3.9910   -3.1385    3.2659 O   0  0  0  0  0  0  0  0  0  0  0  0
    3.1183   -3.5529    3.3135 H   0  0  0  0  0  0  0  0  0  0  0  0
    4.8291   -1.3332    2.9095 H   0  0  0  0  0  0  0  0  0  0  0  0
    3.1320   -1.2618    3.6092 H   0  0  0  0  0  0  0  0  0  0  0  0
    4.1872   -2.2234    0.4100 C   0  0  1  0  0  0  0  0  0  0  0  0
    4.3339   -3.6312    0.5068 O   0  0  0  0  0  0  0  0  0  0  0  0
    4.7532   -3.8129    1.3619 H   0  0  0  0  0  0  0  0  0  0  0  0
    5.1884   -1.7241    0.5341 H   0  0  0  0  0  0  0  0  0  0  0  0
    3.6448   -1.9567   -1.0067 C   0  0  2  0  0  0  0  0  0  0  0  0
    2.7216   -2.5721   -1.1940 H   0  0  0  0  0  0  0  0  0  0  0  0
    4.6379   -2.2694   -1.9705 O   0  0  0  0  0  0  0  0  0  0  0  0
    4.8527   -3.2055   -1.8471 H   0  0  0  0  0  0  0  0  0  0  0  0
    3.3208   -0.4641   -1.1503 C   0  0  1  0  0  0  0  0  0  0  0  0
    2.5954   -0.2164   -2.3529 O   0  0  0  0  0  0  0  0  0  0  0  0
    4.2655    0.1470   -1.1227 H   0  0  0  0  0  0  0  0  0  0  0  0
    3.4120    0.0366   -3.4838 C   0  0  1  0  0  0  0  0  0  0  0  0
    2.5531   -0.2098   -4.7398 C   0  0  1  0  0  0  0  0  0  0  0  0
    1.4959    0.8866   -4.9152 C   0  0  2  0  0  0  0  0  0  0  0  0
    0.8459    0.7783   -6.1677 O   0  0  0  0  0  0  0  0  0  0  0  0
    1.5307    0.7535   -6.8529 H   0  0  0  0  0  0  0  0  0  0  0  0
    2.1241    2.2831   -4.7687 C   0  0  1  0  0  0  0  0  0  0  0  0
    1.1187    3.2839   -4.7807 O   0  0  0  0  0  0  0  0  0  0  0  0
    0.5249    3.0687   -5.5169 H   0  0  0  0  0  0  0  0  0  0  0  0
    2.8428    2.4735   -5.6146 H   0  0  0  0  0  0  0  0  0  0  0  0
    2.8546    2.3782   -3.4191 C   0  0  2  0  0  0  0  0  0  0  0  0
    2.1208    2.2087   -2.5832 H   0  0  0  0  0  0  0  0  0  0  0  0
    3.5662    3.7054   -3.2580 C   0  0  0  0  0  0  0  0  0  0  0  0
    4.0109    3.7817   -2.2377 H   0  0  0  0  0  0  0  0  0  0  0  0
    2.8265    4.5290   -3.4040 H   0  0  0  0  0  0  0  0  0  0  0  0
    4.3820    3.8081   -4.0127 H   0  0  0  0  0  0  0  0  0  0  0  0
    3.8695    1.3664   -3.3584 O   0  0  0  0  0  0  0  0  0  0  0  0
    4.3488   -0.5929   -3.4974 H   0  0  0  0  0  0  0  0  0  0  0  0
    2.0540   -1.2173   -4.6673 H   0  0  0  0  0  0  0  0  0  0  0  0
    3.3857   -0.3003   -5.8794 O   0  0  0  0  0  0  0  0  0  0  0  0
    3.9062    0.5153   -5.9295 H   0  0  0  0  0  0  0  0  0  0  0  0
    0.6761    0.7511   -4.1531 H   0  0  0  0  0  0  0  0  0  0  0  0
    1.1707   -0.7213   -0.0814 O   0  0  0  0  0  0  0  0  0  0  0  0
  1 11  1  0  0  0  0
  2  3  1  6  0  0  0
  2 33  1  0  0  0  0
  4  6  1  0  0  0  0
  4  1  2  0  0  0  0
  5  4  1  0  0  0  0
  6  7  2  0  0  0  0
  7  8  1  0  0  0  0
  8 11  2  0  0  0  0
  8  9  1  0  0  0  0
 10  9  1  0  0  0  0
 11 12  1  0  0  0  0
 13  6  1  0  0  0  0
 14 15  1  6  0  0  0
 14 13  1  0  0  0  0
 14 17  1  0  0  0  0
 16 14  1  0  0  0  0
 17 18  1  0  0  0  0
 17 20  1  0  0  0  0
 19 17  1  0  0  0  0
 20  7  1  0  0  0  0
 20 21  2  0  0  0  0
 22 23  1  0  0  0  0
 22 16  2  0  0  0  0
 24 22  1  0  0  0  0
 25 24  1  0  0  0  0
 26 24  2  0  0  0  0
 26 29  1  0  0  0  0
 27 26  1  0  0  0  0
 28 27  1  0  0  0  0
 29 31  2  0  0  0  0
 30 29  1  0  0  0  0
 31 16  1  0  0  0  0
 31 32  1  0  0  0  0
 33 34  1  0  0  0  0
 34 35  1  6  0  0  0
 34 36  1  0  0  0  0
 36 39  1  0  0  0  0
 36 37  1  0  0  0  0
 36 40  1  0  0  0  0
 37 38  1  0  0  0  0
 41 42  1  0  0  0  0
 41 44  1  1  0  0  0
 41 34  1  0  0  0  0
 42 43  1  0  0  0  0
 45 46  1  6  0  0  0
 45 41  1  0  0  0  0
 47 48  1  0  0  0  0
 47 45  1  0  0  0  0
 49 51  1  1  0  0  0
 49 45  1  0  0  0  0
 49  2  1  0  0  0  0
 50 49  1  0  0  0  0
 52 68  1  1  0  0  0
 52 67  1  0  0  0  0
 52 50  1  0  0  0  0
 53 69  1  1  0  0  0
 53 52  1  0  0  0  0
 54 57  1  0  0  0  0
 54 53  1  0  0  0  0
 54 72  1  1  0  0  0
 55 54  1  0  0  0  0
 56 55  1  0  0  0  0
 57 60  1  6  0  0  0
 57 61  1  0  0  0  0
 58 57  1  0  0  0  0
 59 58  1  0  0  0  0
 61 67  1  0  0  0  0
 61 63  1  0  0  0  0
 61 62  1  1  0  0  0
 63 64  1  0  0  0  0
 65 63  1  0  0  0  0
 66 63  1  0  0  0  0
 70 53  1  0  0  0  0
 71 70  1  0  0  0  0
 73  2  1  0  0  0  0
 73  1  1  0  0  0  0
M  END
>  <is_chroman>
1

>  <nOH>
2

>  <OH_position(s)>
10 28

>  <BDE>
87.319 81.331

>  <maxSDc>
0.349 0.333

>  <PA>
21.886 27.437

>  <ETE>
65.133 53.594

>  <IP>
91.098

>  <PDE>
-4.079 -10.067

$$$$
procyanidin B1
 OpenBabel12282122213D

 68 73  0  0  1  0  0  0  0  0999 V2000
    0.0000    0.0000    0.0000 C   0  0  0  0  0  0  0  0  0  0  0  0
    1.1241    0.0000    0.0000 H   0  0  0  0  0  0  0  0  0  0  0  0
   -0.3321    1.0743    0.0000 H   0  0  0  0  0  0  0  0  0  0  0  0
   -0.5253   -0.6521    1.2727 C   0  0  1  0  0  0  0  0  0  0  0  0
   -1.6168   -0.4024    1.3960 H   0  0  0  0  0  0  0  0  0  0  0  0
   -0.3307   -2.1709    1.1962 C   0  0  2  0  0  0  0  0  0  0  0  0
    0.7680   -2.3995    1.0817 H   0  0  0  0  0  0  0  0  0  0  0  0
   -1.0090   -2.7340    0.0508 O   0  0  0  0  0  0  0  0  0  0  0  0
   -0.9799   -2.0307   -1.1303 C   0  0  0  0  0  0  0  0  0  0  0  0
   -0.5062   -0.7050   -1.2031 C   0  0  0  0  0  0  0  0  0  0  0  0
   -0.5220   -0.0545   -2.4514 C   0  0  0  0  0  0  0  0  0  0  0  0
   -1.0205   -0.6928   -3.5955 C   0  0  0  0  0  0  0  0  0  0  0  0
   -1.0362   -0.1678   -4.5620 H   0  0  0  0  0  0  0  0  0  0  0  0
   -1.4894   -2.0066   -3.4836 C   0  0  0  0  0  0  0  0  0  0  0  0
   -1.4839   -2.7205   -2.2595 C   0  0  0  0  0  0  0  0  0  0  0  0
   -2.0025   -4.1277   -2.2554 C   0  0  2  0  0  0  0  0  0  0  0  0
   -2.2024   -4.4172   -3.3392 H   0  0  0  0  0  0  0  0  0  0  0  0
   -3.3849   -4.2338   -1.5690 C   0  0  2  0  0  0  0  0  0  0  0  0
   -3.9002   -3.2326   -1.5837 H   0  0  0  0  0  0  0  0  0  0  0  0
   -3.2576   -4.7301   -0.1250 C   0  0  2  0  0  0  0  0  0  0  0  0
   -2.6003   -4.0125    0.4494 H   0  0  0  0  0  0  0  0  0  0  0  0
   -2.6152   -6.0269   -0.1202 O   0  0  0  0  0  0  0  0  0  0  0  0
   -1.3670   -6.0298   -0.7142 C   0  0  0  0  0  0  0  0  0  0  0  0
   -0.4941   -7.0245   -0.2500 C   0  0  0  0  0  0  0  0  0  0  0  0
   -0.7875   -7.6908    0.5718 H   0  0  0  0  0  0  0  0  0  0  0  0
    0.7590   -7.1469   -0.8696 C   0  0  0  0  0  0  0  0  0  0  0  0
    1.1339   -6.3103   -1.9284 C   0  0  0  0  0  0  0  0  0  0  0  0
    2.1127   -6.4174   -2.4174 H   0  0  0  0  0  0  0  0  0  0  0  0
    0.2312   -5.3259   -2.3662 C   0  0  0  0  0  0  0  0  0  0  0  0
   -1.0298   -5.1449   -1.7576 C   0  0  0  0  0  0  0  0  0  0  0  0
    0.6769   -4.5811   -3.4315 O   0  0  0  0  0  0  0  0  0  0  0  0
   -0.0448   -4.0110   -3.7452 H   0  0  0  0  0  0  0  0  0  0  0  0
    1.5866   -8.1295   -0.3859 O   0  0  0  0  0  0  0  0  0  0  0  0
    2.4119   -8.1152   -0.9007 H   0  0  0  0  0  0  0  0  0  0  0  0
   -4.5315   -4.9060    0.6438 C   0  0  0  0  0  0  0  0  0  0  0  0
   -4.4154   -5.2880    1.9898 C   0  0  0  0  0  0  0  0  0  0  0  0
   -3.4209   -5.4780    2.4270 H   0  0  0  0  0  0  0  0  0  0  0  0
   -5.5606   -5.4141    2.7818 C   0  0  0  0  0  0  0  0  0  0  0  0
   -6.8393   -5.1680    2.2246 C   0  0  0  0  0  0  0  0  0  0  0  0
   -6.9475   -4.7945    0.8760 C   0  0  0  0  0  0  0  0  0  0  0  0
   -7.9420   -4.6034    0.4459 H   0  0  0  0  0  0  0  0  0  0  0  0
   -5.7972   -4.6659    0.0959 C   0  0  0  0  0  0  0  0  0  0  0  0
   -5.8967   -4.3730   -0.9623 H   0  0  0  0  0  0  0  0  0  0  0  0
   -8.0011   -5.2778    2.9477 O   0  0  0  0  0  0  0  0  0  0  0  0
   -7.7701   -5.5213    3.8600 H   0  0  0  0  0  0  0  0  0  0  0  0
   -5.5248   -5.7755    4.1099 O   0  0  0  0  0  0  0  0  0  0  0  0
   -4.5952   -5.7727    4.4005 H   0  0  0  0  0  0  0  0  0  0  0  0
   -4.2189   -5.0788   -2.3460 O   0  0  0  0  0  0  0  0  0  0  0  0
   -3.8869   -5.9819   -2.2468 H   0  0  0  0  0  0  0  0  0  0  0  0
   -1.9435   -2.6796   -4.5930 O   0  0  0  0  0  0  0  0  0  0  0  0
   -1.9151   -2.0736   -5.3540 H   0  0  0  0  0  0  0  0  0  0  0  0
   -0.0869    1.2329   -2.6399 O   0  0  0  0  0  0  0  0  0  0  0  0
    0.3905    1.5281   -1.8466 H   0  0  0  0  0  0  0  0  0  0  0  0
   -0.8939   -2.9263    2.3673 C   0  0  0  0  0  0  0  0  0  0  0  0
   -0.4181   -4.2258    2.5965 C   0  0  0  0  0  0  0  0  0  0  0  0
    0.3811   -4.6448    1.9652 H   0  0  0  0  0  0  0  0  0  0  0  0
   -0.9809   -5.0024    3.6158 C   0  0  0  0  0  0  0  0  0  0  0  0
   -2.0169   -4.4747    4.4244 C   0  0  0  0  0  0  0  0  0  0  0  0
   -2.4511   -3.1556    4.2221 C   0  0  0  0  0  0  0  0  0  0  0  0
   -3.2399   -2.7392    4.8668 H   0  0  0  0  0  0  0  0  0  0  0  0
   -1.8954   -2.3956    3.1925 C   0  0  0  0  0  0  0  0  0  0  0  0
   -2.2703   -1.3713    3.0385 H   0  0  0  0  0  0  0  0  0  0  0  0
   -2.6647   -5.2160    5.3824 O   0  0  0  0  0  0  0  0  0  0  0  0
   -2.1520   -6.0277    5.5403 H   0  0  0  0  0  0  0  0  0  0  0  0
   -0.5937   -6.2940    3.8870 O   0  0  0  0  0  0  0  0  0  0  0  0
    0.1708   -6.5050    3.3256 H   0  0  0  0  0  0  0  0  0  0  0  0
    0.2226   -0.1052    2.3482 O   0  0  0  0  0  0  0  0  0  0  0  0
   -0.1229   -0.5041    3.1597 H   0  0  0  0  0  0  0  0  0  0  0  0
  1  3  1  0  0  0  0
  1  2  1  0  0  0  0
  1  4  1  0  0  0  0
  4  5  1  1  0  0  0
  4 67  1  0  0  0  0
  6  7  1  6  0  0  0
  6  4  1  0  0  0  0
  6 54  1  0  0  0  0
  8  6  1  0  0  0  0
  9  8  1  0  0  0  0
 10  9  1  0  0  0  0
 10  1  1  0  0  0  0
 11 10  2  0  0  0  0
 12 14  2  0  0  0  0
 12 11  1  0  0  0  0
 13 12  1  0  0  0  0
 14 15  1  0  0  0  0
 15 16  1  0  0  0  0
 15  9  2  0  0  0  0
 16 17  1  6  0  0  0
 16 30  1  0  0  0  0
 16 18  1  0  0  0  0
 18 19  1  1  0  0  0
 18 20  1  0  0  0  0
 20 22  1  0  0  0  0
 20 21  1  1  0  0  0
 20 35  1  0  0  0  0
 23 24  1  0  0  0  0
 23 22  1  0  0  0  0
 24 25  1  0  0  0  0
 26 33  1  0  0  0  0
 26 24  2  0  0  0  0
 27 26  1  0  0  0  0
 28 27  1  0  0  0  0
 29 27  2  0  0  0  0
 29 30  1  0  0  0  0
 30 23  2  0  0  0  0
 31 29  1  0  0  0  0
 32 31  1  0  0  0  0
 34 33  1  0  0  0  0
 35 36  1  0  0  0  0
 36 37  1  0  0  0  0
 36 38  2  0  0  0  0
 38 46  1  0  0  0  0
 39 38  1  0  0  0  0
 39 44  1  0  0  0  0
 40 39  2  0  0  0  0
 41 40  1  0  0  0  0
 42 35  2  0  0  0  0
 42 40  1  0  0  0  0
 43 42  1  0  0  0  0
 44 45  1  0  0  0  0
 46 47  1  0  0  0  0
 48 49  1  0  0  0  0
 48 18  1  0  0  0  0
 50 14  1  0  0  0  0
 51 50  1  0  0  0  0
 52 11  1  0  0  0  0
 52 53  1  0  0  0  0
 54 55  2  0  0  0  0
 54 61  1  0  0  0  0
 55 57  1  0  0  0  0
 56 55  1  0  0  0  0
 57 65  1  0  0  0  0
 57 58  2  0  0  0  0
 58 63  1  0  0  0  0
 59 58  1  0  0  0  0
 59 60  1  0  0  0  0
 61 59  2  0  0  0  0
 62 61  1  0  0  0  0
 63 64  1  0  0  0  0
 66 65  1  0  0  0  0
 67 68  1  0  0  0  0
M  END
>  <is_chroman>
1

>  <nOH>
10

>  <OH_position(s)>
32 34 45 47 49 51 53 64 66 68

>  <BDE>
82.935 83.852 78.169 73.751 107.414 83.576 83.397 79.286 78.633 104.785

>  <maxSDc>
0.338 0.354 0.271 0.257 0.086 0.346 0.347 0.267 0.247 0.073

>  <PA>
29.928 26.093 26.652 23.610 49.783 23.277 23.559 25.454 26.548 45.848

>  <ETE>
52.707 57.459 51.217 49.842 57.331 59.999 59.539 53.531 51.785 58.637

>  <IP>
92.877

>  <PDE>
-10.242 -9.325 -15.008 -19.426 14.237 -9.601 -9.780 -13.891 -14.544 11.608

$$$$
procyanidin B2-digallate
 OpenBabel12282122213D

 98105  0  0  1  0  0  0  0  0999 V2000
    0.0000    0.0000    0.0000 C   0  0  0  0  0  0  0  0  0  0  0  0
    1.1241    0.0000    0.0000 H   0  0  0  0  0  0  0  0  0  0  0  0
   -0.3380    1.0744    0.0000 H   0  0  0  0  0  0  0  0  0  0  0  0
   -0.4995   -0.6345    1.2875 C   0  0  2  0  0  0  0  0  0  0  0  0
    0.0884   -0.2536    2.1682 H   0  0  0  0  0  0  0  0  0  0  0  0
   -0.3807   -2.1640    1.2099 C   0  0  2  0  0  0  0  0  0  0  0  0
    0.7167   -2.4175    1.1422 H   0  0  0  0  0  0  0  0  0  0  0  0
   -1.0206   -2.7321    0.0492 O   0  0  0  0  0  0  0  0  0  0  0  0
   -0.9975   -2.0197   -1.1272 C   0  0  0  0  0  0  0  0  0  0  0  0
   -0.5061   -0.7018   -1.2047 C   0  0  0  0  0  0  0  0  0  0  0  0
   -0.5333   -0.0494   -2.4522 C   0  0  0  0  0  0  0  0  0  0  0  0
   -1.0661   -0.6735   -3.5879 C   0  0  0  0  0  0  0  0  0  0  0  0
   -1.0892   -0.1468   -4.5531 H   0  0  0  0  0  0  0  0  0  0  0  0
   -1.5664   -1.9751   -3.4681 C   0  0  0  0  0  0  0  0  0  0  0  0
   -1.5412   -2.6921   -2.2487 C   0  0  0  0  0  0  0  0  0  0  0  0
   -2.1159   -4.0768   -2.2032 C   0  0  2  0  0  0  0  0  0  0  0  0
   -2.5764   -4.3065   -3.2141 H   0  0  0  0  0  0  0  0  0  0  0  0
   -3.2477   -4.1726   -1.1662 C   0  0  2  0  0  0  0  0  0  0  0  0
   -2.8924   -3.7727   -0.1716 H   0  0  0  0  0  0  0  0  0  0  0  0
   -3.6708   -5.6325   -0.9390 C   0  0  2  0  0  0  0  0  0  0  0  0
   -4.4760   -5.6611   -0.1435 H   0  0  0  0  0  0  0  0  0  0  0  0
   -2.5580   -6.2773   -0.2913 O   0  0  0  0  0  0  0  0  0  0  0  0
   -1.3489   -6.1464   -0.9549 C   0  0  0  0  0  0  0  0  0  0  0  0
   -0.3864   -7.0963   -0.5826 C   0  0  0  0  0  0  0  0  0  0  0  0
   -0.6054   -7.8446    0.1908 H   0  0  0  0  0  0  0  0  0  0  0  0
    0.8578   -7.0683   -1.2306 C   0  0  0  0  0  0  0  0  0  0  0  0
    1.1176   -6.1619   -2.2654 C   0  0  0  0  0  0  0  0  0  0  0  0
    2.0735   -6.1769   -2.8079 H   0  0  0  0  0  0  0  0  0  0  0  0
    0.1269   -5.2254   -2.6103 C   0  0  0  0  0  0  0  0  0  0  0  0
   -1.1003   -5.1444   -1.9184 C   0  0  0  0  0  0  0  0  0  0  0  0
    0.4629   -4.4134   -3.6668 O   0  0  0  0  0  0  0  0  0  0  0  0
   -0.3400   -3.9702   -3.9869 H   0  0  0  0  0  0  0  0  0  0  0  0
    1.7844   -7.9934   -0.8165 O   0  0  0  0  0  0  0  0  0  0  0  0
    2.5794   -7.8972   -1.3683 H   0  0  0  0  0  0  0  0  0  0  0  0
   -4.1390   -6.4240   -2.1226 C   0  0  0  0  0  0  0  0  0  0  0  0
   -3.9696   -7.8179   -2.1006 C   0  0  0  0  0  0  0  0  0  0  0  0
   -3.4558   -8.2997   -1.2531 H   0  0  0  0  0  0  0  0  0  0  0  0
   -4.4499   -8.5959   -3.1593 C   0  0  0  0  0  0  0  0  0  0  0  0
   -5.1122   -7.9854   -4.2519 C   0  0  0  0  0  0  0  0  0  0  0  0
   -5.2837   -6.5930   -4.2651 C   0  0  0  0  0  0  0  0  0  0  0  0
   -5.8000   -6.1188   -5.1130 H   0  0  0  0  0  0  0  0  0  0  0  0
   -4.7979   -5.8258   -3.2056 C   0  0  0  0  0  0  0  0  0  0  0  0
   -4.9384   -4.7330   -3.2371 H   0  0  0  0  0  0  0  0  0  0  0  0
   -5.6105   -8.6976   -5.3150 O   0  0  0  0  0  0  0  0  0  0  0  0
   -5.3802   -9.6334   -5.1893 H   0  0  0  0  0  0  0  0  0  0  0  0
   -4.3216   -9.9650   -3.2094 O   0  0  0  0  0  0  0  0  0  0  0  0
   -3.8167  -10.2492   -2.4288 H   0  0  0  0  0  0  0  0  0  0  0  0
   -4.3510   -3.3837   -1.6347 O   0  0  0  0  0  0  0  0  0  0  0  0
   -5.1947   -2.8536   -0.6947 C   0  0  0  0  0  0  0  0  0  0  0  0
   -5.0044   -3.1337    0.4963 O   0  0  0  0  0  0  0  0  0  0  0  0
   -6.2513   -1.9976   -1.2544 C   0  0  0  0  0  0  0  0  0  0  0  0
   -6.4538   -1.9209   -2.6379 C   0  0  0  0  0  0  0  0  0  0  0  0
   -5.8239   -2.4968   -3.3338 H   0  0  0  0  0  0  0  0  0  0  0  0
   -7.4712   -1.0929   -3.1397 C   0  0  0  0  0  0  0  0  0  0  0  0
   -8.2819   -0.3399   -2.2576 C   0  0  0  0  0  0  0  0  0  0  0  0
   -8.0561   -0.4339   -0.8649 C   0  0  0  0  0  0  0  0  0  0  0  0
   -7.0477   -1.2641   -0.3610 C   0  0  0  0  0  0  0  0  0  0  0  0
   -6.8797   -1.3403    0.7273 H   0  0  0  0  0  0  0  0  0  0  0  0
   -8.8852    0.3180   -0.0668 O   0  0  0  0  0  0  0  0  0  0  0  0
   -8.5292    0.3090    0.8397 H   0  0  0  0  0  0  0  0  0  0  0  0
   -9.2605    0.4379   -2.8190 O   0  0  0  0  0  0  0  0  0  0  0  0
   -9.6697    0.9717   -2.1150 H   0  0  0  0  0  0  0  0  0  0  0  0
   -7.6320   -1.0571   -4.5019 O   0  0  0  0  0  0  0  0  0  0  0  0
   -8.3431   -0.4268   -4.7107 H   0  0  0  0  0  0  0  0  0  0  0  0
   -2.0717   -2.6354   -4.5633 O   0  0  0  0  0  0  0  0  0  0  0  0
   -2.0743   -2.0219   -5.3181 H   0  0  0  0  0  0  0  0  0  0  0  0
   -0.0662    1.2267   -2.6479 O   0  0  0  0  0  0  0  0  0  0  0  0
    0.4115    1.5164   -1.8531 H   0  0  0  0  0  0  0  0  0  0  0  0
   -1.0234   -2.8315    2.3897 C   0  0  0  0  0  0  0  0  0  0  0  0
   -2.4135   -2.9915    2.4097 C   0  0  0  0  0  0  0  0  0  0  0  0
   -3.0199   -2.6556    1.5507 H   0  0  0  0  0  0  0  0  0  0  0  0
   -3.0339   -3.5667    3.5230 C   0  0  0  0  0  0  0  0  0  0  0  0
   -2.2558   -4.0067    4.6182 C   0  0  0  0  0  0  0  0  0  0  0  0
   -0.8587   -3.8532    4.5846 C   0  0  0  0  0  0  0  0  0  0  0  0
   -0.2578   -4.1964    5.4396 H   0  0  0  0  0  0  0  0  0  0  0  0
   -0.2497   -3.2715    3.4723 C   0  0  0  0  0  0  0  0  0  0  0  0
    0.8458   -3.1572    3.4512 H   0  0  0  0  0  0  0  0  0  0  0  0
   -2.8074   -4.5640    5.7450 O   0  0  0  0  0  0  0  0  0  0  0  0
   -3.7567   -4.6994    5.5806 H   0  0  0  0  0  0  0  0  0  0  0  0
   -4.4056   -3.6780    3.6238 O   0  0  0  0  0  0  0  0  0  0  0  0
   -4.7582   -3.7722    2.7211 H   0  0  0  0  0  0  0  0  0  0  0  0
   -1.8964   -0.3330    1.4800 O   0  0  0  0  0  0  0  0  0  0  0  0
   -2.2306    0.8591    2.0529 C   0  0  0  0  0  0  0  0  0  0  0  0
   -1.3347    1.6689    2.3177 O   0  0  0  0  0  0  0  0  0  0  0  0
   -3.6829    0.9987    2.2627 C   0  0  0  0  0  0  0  0  0  0  0  0
   -4.4329   -0.1213    2.6462 C   0  0  0  0  0  0  0  0  0  0  0  0
   -3.9413   -1.0934    2.8197 H   0  0  0  0  0  0  0  0  0  0  0  0
   -5.8210   -0.0028    2.7845 C   0  0  0  0  0  0  0  0  0  0  0  0
   -6.4590    1.2382    2.5617 C   0  0  0  0  0  0  0  0  0  0  0  0
   -5.6789    2.3622    2.2081 C   0  0  0  0  0  0  0  0  0  0  0  0
   -4.2861    2.2446    2.0547 C   0  0  0  0  0  0  0  0  0  0  0  0
   -3.6890    3.1242    1.7690 H   0  0  0  0  0  0  0  0  0  0  0  0
   -6.2331    3.5932    1.9703 O   0  0  0  0  0  0  0  0  0  0  0  0
   -7.1748    3.5553    2.2150 H   0  0  0  0  0  0  0  0  0  0  0  0
   -7.8235    1.3899    2.6045 O   0  0  0  0  0  0  0  0  0  0  0  0
   -8.1690    0.7707    3.2732 H   0  0  0  0  0  0  0  0  0  0  0  0
   -6.6390   -1.0575    3.1100 O   0  0  0  0  0  0  0  0  0  0  0  0
   -6.0776   -1.8022    3.3911 H   0  0  0  0  0  0  0  0  0  0  0  0
  1  3  1  0  0  0  0
  1  2  1  0  0  0  0
  1  4  1  0  0  0  0
  4 82  1  0  0  0  0
  4  5  1  1  0  0  0
  6  7  1  6  0  0  0
  6  4  1  0  0  0  0
  6 69  1  0  0  0  0
  8  6  1  0  0  0  0
  9  8  1  0  0  0  0
 10  9  1  0  0  0  0
 10  1  1  0  0  0  0
 11 10  2  0  0  0  0
 12 14  2  0  0  0  0
 12 11  1  0  0  0  0
 13 12  1  0  0  0  0
 14 15  1  0  0  0  0
 15 16  1  0  0  0  0
 15  9  2  0  0  0  0
 16 17  1  6  0  0  0
 16 30  1  0  0  0  0
 16 18  1  0  0  0  0
 18 20  1  0  0  0  0
 18 19  1  1  0  0  0
 20 22  1  0  0  0  0
 20 21  1  1  0  0  0
 23 24  1  0  0  0  0
 23 22  1  0  0  0  0
 24 25  1  0  0  0  0
 26 33  1  0  0  0  0
 26 24  2  0  0  0  0
 27 26  1  0  0  0  0
 28 27  1  0  0  0  0
 29 27  2  0  0  0  0
 29 30  1  0  0  0  0
 30 23  2  0  0  0  0
 31 29  1  0  0  0  0
 32 31  1  0  0  0  0
 34 33  1  0  0  0  0
 35 36  1  0  0  0  0
 35 20  1  0  0  0  0
 36 37  1  0  0  0  0
 38 36  2  0  0  0  0
 39 38  1  0  0  0  0
 40 39  2  0  0  0  0
 40 42  1  0  0  0  0
 41 40  1  0  0  0  0
 42 35  2  0  0  0  0
 43 42  1  0  0  0  0
 44 45  1  0  0  0  0
 44 39  1  0  0  0  0
 46 38  1  0  0  0  0
 46 47  1  0  0  0  0
 48 18  1  0  0  0  0
 48 49  1  0  0  0  0
 49 50  2  0  0  0  0
 51 49  1  0  0  0  0
 51 57  1  0  0  0  0
 52 51  2  0  0  0  0
 53 52  1  0  0  0  0
 54 52  1  0  0  0  0
 54 55  2  0  0  0  0
 55 56  1  0  0  0  0
 56 57  2  0  0  0  0
 56 59  1  0  0  0  0
 57 58  1  0  0  0  0
 59 60  1  0  0  0  0
 61 55  1  0  0  0  0
 61 62  1  0  0  0  0
 63 54  1  0  0  0  0
 64 63  1  0  0  0  0
 65 14  1  0  0  0  0
 66 65  1  0  0  0  0
 67 11  1  0  0  0  0
 67 68  1  0  0  0  0
 69 70  2  0  0  0  0
 69 76  1  0  0  0  0
 70 72  1  0  0  0  0
 71 70  1  0  0  0  0
 72 80  1  0  0  0  0
 72 73  2  0  0  0  0
 73 78  1  0  0  0  0
 74 73  1  0  0  0  0
 74 75  1  0  0  0  0
 76 74  2  0  0  0  0
 77 76  1  0  0  0  0
 79 78  1  0  0  0  0
 81 80  1  0  0  0  0
 82 83  1  0  0  0  0
 83 85  1  0  0  0  0
 83 84  2  0  0  0  0
 85 86  1  0  0  0  0
 86 88  2  0  0  0  0
 86 87  1  0  0  0  0
 88 97  1  0  0  0  0
 89 95  1  0  0  0  0
 89 88  1  0  0  0  0
 90 89  2  0  0  0  0
 91 90  1  0  0  0  0
 91 85  2  0  0  0  0
 92 91  1  0  0  0  0
 93 90  1  0  0  0  0
 93 94  1  0  0  0  0
 95 96  1  0  0  0  0
 97 98  1  0  0  0  0
M  END
>  <is_chroman>
1

>  <nOH>
14

>  <OH_position(s)>
32 34 45 47 60 62 64 66 68 79 81 94 96 98

>  <BDE>
84.360 83.728 78.133 78.052 78.592 78.203 81.076 84.020 82.988 78.702 76.909 82.058 78.461 82.263

>  <maxSDc>
0.334 0.364 0.269 0.247 0.244 0.240 0.259 0.347 0.349 0.271 0.252 0.259 0.239 0.251

>  <PA>
30.901 25.966 27.160 26.508 22.536 19.893 24.435 25.042 24.861 27.742 30.626 24.160 20.310 21.808

>  <ETE>
53.158 57.461 50.673 51.244 55.756 58.010 56.341 58.678 57.828 50.660 45.983 57.599 57.851 60.154

>  <IP>
85.181

>  <PDE>
-1.121 -1.753 -7.348 -7.428 -6.889 -7.277 -4.405 -1.461 -2.492 -6.779 -8.572 -3.422 -7.019 -3.218

$$$$
procyanidin C1
 OpenBabel12282122213D

101109  0  0  1  0  0  0  0  0999 V2000
    0.0000    0.0000    0.0000 C   0  0  0  0  0  0  0  0  0  0  0  0
    1.1224    0.0000    0.0000 H   0  0  0  0  0  0  0  0  0  0  0  0
   -0.3285    1.0762    0.0000 H   0  0  0  0  0  0  0  0  0  0  0  0
   -0.5230   -0.6924    1.2513 C   0  0  2  0  0  0  0  0  0  0  0  0
   -0.0564   -1.7140    1.3594 H   0  0  0  0  0  0  0  0  0  0  0  0
   -2.0502   -0.8504    1.1583 C   0  0  2  0  0  0  0  0  0  0  0  0
   -2.4094   -1.5339    1.9900 H   0  0  0  0  0  0  0  0  0  0  0  0
   -2.4356   -1.5914   -0.0085 O   0  0  0  0  0  0  0  0  0  0  0  0
   -1.7086   -1.4319   -1.1688 C   0  0  0  0  0  0  0  0  0  0  0  0
   -0.5184   -0.6802   -1.2111 C   0  0  0  0  0  0  0  0  0  0  0  0
    0.1758   -0.5902   -2.4332 C   0  0  0  0  0  0  0  0  0  0  0  0
   -0.2855   -1.2490   -3.5792 C   0  0  0  0  0  0  0  0  0  0  0  0
    0.2689   -1.1802   -4.5275 H   0  0  0  0  0  0  0  0  0  0  0  0
   -1.4631   -2.0031   -3.4976 C   0  0  0  0  0  0  0  0  0  0  0  0
   -2.2134   -2.1118   -2.3024 C   0  0  0  0  0  0  0  0  0  0  0  0
   -3.4781   -2.9150   -2.3250 C   0  0  2  0  0  0  0  0  0  0  0  0
   -3.4237   -3.6057   -3.2280 H   0  0  0  0  0  0  0  0  0  0  0  0
   -4.6991   -2.0077   -2.5828 C   0  0  2  0  0  0  0  0  0  0  0  0
   -4.3917   -1.1158   -3.1976 H   0  0  0  0  0  0  0  0  0  0  0  0
   -5.2968   -1.5569   -1.2470 C   0  0  2  0  0  0  0  0  0  0  0  0
   -4.4756   -1.0798   -0.6313 H   0  0  0  0  0  0  0  0  0  0  0  0
   -5.7736   -2.7235   -0.5335 O   0  0  0  0  0  0  0  0  0  0  0  0
   -4.8008   -3.6770   -0.2969 C   0  0  0  0  0  0  0  0  0  0  0  0
   -5.0348   -4.5455    0.7930 C   0  0  0  0  0  0  0  0  0  0  0  0
   -4.0691   -5.5520    1.0302 C   0  0  0  0  0  0  0  0  0  0  0  0
   -2.9453   -5.7158    0.2138 C   0  0  0  0  0  0  0  0  0  0  0  0
   -2.2153   -6.5143    0.4107 H   0  0  0  0  0  0  0  0  0  0  0  0
   -2.7649   -4.8459   -0.8721 C   0  0  0  0  0  0  0  0  0  0  0  0
   -3.6756   -3.8032   -1.1397 C   0  0  0  0  0  0  0  0  0  0  0  0
   -1.6605   -5.1110   -1.6440 O   0  0  0  0  0  0  0  0  0  0  0  0
   -1.5654   -4.4151   -2.3160 H   0  0  0  0  0  0  0  0  0  0  0  0
   -4.2716   -6.3583    2.1247 O   0  0  0  0  0  0  0  0  0  0  0  0
   -3.5637   -7.0253    2.1503 H   0  0  0  0  0  0  0  0  0  0  0  0
   -6.2689   -4.5031    1.6438 C   0  0  2  0  0  0  0  0  0  0  0  0
   -6.1836   -5.3059    2.4406 H   0  0  0  0  0  0  0  0  0  0  0  0
   -7.4885   -4.8558    0.7717 C   0  0  2  0  0  0  0  0  0  0  0  0
   -7.4670   -4.2423   -0.1773 H   0  0  0  0  0  0  0  0  0  0  0  0
   -8.8115   -4.5652    1.5009 C   0  0  2  0  0  0  0  0  0  0  0  0
   -9.6620   -4.6735    0.7579 H   0  0  0  0  0  0  0  0  0  0  0  0
   -8.8881   -3.1776    1.8440 O   0  0  0  0  0  0  0  0  0  0  0  0
   -7.7527   -2.6000    2.3785 C   0  0  0  0  0  0  0  0  0  0  0  0
   -7.9728   -1.3253    2.9256 C   0  0  0  0  0  0  0  0  0  0  0  0
   -8.9697   -0.8656    2.8925 H   0  0  0  0  0  0  0  0  0  0  0  0
   -6.8850   -0.6595    3.5105 C   0  0  0  0  0  0  0  0  0  0  0  0
   -5.6361   -1.2783    3.6329 C   0  0  0  0  0  0  0  0  0  0  0  0
   -4.8035   -0.7786    4.1491 H   0  0  0  0  0  0  0  0  0  0  0  0
   -5.4487   -2.5511    3.0644 C   0  0  0  0  0  0  0  0  0  0  0  0
   -6.4806   -3.2088    2.3594 C   0  0  0  0  0  0  0  0  0  0  0  0
   -4.1952   -3.0744    3.2570 O   0  0  0  0  0  0  0  0  0  0  0  0
   -4.1771   -3.9858    2.9205 H   0  0  0  0  0  0  0  0  0  0  0  0
   -7.1194    0.6207    3.9517 O   0  0  0  0  0  0  0  0  0  0  0  0
   -6.2790    0.9917    4.2777 H   0  0  0  0  0  0  0  0  0  0  0  0
   -9.0824   -5.4668    2.6677 C   0  0  0  0  0  0  0  0  0  0  0  0
   -9.5717   -6.7539    2.3921 C   0  0  0  0  0  0  0  0  0  0  0  0
   -9.7330   -7.0835    1.3535 H   0  0  0  0  0  0  0  0  0  0  0  0
   -9.8566   -7.6313    3.4469 C   0  0  0  0  0  0  0  0  0  0  0  0
   -9.6565   -7.2149    4.7863 C   0  0  0  0  0  0  0  0  0  0  0  0
   -9.1796   -5.9257    5.0540 C   0  0  0  0  0  0  0  0  0  0  0  0
   -9.0292   -5.6009    6.0954 H   0  0  0  0  0  0  0  0  0  0  0  0
   -8.8969   -5.0612    3.9955 C   0  0  0  0  0  0  0  0  0  0  0  0
   -8.5260   -4.0469    4.2134 H   0  0  0  0  0  0  0  0  0  0  0  0
   -9.9577   -8.1326    5.7635 O   0  0  0  0  0  0  0  0  0  0  0  0
   -9.7786   -7.7235    6.6272 H   0  0  0  0  0  0  0  0  0  0  0  0
  -10.3222   -8.8816    3.1171 O   0  0  0  0  0  0  0  0  0  0  0  0
  -10.5225   -9.3582    3.9402 H   0  0  0  0  0  0  0  0  0  0  0  0
   -7.4475   -6.1958    0.3280 O   0  0  0  0  0  0  0  0  0  0  0  0
   -7.3785   -6.7643    1.1091 H   0  0  0  0  0  0  0  0  0  0  0  0
   -6.4467   -0.6024   -1.3283 C   0  0  0  0  0  0  0  0  0  0  0  0
   -6.9807   -0.1243   -0.1229 C   0  0  0  0  0  0  0  0  0  0  0  0
   -6.6089   -0.5162    0.8384 H   0  0  0  0  0  0  0  0  0  0  0  0
   -7.9966    0.8366   -0.1419 C   0  0  0  0  0  0  0  0  0  0  0  0
   -8.4947    1.3218   -1.3749 C   0  0  0  0  0  0  0  0  0  0  0  0
   -7.9673    0.8249   -2.5775 C   0  0  0  0  0  0  0  0  0  0  0  0
   -8.3576    1.2004   -3.5352 H   0  0  0  0  0  0  0  0  0  0  0  0
   -6.9525   -0.1325   -2.5475 C   0  0  0  0  0  0  0  0  0  0  0  0
   -6.5540   -0.5195   -3.4995 H   0  0  0  0  0  0  0  0  0  0  0  0
   -9.4772    2.2772   -1.4605 O   0  0  0  0  0  0  0  0  0  0  0  0
   -9.7861    2.4796   -0.5614 H   0  0  0  0  0  0  0  0  0  0  0  0
   -8.5689    1.3545    0.9996 O   0  0  0  0  0  0  0  0  0  0  0  0
   -8.1201    0.9614    1.7685 H   0  0  0  0  0  0  0  0  0  0  0  0
   -5.6426   -2.6921   -3.3889 O   0  0  0  0  0  0  0  0  0  0  0  0
   -6.0427   -3.3828   -2.8416 H   0  0  0  0  0  0  0  0  0  0  0  0
   -1.9417   -2.6796   -4.5922 O   0  0  0  0  0  0  0  0  0  0  0  0
   -1.3216   -2.5468   -5.3307 H   0  0  0  0  0  0  0  0  0  0  0  0
    1.3230    0.1608   -2.4413 O   0  0  0  0  0  0  0  0  0  0  0  0
    1.7085    0.1204   -3.3344 H   0  0  0  0  0  0  0  0  0  0  0  0
   -2.7852    0.4544    1.2494 C   0  0  0  0  0  0  0  0  0  0  0  0
   -3.2631    0.8481    2.5082 C   0  0  0  0  0  0  0  0  0  0  0  0
   -3.0683    0.2352    3.4017 H   0  0  0  0  0  0  0  0  0  0  0  0
   -4.0012    2.0331    2.6325 C   0  0  0  0  0  0  0  0  0  0  0  0
   -4.2201    2.8515    1.4976 C   0  0  0  0  0  0  0  0  0  0  0  0
   -3.7264    2.4594    0.2461 C   0  0  0  0  0  0  0  0  0  0  0  0
   -3.9043    3.0937   -0.6360 H   0  0  0  0  0  0  0  0  0  0  0  0
   -3.0233    1.2599    0.1279 C   0  0  0  0  0  0  0  0  0  0  0  0
   -2.6547    0.9397   -0.8601 H   0  0  0  0  0  0  0  0  0  0  0  0
   -4.9254    4.0121    1.7071 O   0  0  0  0  0  0  0  0  0  0  0  0
   -5.0764    4.4343    0.8448 H   0  0  0  0  0  0  0  0  0  0  0  0
   -4.5052    2.3302    3.8777 O   0  0  0  0  0  0  0  0  0  0  0  0
   -4.9874    3.1726    3.8183 H   0  0  0  0  0  0  0  0  0  0  0  0
   -0.1451   -0.0076    2.4278 O   0  0  0  0  0  0  0  0  0  0  0  0
   -0.5496    0.8716    2.3994 H   0  0  0  0  0  0  0  0  0  0  0  0
  1  3  1  0  0  0  0
  1  4  1  0  0  0  0
  2  1  1  0  0  0  0
  4  5  1  1  0  0  0
  4100  1  0  0  0  0
  6 87  1  0  0  0  0
  6  4  1  0  0  0  0
  6  7  1  1  0  0  0
  8  6  1  0  0  0  0
  9  8  1  0  0  0  0
 10  9  1  0  0  0  0
 10  1  1  0  0  0  0
 11 10  2  0  0  0  0
 12 14  2  0  0  0  0
 12 11  1  0  0  0  0
 13 12  1  0  0  0  0
 14 15  1  0  0  0  0
 15  9  2  0  0  0  0
 16 17  1  6  0  0  0
 16 15  1  0  0  0  0
 16 29  1  0  0  0  0
 18 19  1  6  0  0  0
 18 16  1  0  0  0  0
 18 20  1  0  0  0  0
 20 21  1  1  0  0  0
 20 22  1  0  0  0  0
 22 23  1  0  0  0  0
 23 24  1  0  0  0  0
 24 25  2  0  0  0  0
 24 34  1  0  0  0  0
 25 32  1  0  0  0  0
 26 27  1  0  0  0  0
 26 25  1  0  0  0  0
 28 26  2  0  0  0  0
 29 28  1  0  0  0  0
 29 23  2  0  0  0  0
 30 28  1  0  0  0  0
 31 30  1  0  0  0  0
 32 33  1  0  0  0  0
 34 48  1  0  0  0  0
 34 35  1  1  0  0  0
 36 37  1  6  0  0  0
 36 38  1  0  0  0  0
 36 34  1  0  0  0  0
 38 39  1  6  0  0  0
 38 40  1  0  0  0  0
 38 53  1  0  0  0  0
 40 41  1  0  0  0  0
 41 42  1  0  0  0  0
 42 44  2  0  0  0  0
 43 42  1  0  0  0  0
 44 45  1  0  0  0  0
 44 51  1  0  0  0  0
 45 46  1  0  0  0  0
 47 49  1  0  0  0  0
 47 45  2  0  0  0  0
 48 41  2  0  0  0  0
 48 47  1  0  0  0  0
 50 49  1  0  0  0  0
 51 52  1  0  0  0  0
 53 60  1  0  0  0  0
 54 53  2  0  0  0  0
 54 56  1  0  0  0  0
 55 54  1  0  0  0  0
 56 57  2  0  0  0  0
 57 58  1  0  0  0  0
 57 62  1  0  0  0  0
 58 59  1  0  0  0  0
 60 61  1  0  0  0  0
 60 58  2  0  0  0  0
 62 63  1  0  0  0  0
 64 56  1  0  0  0  0
 64 65  1  0  0  0  0
 66 36  1  0  0  0  0
 66 67  1  0  0  0  0
 68 20  1  0  0  0  0
 68 69  1  0  0  0  0
 69 70  1  0  0  0  0
 71 69  2  0  0  0  0
 71 79  1  0  0  0  0
 72 71  1  0  0  0  0
 73 75  1  0  0  0  0
 73 72  2  0  0  0  0
 74 73  1  0  0  0  0
 75 68  2  0  0  0  0
 76 75  1  0  0  0  0
 77 72  1  0  0  0  0
 77 78  1  0  0  0  0
 79 80  1  0  0  0  0
 81 82  1  0  0  0  0
 81 18  1  0  0  0  0
 83 14  1  0  0  0  0
 84 83  1  0  0  0  0
 85 11  1  0  0  0  0
 86 85  1  0  0  0  0
 87 88  1  0  0  0  0
 88 90  2  0  0  0  0
 88 89  1  0  0  0  0
 90 98  1  0  0  0  0
 91 96  1  0  0  0  0
 91 90  1  0  0  0  0
 92 91  2  0  0  0  0
 93 92  1  0  0  0  0
 94 92  1  0  0  0  0
 94 87  2  0  0  0  0
 95 94  1  0  0  0  0
 97 96  1  0  0  0  0
 99 98  1  0  0  0  0
101100  1  0  0  0  0
M  END
>  <is_chroman>
1

>  <nOH>
15

>  <OH_position(s)>
31 33 50 52 63 65 67 78 80 82 84 86 97 99 101

>  <BDE>
83.800 83.772 85.392 84.919 77.767 78.615 108.125 78.413 78.212 109.423 83.330 84.110 78.110 78.882 108.904

>  <maxSDc>
0.348 0.344 0.331 0.363 0.264 0.248 0.068 0.273 0.248 0.103 0.351 0.345 0.265 0.248 0.075

>  <PA>
28.113 25.099 32.673 27.138 25.022 28.052 51.343 27.910 31.476 51.704 24.363 24.324 26.798 29.938 47.697

>  <ETE>
55.386 58.373 52.419 57.481 52.446 50.263 56.482 50.203 46.436 57.419 58.667 59.486 51.012 48.644 60.907

>  <IP>
85.590

>  <PDE>
-2.090 -2.118 -0.498 -0.972 -8.123 -7.275 22.235 -7.478 -7.678 23.533 -2.560 -1.780 -7.780 -7.008 23.014

$$$$
quercetin-3-glucoside-7-rhamnoside
 OpenBabel12282122213D

 73 77  0  0  1  0  0  0  0  0999 V2000
    0.0000    0.0000    0.0000 C   0  0  0  0  0  0  0  0  0  0  0  0
    1.4062    0.0000    0.0000 C   0  0  0  0  0  0  0  0  0  0  0  0
    1.9757    0.9397    0.0000 H   0  0  0  0  0  0  0  0  0  0  0  0
    2.0541   -1.2375   -0.0091 C   0  0  0  0  0  0  0  0  0  0  0  0
    1.3633   -2.4691   -0.0104 C   0  0  0  0  0  0  0  0  0  0  0  0
   -0.0522   -2.4154   -0.0056 C   0  0  0  0  0  0  0  0  0  0  0  0
   -0.8629   -3.5117   -0.0105 O   0  0  0  0  0  0  0  0  0  0  0  0
   -0.3356   -4.3303   -0.0188 H   0  0  0  0  0  0  0  0  0  0  0  0
   -0.7351   -1.1876   -0.0023 C   0  0  0  0  0  0  0  0  0  0  0  0
   -1.8359   -1.1795   -0.0168 H   0  0  0  0  0  0  0  0  0  0  0  0
    3.4365   -1.1489   -0.0117 O   0  0  0  0  0  0  0  0  0  0  0  0
    4.1765   -2.3178   -0.0087 C   0  0  0  0  0  0  0  0  0  0  0  0
    5.6066   -2.0093   -0.0246 C   0  0  0  0  0  0  0  0  0  0  0  0
    3.5813   -3.5460   -0.0280 C   0  0  0  0  0  0  0  0  0  0  0  0
    4.3468   -4.6894   -0.2126 O   0  0  0  0  0  0  0  0  0  0  0  0
    4.2834   -5.6379    0.8540 C   0  0  1  0  0  0  0  0  0  0  0  0
    3.4097   -5.4766    1.5364 H   0  0  0  0  0  0  0  0  0  0  0  0
    2.1215   -3.7115   -0.0295 C   0  0  0  0  0  0  0  0  0  0  0  0
    1.5962   -4.8442   -0.0562 O   0  0  0  0  0  0  0  0  0  0  0  0
    6.4615   -2.5903    0.9233 C   0  0  0  0  0  0  0  0  0  0  0  0
    6.0770   -3.2947    1.6817 H   0  0  0  0  0  0  0  0  0  0  0  0
    7.8248   -2.2780    0.8949 C   0  0  0  0  0  0  0  0  0  0  0  0
    8.7364   -2.8127    1.7757 O   0  0  0  0  0  0  0  0  0  0  0  0
    8.2514   -3.3448    2.4307 H   0  0  0  0  0  0  0  0  0  0  0  0
    8.3376   -1.3806   -0.0747 C   0  0  0  0  0  0  0  0  0  0  0  0
    9.6652   -1.0489   -0.1524 O   0  0  0  0  0  0  0  0  0  0  0  0
   10.1375   -1.4955    0.5712 H   0  0  0  0  0  0  0  0  0  0  0  0
    7.4679   -0.8009   -1.0137 C   0  0  0  0  0  0  0  0  0  0  0  0
    7.8693   -0.1055   -1.7667 H   0  0  0  0  0  0  0  0  0  0  0  0
    6.1097   -1.1091   -0.9793 C   0  0  0  0  0  0  0  0  0  0  0  0
    5.4241   -0.6431   -1.7049 H   0  0  0  0  0  0  0  0  0  0  0  0
    4.2723   -7.0413    0.2150 C   0  0  2  0  0  0  0  0  0  0  0  0
    5.0492   -7.1017   -0.5966 H   0  0  0  0  0  0  0  0  0  0  0  0
    2.9980   -7.3437   -0.3217 O   0  0  0  0  0  0  0  0  0  0  0  0
    4.5518   -8.0826    1.3099 C   0  0  1  0  0  0  0  0  0  0  0  0
    4.7446   -9.3666    0.7410 O   0  0  0  0  0  0  0  0  0  0  0  0
    3.9289   -9.5856    0.2677 H   0  0  0  0  0  0  0  0  0  0  0  0
    3.6900   -8.1156    2.0331 H   0  0  0  0  0  0  0  0  0  0  0  0
    5.8540   -7.7333    2.0514 C   0  0  2  0  0  0  0  0  0  0  0  0
    6.7311   -7.8600    1.3576 H   0  0  0  0  0  0  0  0  0  0  0  0
    6.0075   -8.5767    3.1812 O   0  0  0  0  0  0  0  0  0  0  0  0
    6.0268   -9.4842    2.8435 H   0  0  0  0  0  0  0  0  0  0  0  0
    5.7939   -6.2882    2.5747 C   0  0  1  0  0  0  0  0  0  0  0  0
    7.1541   -5.8721    3.1430 C   0  0  0  0  0  0  0  0  0  0  0  0
    7.1051   -4.5991    3.7524 O   0  0  0  0  0  0  0  0  0  0  0  0
    6.4367   -4.6312    4.4502 H   0  0  0  0  0  0  0  0  0  0  0  0
    7.9109   -5.7674    2.3191 H   0  0  0  0  0  0  0  0  0  0  0  0
    7.4822   -6.6542    3.8793 H   0  0  0  0  0  0  0  0  0  0  0  0
    4.9907   -6.1952    3.3573 H   0  0  0  0  0  0  0  0  0  0  0  0
    5.5210   -5.3822    1.5040 O   0  0  0  0  0  0  0  0  0  0  0  0
    2.7212   -6.5747   -0.8440 H   0  0  0  0  0  0  0  0  0  0  0  0
   -1.9368    1.3764    0.3598 C   0  0  2  0  0  0  0  0  0  0  0  0
   -2.2170    0.6656    1.1892 H   0  0  0  0  0  0  0  0  0  0  0  0
   -0.5650    1.2544   -0.0326 O   0  0  0  0  0  0  0  0  0  0  0  0
   -2.6964    0.9789   -0.7496 O   0  0  0  0  0  0  0  0  0  0  0  0
   -2.6621    1.8530   -1.8883 C   0  0  1  0  0  0  0  0  0  0  0  0
   -3.6221    1.2569   -2.8977 C   0  0  0  0  0  0  0  0  0  0  0  0
   -3.3604    0.1879   -3.0848 H   0  0  0  0  0  0  0  0  0  0  0  0
   -3.5501    1.8223   -3.8574 H   0  0  0  0  0  0  0  0  0  0  0  0
   -4.6713    1.3036   -2.5202 H   0  0  0  0  0  0  0  0  0  0  0  0
   -1.6129    1.8698   -2.2952 H   0  0  0  0  0  0  0  0  0  0  0  0
   -3.0804    3.2710   -1.4725 C   0  0  2  0  0  0  0  0  0  0  0  0
   -4.1286    3.2679   -1.0625 H   0  0  0  0  0  0  0  0  0  0  0  0
   -2.9831    4.1683   -2.5664 O   0  0  0  0  0  0  0  0  0  0  0  0
   -3.6934    3.9370   -3.1816 H   0  0  0  0  0  0  0  0  0  0  0  0
   -2.1070    3.7906   -0.4023 C   0  0  1  0  0  0  0  0  0  0  0  0
   -2.4987    5.0676    0.0729 O   0  0  0  0  0  0  0  0  0  0  0  0
   -2.6888    5.6103   -0.7066 H   0  0  0  0  0  0  0  0  0  0  0  0
   -1.0672    3.8478   -0.8293 H   0  0  0  0  0  0  0  0  0  0  0  0
   -2.1111    2.8448    0.8055 C   0  0  1  0  0  0  0  0  0  0  0  0
   -1.2687    3.1251    1.4972 H   0  0  0  0  0  0  0  0  0  0  0  0
   -3.3328    2.8801    1.5255 O   0  0  0  0  0  0  0  0  0  0  0  0
   -3.6194    3.8056    1.5530 H   0  0  0  0  0  0  0  0  0  0  0  0
  1  2  1  0  0  0  0
  3  2  1  0  0  0  0
  4  2  2  0  0  0  0
  5  4  1  0  0  0  0
  5  6  2  0  0  0  0
  6  9  1  0  0  0  0
  7  6  1  0  0  0  0
  8  7  1  0  0  0  0
  9  1  2  0  0  0  0
 10  9  1  0  0  0  0
 11  4  1  0  0  0  0
 11 12  1  0  0  0  0
 13 12  1  0  0  0  0
 13 20  1  0  0  0  0
 14 12  2  0  0  0  0
 15 14  1  0  0  0  0
 15 16  1  0  0  0  0
 16 50  1  0  0  0  0
 16 17  1  1  0  0  0
 18 14  1  0  0  0  0
 18  5  1  0  0  0  0
 19 18  2  0  0  0  0
 20 21  1  0  0  0  0
 22 20  2  0  0  0  0
 22 23  1  0  0  0  0
 23 24  1  0  0  0  0
 25 22  1  0  0  0  0
 26 25  1  0  0  0  0
 26 27  1  0  0  0  0
 28 30  1  0  0  0  0
 28 25  2  0  0  0  0
 29 28  1  0  0  0  0
 30 13  2  0  0  0  0
 31 30  1  0  0  0  0
 32 33  1  6  0  0  0
 32 16  1  0  0  0  0
 32 35  1  0  0  0  0
 34 32  1  0  0  0  0
 35 38  1  1  0  0  0
 35 39  1  0  0  0  0
 36 35  1  0  0  0  0
 37 36  1  0  0  0  0
 39 40  1  6  0  0  0
 39 43  1  0  0  0  0
 39 41  1  0  0  0  0
 42 41  1  0  0  0  0
 43 44  1  0  0  0  0
 43 49  1  1  0  0  0
 44 45  1  0  0  0  0
 44 48  1  0  0  0  0
 45 46  1  0  0  0  0
 47 44  1  0  0  0  0
 50 43  1  0  0  0  0
 51 34  1  0  0  0  0
 52 70  1  0  0  0  0
 52 53  1  1  0  0  0
 54  1  1  0  0  0  0
 54 52  1  0  0  0  0
 55 52  1  0  0  0  0
 56 61  1  6  0  0  0
 56 62  1  0  0  0  0
 56 55  1  0  0  0  0
 57 60  1  0  0  0  0
 57 56  1  0  0  0  0
 58 57  1  0  0  0  0
 59 57  1  0  0  0  0
 62 63  1  1  0  0  0
 62 66  1  0  0  0  0
 64 62  1  0  0  0  0
 65 64  1  0  0  0  0
 66 69  1  6  0  0  0
 66 67  1  0  0  0  0
 66 70  1  0  0  0  0
 68 67  1  0  0  0  0
 70 71  1  1  0  0  0
 70 72  1  0  0  0  0
 72 73  1  0  0  0  0
M  END
>  <is_chroman>
1

>  <nOH>
3

>  <OH_position(s)>
8 24 27

>  <BDE>
87.356 80.428 80.138

>  <maxSDc>
0.351 0.236 0.265

>  <PA>
19.277 27.360 23.027

>  <ETE>
67.779 52.768 56.811

>  <IP>
88.899

>  <PDE>
-1.843 -8.771 -9.061

$$$$
quercetin-3-glucoside
 OpenBabel12282122213D

 53 56  0  0  1  0  0  0  0  0999 V2000
    0.0000    0.0000    0.0000 C   0  0  0  0  0  0  0  0  0  0  0  0
    1.1006    0.0000    0.0000 H   0  0  0  0  0  0  0  0  0  0  0  0
   -0.7215    1.2008    0.0000 C   0  0  0  0  0  0  0  0  0  0  0  0
   -0.1065    2.4200   -0.0054 O   0  0  0  0  0  0  0  0  0  0  0  0
    0.8584    2.2848   -0.0054 H   0  0  0  0  0  0  0  0  0  0  0  0
   -2.1266    1.2140    0.0029 C   0  0  0  0  0  0  0  0  0  0  0  0
   -2.6865    2.1594   -0.0054 H   0  0  0  0  0  0  0  0  0  0  0  0
   -2.7879   -0.0164    0.0149 C   0  0  0  0  0  0  0  0  0  0  0  0
   -2.1114   -1.2564    0.0238 C   0  0  0  0  0  0  0  0  0  0  0  0
   -0.6936   -1.2189    0.0133 C   0  0  0  0  0  0  0  0  0  0  0  0
    0.1026   -2.3252    0.0143 O   0  0  0  0  0  0  0  0  0  0  0  0
   -0.4357   -3.1371    0.0243 H   0  0  0  0  0  0  0  0  0  0  0  0
   -4.1687    0.0863    0.0116 O   0  0  0  0  0  0  0  0  0  0  0  0
   -4.9239   -1.0745    0.0093 C   0  0  0  0  0  0  0  0  0  0  0  0
   -6.3486   -0.7403    0.0383 C   0  0  0  0  0  0  0  0  0  0  0  0
   -4.3412   -2.3081    0.0428 C   0  0  0  0  0  0  0  0  0  0  0  0
   -2.8829   -2.4890    0.0563 C   0  0  0  0  0  0  0  0  0  0  0  0
   -2.3715   -3.6269    0.1071 O   0  0  0  0  0  0  0  0  0  0  0  0
   -7.2201   -1.2836   -0.9163 C   0  0  0  0  0  0  0  0  0  0  0  0
   -6.8553   -1.9870   -1.6861 H   0  0  0  0  0  0  0  0  0  0  0  0
   -8.5748   -0.9358   -0.8787 C   0  0  0  0  0  0  0  0  0  0  0  0
   -9.5023   -1.4274   -1.7689 O   0  0  0  0  0  0  0  0  0  0  0  0
   -9.0296   -1.9495   -2.4414 H   0  0  0  0  0  0  0  0  0  0  0  0
   -9.0622   -0.0421    0.1072 C   0  0  0  0  0  0  0  0  0  0  0  0
  -10.3794    0.3310    0.1858 O   0  0  0  0  0  0  0  0  0  0  0  0
  -10.8603   -0.0868   -0.5493 H   0  0  0  0  0  0  0  0  0  0  0  0
   -8.1779    0.4979    1.0550 C   0  0  0  0  0  0  0  0  0  0  0  0
   -8.5564    1.1905    1.8216 H   0  0  0  0  0  0  0  0  0  0  0  0
   -6.8286    0.1527    1.0119 C   0  0  0  0  0  0  0  0  0  0  0  0
   -6.1314    0.5807    1.7500 H   0  0  0  0  0  0  0  0  0  0  0  0
   -5.1164   -3.4488    0.2029 O   0  0  0  0  0  0  0  0  0  0  0  0
   -5.0670   -4.3633   -0.8948 C   0  0  1  0  0  0  0  0  0  0  0  0
   -4.1991   -4.1862   -1.5818 H   0  0  0  0  0  0  0  0  0  0  0  0
   -5.0662   -5.7846   -0.2965 C   0  0  2  0  0  0  0  0  0  0  0  0
   -5.8268   -5.8642    0.5274 H   0  0  0  0  0  0  0  0  0  0  0  0
   -3.7831   -6.1157    0.2059 O   0  0  0  0  0  0  0  0  0  0  0  0
   -5.3674   -6.7942   -1.4164 C   0  0  1  0  0  0  0  0  0  0  0  0
   -5.5670   -8.0916   -0.8801 O   0  0  0  0  0  0  0  0  0  0  0  0
   -4.7480   -8.3325   -0.4233 H   0  0  0  0  0  0  0  0  0  0  0  0
   -4.5152   -6.8169   -2.1523 H   0  0  0  0  0  0  0  0  0  0  0  0
   -6.6726   -6.4101   -2.1358 C   0  0  2  0  0  0  0  0  0  0  0  0
   -7.5454   -6.5557   -1.4405 H   0  0  0  0  0  0  0  0  0  0  0  0
   -6.8399   -7.2149   -3.2920 O   0  0  0  0  0  0  0  0  0  0  0  0
   -6.8631   -8.1328   -2.9851 H   0  0  0  0  0  0  0  0  0  0  0  0
   -6.6056   -4.9510   -2.6149 C   0  0  1  0  0  0  0  0  0  0  0  0
   -7.9700   -4.5019   -3.1474 C   0  0  0  0  0  0  0  0  0  0  0  0
   -7.8986   -3.2253   -3.7484 O   0  0  0  0  0  0  0  0  0  0  0  0
   -7.2653   -3.2714   -4.4771 H   0  0  0  0  0  0  0  0  0  0  0  0
   -8.7060   -4.3765   -2.3082 H   0  0  0  0  0  0  0  0  0  0  0  0
   -8.3331   -5.2678   -3.8830 H   0  0  0  0  0  0  0  0  0  0  0  0
   -5.8144   -4.8416   -3.4072 H   0  0  0  0  0  0  0  0  0  0  0  0
   -6.3092   -4.0784   -1.5229 O   0  0  0  0  0  0  0  0  0  0  0  0
   -3.4961   -5.3781    0.7660 H   0  0  0  0  0  0  0  0  0  0  0  0
  1  3  2  0  0  0  0
  1 10  1  0  0  0  0
  2  1  1  0  0  0  0
  3  6  1  0  0  0  0
  4  3  1  0  0  0  0
  5  4  1  0  0  0  0
  6  8  2  0  0  0  0
  7  6  1  0  0  0  0
  8  9  1  0  0  0  0
  9 17  1  0  0  0  0
 10 11  1  0  0  0  0
 10  9  2  0  0  0  0
 11 12  1  0  0  0  0
 13  8  1  0  0  0  0
 14 13  1  0  0  0  0
 14 15  1  0  0  0  0
 14 16  2  0  0  0  0
 15 29  1  0  0  0  0
 16 17  1  0  0  0  0
 16 31  1  0  0  0  0
 17 18  2  0  0  0  0
 19 21  1  0  0  0  0
 19 15  2  0  0  0  0
 20 19  1  0  0  0  0
 21 24  2  0  0  0  0
 22 21  1  0  0  0  0
 23 22  1  0  0  0  0
 24 25  1  0  0  0  0
 24 27  1  0  0  0  0
 26 25  1  0  0  0  0
 27 28  1  0  0  0  0
 29 27  2  0  0  0  0
 29 30  1  0  0  0  0
 32 33  1  6  0  0  0
 32 34  1  0  0  0  0
 32 31  1  0  0  0  0
 34 36  1  0  0  0  0
 34 35  1  1  0  0  0
 36 53  1  0  0  0  0
 37 40  1  6  0  0  0
 37 38  1  0  0  0  0
 37 34  1  0  0  0  0
 38 39  1  0  0  0  0
 41 42  1  1  0  0  0
 41 37  1  0  0  0  0
 43 44  1  0  0  0  0
 43 41  1  0  0  0  0
 45 51  1  6  0  0  0
 45 41  1  0  0  0  0
 45 52  1  0  0  0  0
 46 45  1  0  0  0  0
 46 49  1  0  0  0  0
 47 46  1  0  0  0  0
 48 47  1  0  0  0  0
 50 46  1  0  0  0  0
 52 32  1  0  0  0  0
M  END
>  <is_chroman>
1

>  <nOH>
4

>  <OH_position(s)>
5 12 23 26

>  <BDE>
91.382 87.678 80.510 79.910

>  <maxSDc>
0.288 0.348 0.236 0.264

>  <PA>
17.442 19.663 27.237 23.074

>  <ETE>
73.641 67.715 52.973 56.536

>  <IP>
88.984

>  <PDE>
2.099 -1.606 -8.774 -9.374

$$$$
quercetin
 OpenBabel12282122213D

 32 34  0  0  0  0  0  0  0  0999 V2000
    0.0000    0.0000    0.0000 C   0  0  0  0  0  0  0  0  0  0  0  0
    1.1005    0.0000    0.0000 H   0  0  0  0  0  0  0  0  0  0  0  0
   -0.7199    1.2024    0.0000 C   0  0  0  0  0  0  0  0  0  0  0  0
   -0.1024    2.4205    0.0061 O   0  0  0  0  0  0  0  0  0  0  0  0
    0.8624    2.2836    0.0091 H   0  0  0  0  0  0  0  0  0  0  0  0
   -2.1247    1.2196   -0.0066 C   0  0  0  0  0  0  0  0  0  0  0  0
   -2.6799    2.1677   -0.0079 H   0  0  0  0  0  0  0  0  0  0  0  0
   -2.7939   -0.0077   -0.0123 C   0  0  0  0  0  0  0  0  0  0  0  0
   -2.1168   -1.2482   -0.0101 C   0  0  0  0  0  0  0  0  0  0  0  0
   -0.6988   -1.2157   -0.0035 C   0  0  0  0  0  0  0  0  0  0  0  0
    0.0912   -2.3269   -0.0023 O   0  0  0  0  0  0  0  0  0  0  0  0
   -0.4534   -3.1342    0.0004 H   0  0  0  0  0  0  0  0  0  0  0  0
   -4.1694    0.1082   -0.0116 O   0  0  0  0  0  0  0  0  0  0  0  0
   -4.9441   -1.0468   -0.0499 C   0  0  0  0  0  0  0  0  0  0  0  0
   -6.3581   -0.7288   -0.0971 C   0  0  0  0  0  0  0  0  0  0  0  0
   -4.3513   -2.2940   -0.0541 C   0  0  0  0  0  0  0  0  0  0  0  0
   -5.1452   -3.4091   -0.1096 O   0  0  0  0  0  0  0  0  0  0  0  0
   -4.5609   -4.1910   -0.1261 H   0  0  0  0  0  0  0  0  0  0  0  0
   -2.8919   -2.4725   -0.0196 C   0  0  0  0  0  0  0  0  0  0  0  0
   -2.4078   -3.6250   -0.0061 O   0  0  0  0  0  0  0  0  0  0  0  0
   -7.3191   -1.6669    0.3265 C   0  0  0  0  0  0  0  0  0  0  0  0
   -7.0175   -2.6536    0.7143 H   0  0  0  0  0  0  0  0  0  0  0  0
   -8.6780   -1.3391    0.2632 C   0  0  0  0  0  0  0  0  0  0  0  0
   -9.6781   -2.1996    0.6497 O   0  0  0  0  0  0  0  0  0  0  0  0
   -9.2661   -3.0126    0.9887 H   0  0  0  0  0  0  0  0  0  0  0  0
   -9.0945   -0.0702   -0.2152 C   0  0  0  0  0  0  0  0  0  0  0  0
  -10.4119    0.2995   -0.2982 O   0  0  0  0  0  0  0  0  0  0  0  0
  -10.9571   -0.4333    0.0357 H   0  0  0  0  0  0  0  0  0  0  0  0
   -8.1294    0.8655   -0.6284 C   0  0  0  0  0  0  0  0  0  0  0  0
   -8.4531    1.8498   -0.9989 H   0  0  0  0  0  0  0  0  0  0  0  0
   -6.7780    0.5364   -0.5660 C   0  0  0  0  0  0  0  0  0  0  0  0
   -6.0258    1.2735   -0.8904 H   0  0  0  0  0  0  0  0  0  0  0  0
  2  1  1  0  0  0  0
  3  1  1  0  0  0  0
  3  4  1  0  0  0  0
  4  5  1  0  0  0  0
  6  3  2  0  0  0  0
  7  6  1  0  0  0  0
  8 13  1  0  0  0  0
  8  9  2  0  0  0  0
  8  6  1  0  0  0  0
  9 10  1  0  0  0  0
 10 11  1  0  0  0  0
 10  1  2  0  0  0  0
 11 12  1  0  0  0  0
 14 13  1  0  0  0  0
 15 14  1  0  0  0  0
 15 21  1  0  0  0  0
 16 14  2  0  0  0  0
 16 19  1  0  0  0  0
 17 16  1  0  0  0  0
 18 17  1  0  0  0  0
 19  9  1  0  0  0  0
 19 20  2  0  0  0  0
 21 22  1  0  0  0  0
 23 21  2  0  0  0  0
 23 24  1  0  0  0  0
 24 25  1  0  0  0  0
 26 23  1  0  0  0  0
 27 26  1  0  0  0  0
 27 28  1  0  0  0  0
 29 31  1  0  0  0  0
 29 26  2  0  0  0  0
 30 29  1  0  0  0  0
 31 15  2  0  0  0  0
 32 31  1  0  0  0  0
M  END
>  <is_chroman>
1

>  <nOH>
5

>  <OH_position(s)>
5 12 18 25 28

>  <BDE>
92.680 87.990 75.089 78.995 79.828

>  <maxSDc>
0.270 0.347 0.363 0.243 0.257

>  <PA>
17.254 18.942 22.892 25.062 22.518

>  <ETE>
75.126 68.748 51.897 53.633 57.010

>  <IP>
87.511

>  <PDE>
4.869 0.179 -12.723 -8.816 -7.983

$$$$
quercitrin
 OpenBabel12282122213D

 52 55  0  0  1  0  0  0  0  0999 V2000
    0.0000    0.0000    0.0000 C   0  0  0  0  0  0  0  0  0  0  0  0
    1.1007    0.0000    0.0000 H   0  0  0  0  0  0  0  0  0  0  0  0
   -0.7262    1.1994    0.0000 C   0  0  0  0  0  0  0  0  0  0  0  0
   -0.1170    2.4220   -0.0049 O   0  0  0  0  0  0  0  0  0  0  0  0
    0.8490    2.2886   -0.0054 H   0  0  0  0  0  0  0  0  0  0  0  0
   -2.1315    1.2081   -0.0008 C   0  0  0  0  0  0  0  0  0  0  0  0
   -2.6931    2.1529   -0.0072 H   0  0  0  0  0  0  0  0  0  0  0  0
   -2.7903   -0.0250    0.0131 C   0  0  0  0  0  0  0  0  0  0  0  0
   -2.1105   -1.2609    0.0280 C   0  0  0  0  0  0  0  0  0  0  0  0
   -0.6924   -1.2201    0.0167 C   0  0  0  0  0  0  0  0  0  0  0  0
    0.1114   -2.3226    0.0186 O   0  0  0  0  0  0  0  0  0  0  0  0
   -0.4229   -3.1363    0.0215 H   0  0  0  0  0  0  0  0  0  0  0  0
   -4.1686    0.0802    0.0209 O   0  0  0  0  0  0  0  0  0  0  0  0
   -4.9284   -1.0809    0.0005 C   0  0  0  0  0  0  0  0  0  0  0  0
   -6.3491   -0.7652    0.0073 C   0  0  0  0  0  0  0  0  0  0  0  0
   -4.3356   -2.3226    0.0127 C   0  0  0  0  0  0  0  0  0  0  0  0
   -2.8762   -2.4966    0.0725 C   0  0  0  0  0  0  0  0  0  0  0  0
   -2.3538   -3.6259    0.1743 O   0  0  0  0  0  0  0  0  0  0  0  0
   -7.2772   -1.6732    0.5461 C   0  0  0  0  0  0  0  0  0  0  0  0
   -6.9448   -2.6097    1.0245 H   0  0  0  0  0  0  0  0  0  0  0  0
   -8.6469   -1.3992    0.4512 C   0  0  0  0  0  0  0  0  0  0  0  0
   -9.6087   -2.2799    0.8944 O   0  0  0  0  0  0  0  0  0  0  0  0
   -9.2444   -3.1814    0.8112 H   0  0  0  0  0  0  0  0  0  0  0  0
   -9.0978   -0.1791   -0.1071 C   0  0  0  0  0  0  0  0  0  0  0  0
  -10.4243    0.1477   -0.2062 O   0  0  0  0  0  0  0  0  0  0  0  0
  -10.9484   -0.6097    0.1093 H   0  0  0  0  0  0  0  0  0  0  0  0
   -8.1594    0.7538   -0.5867 C   0  0  0  0  0  0  0  0  0  0  0  0
   -8.5111    1.7063   -1.0123 H   0  0  0  0  0  0  0  0  0  0  0  0
   -6.8011    0.4551   -0.5379 C   0  0  0  0  0  0  0  0  0  0  0  0
   -6.0729    1.1809   -0.9346 H   0  0  0  0  0  0  0  0  0  0  0  0
   -5.1487   -3.4368    0.1048 O   0  0  0  0  0  0  0  0  0  0  0  0
   -4.9248   -4.4988   -0.8215 C   0  0  2  0  0  0  0  0  0  0  0  0
   -3.8652   -4.5563   -1.2000 H   0  0  0  0  0  0  0  0  0  0  0  0
   -5.7039   -4.2329   -1.9617 O   0  0  0  0  0  0  0  0  0  0  0  0
   -7.1214   -4.1472   -1.7747 C   0  0  1  0  0  0  0  0  0  0  0  0
   -7.7157   -4.0595   -3.1686 C   0  0  0  0  0  0  0  0  0  0  0  0
   -7.3742   -3.1238   -3.6717 H   0  0  0  0  0  0  0  0  0  0  0  0
   -8.8287   -4.0511   -3.0836 H   0  0  0  0  0  0  0  0  0  0  0  0
   -7.3999   -4.9332   -3.7875 H   0  0  0  0  0  0  0  0  0  0  0  0
   -7.3450   -3.2102   -1.1893 H   0  0  0  0  0  0  0  0  0  0  0  0
   -7.6906   -5.3563   -1.0143 C   0  0  2  0  0  0  0  0  0  0  0  0
   -7.7681   -6.2469   -1.7015 H   0  0  0  0  0  0  0  0  0  0  0  0
   -8.9922   -4.9653   -0.5913 O   0  0  0  0  0  0  0  0  0  0  0  0
   -9.3486   -5.7112   -0.0858 H   0  0  0  0  0  0  0  0  0  0  0  0
   -6.8535   -5.7334    0.2199 C   0  0  1  0  0  0  0  0  0  0  0  0
   -7.3170   -6.9626    0.7442 O   0  0  0  0  0  0  0  0  0  0  0  0
   -6.9850   -7.6675    0.1675 H   0  0  0  0  0  0  0  0  0  0  0  0
   -7.0317   -4.9784    1.0382 H   0  0  0  0  0  0  0  0  0  0  0  0
   -5.3554   -5.7897   -0.0971 C   0  0  1  0  0  0  0  0  0  0  0  0
   -5.0394   -6.9224   -0.8791 O   0  0  0  0  0  0  0  0  0  0  0  0
   -5.4477   -6.7997   -1.7500 H   0  0  0  0  0  0  0  0  0  0  0  0
   -4.7622   -5.9135    0.8531 H   0  0  0  0  0  0  0  0  0  0  0  0
  1  3  2  0  0  0  0
  1 10  1  0  0  0  0
  2  1  1  0  0  0  0
  4  3  1  0  0  0  0
  5  4  1  0  0  0  0
  6  3  1  0  0  0  0
  6  8  2  0  0  0  0
  7  6  1  0  0  0  0
  8 13  1  0  0  0  0
  8  9  1  0  0  0  0
  9 17  1  0  0  0  0
 10 11  1  0  0  0  0
 10  9  2  0  0  0  0
 11 12  1  0  0  0  0
 14 15  1  0  0  0  0
 14 16  2  0  0  0  0
 14 13  1  0  0  0  0
 15 19  1  0  0  0  0
 16 17  1  0  0  0  0
 16 31  1  0  0  0  0
 17 18  2  0  0  0  0
 19 20  1  0  0  0  0
 21 19  2  0  0  0  0
 21 22  1  0  0  0  0
 23 22  1  0  0  0  0
 24 21  1  0  0  0  0
 25 24  1  0  0  0  0
 25 26  1  0  0  0  0
 27 29  1  0  0  0  0
 27 24  2  0  0  0  0
 28 27  1  0  0  0  0
 29 15  2  0  0  0  0
 30 29  1  0  0  0  0
 32 33  1  6  0  0  0
 32 49  1  0  0  0  0
 32 31  1  0  0  0  0
 34 35  1  0  0  0  0
 34 32  1  0  0  0  0
 35 40  1  1  0  0  0
 35 41  1  0  0  0  0
 36 38  1  0  0  0  0
 36 35  1  0  0  0  0
 37 36  1  0  0  0  0
 39 36  1  0  0  0  0
 41 42  1  6  0  0  0
 41 43  1  0  0  0  0
 41 45  1  0  0  0  0
 43 44  1  0  0  0  0
 45 46  1  0  0  0  0
 45 48  1  1  0  0  0
 47 46  1  0  0  0  0
 49 45  1  0  0  0  0
 49 52  1  1  0  0  0
 50 49  1  0  0  0  0
 51 50  1  0  0  0  0
M  END
>  <is_chroman>
1

>  <nOH>
4

>  <OH_position(s)>
5 12 23 26

>  <BDE>
91.624 87.843 78.236 81.248

>  <maxSDc>
0.284 0.349 0.237 0.263

>  <PA>
17.701 19.647 24.660 22.209

>  <ETE>
73.624 67.896 53.276 58.739

>  <IP>
92.221

>  <PDE>
-0.897 -4.678 -14.285 -11.274

$$$$
rutin
 OpenBabel12282122213D

 73 77  0  0  1  0  0  0  0  0999 V2000
    0.0000    0.0000    0.0000 C   0  0  0  0  0  0  0  0  0  0  0  0
    1.1002    0.0000    0.0000 H   0  0  0  0  0  0  0  0  0  0  0  0
   -0.7259    1.1979    0.0000 C   0  0  0  0  0  0  0  0  0  0  0  0
   -0.1165    2.4201   -0.0139 O   0  0  0  0  0  0  0  0  0  0  0  0
    0.8492    2.2897   -0.0148 H   0  0  0  0  0  0  0  0  0  0  0  0
   -2.1316    1.2054    0.0016 C   0  0  0  0  0  0  0  0  0  0  0  0
   -2.6935    2.1496   -0.0098 H   0  0  0  0  0  0  0  0  0  0  0  0
   -2.7892   -0.0269    0.0254 C   0  0  0  0  0  0  0  0  0  0  0  0
   -2.1086   -1.2618    0.0601 C   0  0  0  0  0  0  0  0  0  0  0  0
   -0.6914   -1.2206    0.0324 C   0  0  0  0  0  0  0  0  0  0  0  0
    0.1101   -2.3238    0.0437 O   0  0  0  0  0  0  0  0  0  0  0  0
   -0.4228   -3.1355   -0.0287 H   0  0  0  0  0  0  0  0  0  0  0  0
   -4.1669    0.0716    0.0238 O   0  0  0  0  0  0  0  0  0  0  0  0
   -4.9210   -1.0934    0.0018 C   0  0  0  0  0  0  0  0  0  0  0  0
   -6.3422   -0.7708   -0.0008 C   0  0  0  0  0  0  0  0  0  0  0  0
   -4.3302   -2.3346    0.0561 C   0  0  0  0  0  0  0  0  0  0  0  0
   -5.1681   -3.4294    0.1909 O   0  0  0  0  0  0  0  0  0  0  0  0
   -4.8737   -4.5796   -0.5930 C   0  0  2  0  0  0  0  0  0  0  0  0
   -3.7928   -4.8782   -0.5501 H   0  0  0  0  0  0  0  0  0  0  0  0
   -2.8732   -2.4972    0.1575 C   0  0  0  0  0  0  0  0  0  0  0  0
   -2.3369   -3.6094    0.3411 O   0  0  0  0  0  0  0  0  0  0  0  0
   -7.2705   -1.6257   -0.6192 C   0  0  0  0  0  0  0  0  0  0  0  0
   -6.9382   -2.5645   -1.0990 H   0  0  0  0  0  0  0  0  0  0  0  0
   -8.6259   -1.2760   -0.6230 C   0  0  0  0  0  0  0  0  0  0  0  0
   -9.6033   -2.0676   -1.1806 O   0  0  0  0  0  0  0  0  0  0  0  0
   -9.2196   -2.5137   -1.9600 H   0  0  0  0  0  0  0  0  0  0  0  0
   -9.0641   -0.0796   -0.0024 C   0  0  0  0  0  0  0  0  0  0  0  0
  -10.3829    0.2913    0.0328 O   0  0  0  0  0  0  0  0  0  0  0  0
  -10.8841   -0.3185   -0.5370 H   0  0  0  0  0  0  0  0  0  0  0  0
   -8.1299    0.7641    0.6234 C   0  0  0  0  0  0  0  0  0  0  0  0
   -8.4736    1.6907    1.1074 H   0  0  0  0  0  0  0  0  0  0  0  0
   -6.7811    0.4203    0.6153 C   0  0  0  0  0  0  0  0  0  0  0  0
   -6.0487    1.0867    1.0991 H   0  0  0  0  0  0  0  0  0  0  0  0
   -5.2526   -4.1908   -1.9065 O   0  0  0  0  0  0  0  0  0  0  0  0
   -5.0822   -5.2577   -2.8487 C   0  0  2  0  0  0  0  0  0  0  0  0
   -3.9896   -5.5366   -2.8852 H   0  0  0  0  0  0  0  0  0  0  0  0
   -5.4872   -4.7077   -4.2172 C   0  0  0  0  0  0  0  0  0  0  0  0
   -5.0273   -3.6964   -4.3692 H   0  0  0  0  0  0  0  0  0  0  0  0
   -6.8915   -4.6496   -4.4395 O   0  0  0  0  0  0  0  0  0  0  0  0
   -5.1307   -5.4326   -5.0013 H   0  0  0  0  0  0  0  0  0  0  0  0
   -7.5710   -3.6168   -3.7511 C   0  0  1  0  0  0  0  0  0  0  0  0
   -6.8754   -2.8923   -3.2368 H   0  0  0  0  0  0  0  0  0  0  0  0
   -5.9116   -6.4896   -2.4525 C   0  0  1  0  0  0  0  0  0  0  0  0
   -7.0090   -6.2598   -2.5781 H   0  0  0  0  0  0  0  0  0  0  0  0
   -5.5300   -7.5379   -3.3294 O   0  0  0  0  0  0  0  0  0  0  0  0
   -6.0950   -8.2920   -3.1078 H   0  0  0  0  0  0  0  0  0  0  0  0
   -5.6429   -6.9095   -0.9975 C   0  0  2  0  0  0  0  0  0  0  0  0
   -4.6053   -7.3361   -0.9002 H   0  0  0  0  0  0  0  0  0  0  0  0
   -6.5981   -7.9091   -0.6858 O   0  0  0  0  0  0  0  0  0  0  0  0
   -6.4698   -8.1324    0.2476 H   0  0  0  0  0  0  0  0  0  0  0  0
   -5.8007   -5.6970   -0.0685 C   0  0  1  0  0  0  0  0  0  0  0  0
   -6.8698   -5.3463   -0.0575 H   0  0  0  0  0  0  0  0  0  0  0  0
   -5.3976   -6.1090    1.2235 O   0  0  0  0  0  0  0  0  0  0  0  0
   -5.5597   -5.3603    1.8154 H   0  0  0  0  0  0  0  0  0  0  0  0
   -8.5023   -2.8907   -4.7452 C   0  0  2  0  0  0  0  0  0  0  0  0
   -7.9156   -2.5767   -5.6523 H   0  0  0  0  0  0  0  0  0  0  0  0
   -8.9558   -1.7341   -4.0569 O   0  0  0  0  0  0  0  0  0  0  0  0
   -9.7341   -1.4072   -4.5318 H   0  0  0  0  0  0  0  0  0  0  0  0
   -9.6612   -3.8008   -5.1733 C   0  0  2  0  0  0  0  0  0  0  0  0
   -9.2652   -4.6410   -5.8086 H   0  0  0  0  0  0  0  0  0  0  0  0
  -10.5520   -3.0016   -5.9339 O   0  0  0  0  0  0  0  0  0  0  0  0
  -11.3465   -3.5348   -6.0822 H   0  0  0  0  0  0  0  0  0  0  0  0
  -10.3538   -4.3686   -3.9237 C   0  0  1  0  0  0  0  0  0  0  0  0
  -10.7868   -3.5257   -3.3146 H   0  0  0  0  0  0  0  0  0  0  0  0
  -11.3865   -5.2197   -4.3898 O   0  0  0  0  0  0  0  0  0  0  0  0
  -11.8794   -5.5146   -3.6111 H   0  0  0  0  0  0  0  0  0  0  0  0
   -9.3183   -5.1426   -3.0925 C   0  0  2  0  0  0  0  0  0  0  0  0
   -9.9048   -5.6791   -1.8024 C   0  0  0  0  0  0  0  0  0  0  0  0
   -9.0996   -6.1581   -1.1933 H   0  0  0  0  0  0  0  0  0  0  0  0
  -10.6889   -6.4384   -2.0339 H   0  0  0  0  0  0  0  0  0  0  0  0
  -10.3539   -4.8477   -1.2069 H   0  0  0  0  0  0  0  0  0  0  0  0
   -8.8863   -5.9741   -3.7161 H   0  0  0  0  0  0  0  0  0  0  0  0
   -8.2615   -4.2560   -2.6971 O   0  0  0  0  0  0  0  0  0  0  0  0
  1 10  1  0  0  0  0
  2  1  1  0  0  0  0
  3  1  2  0  0  0  0
  3  6  1  0  0  0  0
  4  3  1  0  0  0  0
  5  4  1  0  0  0  0
  6  8  2  0  0  0  0
  7  6  1  0  0  0  0
  8  9  1  0  0  0  0
  9 20  1  0  0  0  0
 10 11  1  0  0  0  0
 10  9  2  0  0  0  0
 12 11  1  0  0  0  0
 13  8  1  0  0  0  0
 14 13  1  0  0  0  0
 14 16  2  0  0  0  0
 15 14  1  0  0  0  0
 15 32  1  0  0  0  0
 16 20  1  0  0  0  0
 16 17  1  0  0  0  0
 18 19  1  1  0  0  0
 18 51  1  0  0  0  0
 18 17  1  0  0  0  0
 20 21  2  0  0  0  0
 22 15  2  0  0  0  0
 23 22  1  0  0  0  0
 24 22  1  0  0  0  0
 24 27  2  0  0  0  0
 25 24  1  0  0  0  0
 26 25  1  0  0  0  0
 27 28  1  0  0  0  0
 27 30  1  0  0  0  0
 29 28  1  0  0  0  0
 30 31  1  0  0  0  0
 32 30  2  0  0  0  0
 32 33  1  0  0  0  0
 34 18  1  0  0  0  0
 35 36  1  6  0  0  0
 35 43  1  0  0  0  0
 35 34  1  0  0  0  0
 37 35  1  0  0  0  0
 38 37  1  0  0  0  0
 39 37  1  0  0  0  0
 39 41  1  0  0  0  0
 40 37  1  0  0  0  0
 41 42  1  1  0  0  0
 41 73  1  0  0  0  0
 43 44  1  6  0  0  0
 43 47  1  0  0  0  0
 45 46  1  0  0  0  0
 45 43  1  0  0  0  0
 47 48  1  1  0  0  0
 47 49  1  0  0  0  0
 47 51  1  0  0  0  0
 49 50  1  0  0  0  0
 51 52  1  1  0  0  0
 51 53  1  0  0  0  0
 53 54  1  0  0  0  0
 55 56  1  6  0  0  0
 55 57  1  0  0  0  0
 55 41  1  0  0  0  0
 58 57  1  0  0  0  0
 59 60  1  6  0  0  0
 59 55  1  0  0  0  0
 59 63  1  0  0  0  0
 61 59  1  0  0  0  0
 62 61  1  0  0  0  0
 63 64  1  1  0  0  0
 63 67  1  0  0  0  0
 65 63  1  0  0  0  0
 65 66  1  0  0  0  0
 67 72  1  6  0  0  0
 67 73  1  0  0  0  0
 67 68  1  0  0  0  0
 68 71  1  0  0  0  0
 68 69  1  0  0  0  0
 70 68  1  0  0  0  0
M  END
>  <is_chroman>
1

>  <nOH>
4

>  <OH_position(s)>
5 12 26 29

>  <BDE>
91.418 87.819 83.428 80.407

>  <maxSDc>
0.286 0.350 0.240 0.264

>  <PA>
17.577 19.950 30.459 23.545

>  <ETE>
73.541 67.569 52.669 56.562

>  <IP>
90.336

>  <PDE>
0.782 -2.816 -7.208 -10.229

$$$$
scopoletin
 OpenBabel12282122213D

 22 23  0  0  0  0  0  0  0  0999 V2000
    0.0000    0.0000    0.0000 C   0  0  0  0  0  0  0  0  0  0  0  0
    1.1168    0.0000    0.0000 H   0  0  0  0  0  0  0  0  0  0  0  0
   -0.4001    1.0457    0.0000 H   0  0  0  0  0  0  0  0  0  0  0  0
   -0.3964   -0.5769   -0.8699 H   0  0  0  0  0  0  0  0  0  0  0  0
   -0.4956   -0.5405    1.2261 O   0  0  0  0  0  0  0  0  0  0  0  0
   -0.1801   -1.8605    1.4789 C   0  0  0  0  0  0  0  0  0  0  0  0
   -0.7463   -2.3844    2.6785 C   0  0  0  0  0  0  0  0  0  0  0  0
   -0.5023   -3.7097    3.0576 C   0  0  0  0  0  0  0  0  0  0  0  0
   -0.9345   -4.1210    3.9811 H   0  0  0  0  0  0  0  0  0  0  0  0
    0.3093   -4.4978    2.2237 C   0  0  0  0  0  0  0  0  0  0  0  0
    0.8776   -3.9936    1.0326 C   0  0  0  0  0  0  0  0  0  0  0  0
    0.6229   -2.6569    0.6660 C   0  0  0  0  0  0  0  0  0  0  0  0
    1.0662   -2.2626   -0.2625 H   0  0  0  0  0  0  0  0  0  0  0  0
    1.6976   -4.8637    0.2339 C   0  0  0  0  0  0  0  0  0  0  0  0
    2.1428   -4.4668   -0.6947 H   0  0  0  0  0  0  0  0  0  0  0  0
    1.9040   -6.1425    0.6346 C   0  0  0  0  0  0  0  0  0  0  0  0
    2.5208   -6.8577    0.0689 H   0  0  0  0  0  0  0  0  0  0  0  0
    1.3026   -6.6346    1.8601 C   0  0  0  0  0  0  0  0  0  0  0  0
    1.3736   -7.7593    2.3733 O   0  0  0  0  0  0  0  0  0  0  0  0
    0.5131   -5.8009    2.6449 O   0  0  0  0  0  0  0  0  0  0  0  0
   -1.5368   -1.6385    3.5116 O   0  0  0  0  0  0  0  0  0  0  0  0
   -1.6658   -0.7589    3.1157 H   0  0  0  0  0  0  0  0  0  0  0  0
  1  5  1  0  0  0  0
  2  1  1  0  0  0  0
  3  1  1  0  0  0  0
  4  1  1  0  0  0  0
  5  6  1  0  0  0  0
  6  7  1  0  0  0  0
  7  8  2  0  0  0  0
  7 21  1  0  0  0  0
  8  9  1  0  0  0  0
 10 20  1  0  0  0  0
 10  8  1  0  0  0  0
 11 10  2  0  0  0  0
 12 11  1  0  0  0  0
 12  6  2  0  0  0  0
 13 12  1  0  0  0  0
 14 16  2  0  0  0  0
 14 11  1  0  0  0  0
 15 14  1  0  0  0  0
 16 18  1  0  0  0  0
 17 16  1  0  0  0  0
 18 19  2  0  0  0  0
 18 20  1  0  0  0  0
 22 21  1  0  0  0  0
M  END
>  <is_chroman>
1

>  <nOH>
1

>  <OH_position(s)>
22

>  <BDE>
81.256

>  <maxSDc>
0.256

>  <PA>
18.801

>  <ETE>
62.155

>  <IP>
90.733

>  <PDE>
-9.777

$$$$
trolox
 OpenBabel12282122213D

 36 37  0  0  1  0  0  0  0  0999 V2000
    0.0000    0.0000    0.0000 C   0  0  0  0  0  0  0  0  0  0  0  0
    1.4155    0.0000    0.0000 C   0  0  0  0  0  0  0  0  0  0  0  0
    2.1580    1.1997    0.0000 C   0  0  0  0  0  0  0  0  0  0  0  0
    3.6392    1.2313    0.0025 C   0  0  0  0  0  0  0  0  0  0  0  0
    4.0065    1.8848    0.8357 H   0  0  0  0  0  0  0  0  0  0  0  0
    4.0098    1.6637   -0.9627 H   0  0  0  0  0  0  0  0  0  0  0  0
    4.1089    0.2277    0.1331 H   0  0  0  0  0  0  0  0  0  0  0  0
    1.4690    2.4294   -0.0038 C   0  0  0  0  0  0  0  0  0  0  0  0
    2.2251    3.7025    0.0042 C   0  0  0  0  0  0  0  0  0  0  0  0
    2.9250    3.7417   -0.8689 H   0  0  0  0  0  0  0  0  0  0  0  0
    2.8342    3.7814    0.9410 H   0  0  0  0  0  0  0  0  0  0  0  0
    1.5451    4.5882   -0.0463 H   0  0  0  0  0  0  0  0  0  0  0  0
    0.0574    2.4239   -0.0129 C   0  0  0  0  0  0  0  0  0  0  0  0
   -0.6819    1.2279   -0.0212 C   0  0  0  0  0  0  0  0  0  0  0  0
   -0.7588   -1.2713    0.0119 C   0  0  0  0  0  0  0  0  0  0  0  0
   -0.0937   -2.1431    0.2287 H   0  0  0  0  0  0  0  0  0  0  0  0
   -1.2437   -1.4381   -0.9839 H   0  0  0  0  0  0  0  0  0  0  0  0
   -1.5629   -1.2375    0.7900 H   0  0  0  0  0  0  0  0  0  0  0  0
    1.9927   -1.2504   -0.0026 O   0  0  0  0  0  0  0  0  0  0  0  0
    2.9572   -1.1580   -0.0057 H   0  0  0  0  0  0  0  0  0  0  0  0
   -0.5298    3.6838   -0.0391 O   0  0  0  0  0  0  0  0  0  0  0  0
   -1.9498    3.7532    0.1699 C   0  0  1  0  0  0  0  0  0  0  0  0
   -2.3716    5.0935   -0.4297 C   0  0  0  0  0  0  0  0  0  0  0  0
   -2.2152    5.0763   -1.5345 H   0  0  0  0  0  0  0  0  0  0  0  0
   -1.7629    5.9205    0.0077 H   0  0  0  0  0  0  0  0  0  0  0  0
   -3.4521    5.2674   -0.2108 H   0  0  0  0  0  0  0  0  0  0  0  0
   -2.6965    2.6008   -0.4869 C   0  0  0  0  0  0  0  0  0  0  0  0
   -2.5830    2.6985   -1.5996 H   0  0  0  0  0  0  0  0  0  0  0  0
   -3.7868    2.6880   -0.2401 H   0  0  0  0  0  0  0  0  0  0  0  0
   -2.1668    1.2599   -0.0324 C   0  0  0  0  0  0  0  0  0  0  0  0
   -2.5641    0.4605   -0.7164 H   0  0  0  0  0  0  0  0  0  0  0  0
   -2.5444    1.0260    1.0019 H   0  0  0  0  0  0  0  0  0  0  0  0
   -2.2142    3.7981    1.6700 C   0  0  0  0  0  0  0  0  0  0  0  0
   -3.2939    3.5934    2.2371 O   0  0  0  0  0  0  0  0  0  0  0  0
   -1.2106    4.1180    2.5276 O   0  0  0  0  0  0  0  0  0  0  0  0
   -0.3892    4.2987    2.0357 H   0  0  0  0  0  0  0  0  0  0  0  0
  1 15  1  0  0  0  0
  2  1  1  0  0  0  0
  2  3  2  0  0  0  0
  3  4  1  0  0  0  0
  4  7  1  0  0  0  0
  4  5  1  0  0  0  0
  6  4  1  0  0  0  0
  8  3  1  0  0  0  0
  8  9  1  0  0  0  0
  9 11  1  0  0  0  0
 10  9  1  0  0  0  0
 12  9  1  0  0  0  0
 13  8  2  0  0  0  0
 14 13  1  0  0  0  0
 14  1  2  0  0  0  0
 15 16  1  0  0  0  0
 15 18  1  0  0  0  0
 17 15  1  0  0  0  0
 19  2  1  0  0  0  0
 20 19  1  0  0  0  0
 21 13  1  0  0  0  0
 21 22  1  0  0  0  0
 22 33  1  1  0  0  0
 23 26  1  0  0  0  0
 23 25  1  0  0  0  0
 23 22  1  0  0  0  0
 24 23  1  0  0  0  0
 27 29  1  0  0  0  0
 27 30  1  0  0  0  0
 27 22  1  0  0  0  0
 28 27  1  0  0  0  0
 30 14  1  0  0  0  0
 30 32  1  0  0  0  0
 31 30  1  0  0  0  0
 33 34  2  0  0  0  0
 33 35  1  0  0  0  0
 36 35  1  0  0  0  0
M  END
>  <is_chroman>
1

>  <nOH>
1

>  <OH_position(s)>
20

>  <BDE>
76.137

>  <maxSDc>
0.283

>  <PA>
27.308

>  <ETE>
48.529

>  <IP>
81.986

>  <PDE>
-6.149

$$$$
vitexin
 OpenBabel12282122213D

 51 54  0  0  1  0  0  0  0  0999 V2000
    0.0000    0.0000    0.0000 C   0  0  0  0  0  0  0  0  0  0  0  0
    1.1025    0.0000    0.0000 H   0  0  0  0  0  0  0  0  0  0  0  0
   -0.6885    1.2090    0.0000 C   0  0  0  0  0  0  0  0  0  0  0  0
   -0.1402    2.1637   -0.0179 H   0  0  0  0  0  0  0  0  0  0  0  0
   -2.0936    1.2029    0.0291 C   0  0  0  0  0  0  0  0  0  0  0  0
   -2.8117   -0.0091    0.0602 C   0  0  0  0  0  0  0  0  0  0  0  0
   -3.9112    0.0057    0.0865 H   0  0  0  0  0  0  0  0  0  0  0  0
   -2.1116   -1.2092    0.0552 C   0  0  0  0  0  0  0  0  0  0  0  0
   -2.6593   -2.1680    0.0772 H   0  0  0  0  0  0  0  0  0  0  0  0
   -0.7048   -1.2149    0.0163 C   0  0  0  0  0  0  0  0  0  0  0  0
    0.0195   -2.4800   -0.0348 C   0  0  0  0  0  0  0  0  0  0  0  0
    1.2268   -2.6851   -0.6147 C   0  0  0  0  0  0  0  0  0  0  0  0
    1.7779   -1.8575   -1.0880 H   0  0  0  0  0  0  0  0  0  0  0  0
    1.8371   -4.0057   -0.6565 C   0  0  0  0  0  0  0  0  0  0  0  0
    2.9821   -4.1828   -1.1280 O   0  0  0  0  0  0  0  0  0  0  0  0
    1.0186   -5.0906   -0.1206 C   0  0  0  0  0  0  0  0  0  0  0  0
   -0.2158   -4.7862    0.4888 C   0  0  0  0  0  0  0  0  0  0  0  0
   -0.6955   -3.4935    0.5865 O   0  0  0  0  0  0  0  0  0  0  0  0
   -1.0571   -5.7636    1.0566 C   0  0  0  0  0  0  0  0  0  0  0  0
   -0.6306   -7.1037    0.9818 C   0  0  0  0  0  0  0  0  0  0  0  0
    0.5827   -7.4550    0.3667 C   0  0  0  0  0  0  0  0  0  0  0  0
    0.8865   -8.5111    0.3109 H   0  0  0  0  0  0  0  0  0  0  0  0
    1.3982   -6.4562   -0.1755 C   0  0  0  0  0  0  0  0  0  0  0  0
    2.5525   -6.9093   -0.7417 O   0  0  0  0  0  0  0  0  0  0  0  0
    3.0449   -6.1756   -1.1512 H   0  0  0  0  0  0  0  0  0  0  0  0
   -1.3432   -8.1603    1.4740 O   0  0  0  0  0  0  0  0  0  0  0  0
   -2.1584   -7.8448    1.9026 H   0  0  0  0  0  0  0  0  0  0  0  0
   -2.8366    2.3548    0.0316 O   0  0  0  0  0  0  0  0  0  0  0  0
   -2.2282    3.1137    0.0153 H   0  0  0  0  0  0  0  0  0  0  0  0
   -2.3391   -5.3507    1.7108 C   0  0  1  0  0  0  0  0  0  0  0  0
   -2.3325   -4.2459    1.9387 H   0  0  0  0  0  0  0  0  0  0  0  0
   -3.5722   -5.6696    0.8389 C   0  0  1  0  0  0  0  0  0  0  0  0
   -3.5619   -6.7509    0.5269 H   0  0  0  0  0  0  0  0  0  0  0  0
   -4.8613   -5.3684    1.6247 C   0  0  2  0  0  0  0  0  0  0  0  0
   -4.9664   -4.2590    1.7855 H   0  0  0  0  0  0  0  0  0  0  0  0
   -4.8400   -6.0950    2.9775 C   0  0  1  0  0  0  0  0  0  0  0  0
   -4.9005   -7.2081    2.8168 H   0  0  0  0  0  0  0  0  0  0  0  0
   -3.5526   -5.7402    3.7362 C   0  0  2  0  0  0  0  0  0  0  0  0
   -3.5392   -4.6405    3.9729 H   0  0  0  0  0  0  0  0  0  0  0  0
   -2.4108   -6.0802    2.9454 O   0  0  0  0  0  0  0  0  0  0  0  0
   -3.4068   -6.5643    5.0216 C   0  0  0  0  0  0  0  0  0  0  0  0
   -2.3505   -6.5064    5.3963 H   0  0  0  0  0  0  0  0  0  0  0  0
   -3.6786   -7.6359    4.8340 H   0  0  0  0  0  0  0  0  0  0  0  0
   -4.2867   -5.9837    5.9720 O   0  0  0  0  0  0  0  0  0  0  0  0
   -4.3381   -6.6040    6.7119 H   0  0  0  0  0  0  0  0  0  0  0  0
   -5.9879   -5.6511    3.6826 O   0  0  0  0  0  0  0  0  0  0  0  0
   -5.9525   -6.0548    4.5636 H   0  0  0  0  0  0  0  0  0  0  0  0
   -5.9346   -5.8329    0.8216 O   0  0  0  0  0  0  0  0  0  0  0  0
   -6.7456   -5.6565    1.3193 H   0  0  0  0  0  0  0  0  0  0  0  0
   -3.5038   -4.8342   -0.3038 O   0  0  0  0  0  0  0  0  0  0  0  0
   -4.3083   -5.0095   -0.8143 H   0  0  0  0  0  0  0  0  0  0  0  0
  1  3  2  0  0  0  0
  1 10  1  0  0  0  0
  2  1  1  0  0  0  0
  3  5  1  0  0  0  0
  4  3  1  0  0  0  0
  5 28  1  0  0  0  0
  5  6  2  0  0  0  0
  6  7  1  0  0  0  0
  8  6  1  0  0  0  0
  8  9  1  0  0  0  0
 10  8  2  0  0  0  0
 11 10  1  0  0  0  0
 11 18  1  0  0  0  0
 12 11  2  0  0  0  0
 13 12  1  0  0  0  0
 14 12  1  0  0  0  0
 14 16  1  0  0  0  0
 15 14  2  0  0  0  0
 16 17  1  0  0  0  0
 17 18  1  0  0  0  0
 17 19  2  0  0  0  0
 19 30  1  0  0  0  0
 20 19  1  0  0  0  0
 20 26  1  0  0  0  0
 21 20  2  0  0  0  0
 22 21  1  0  0  0  0
 23 16  2  0  0  0  0
 23 21  1  0  0  0  0
 24 23  1  0  0  0  0
 25 24  1  0  0  0  0
 26 27  1  0  0  0  0
 29 28  1  0  0  0  0
 30 31  1  1  0  0  0
 30 40  1  0  0  0  0
 32 33  1  6  0  0  0
 32 34  1  0  0  0  0
 32 30  1  0  0  0  0
 34 35  1  1  0  0  0
 34 36  1  0  0  0  0
 36 37  1  6  0  0  0
 36 46  1  0  0  0  0
 36 38  1  0  0  0  0
 38 39  1  1  0  0  0
 38 41  1  0  0  0  0
 40 38  1  0  0  0  0
 41 42  1  0  0  0  0
 41 44  1  0  0  0  0
 43 41  1  0  0  0  0
 44 45  1  0  0  0  0
 46 47  1  0  0  0  0
 48 49  1  0  0  0  0
 48 34  1  0  0  0  0
 50 32  1  0  0  0  0
 51 50  1  0  0  0  0
M  END
>  <is_chroman>
1

>  <nOH>
3

>  <OH_position(s)>
25 27 29

>  <BDE>
88.753 91.834 85.039

>  <maxSDc>
0.339 0.283 0.321

>  <PA>
19.304 19.478 21.462

>  <ETE>
69.149 72.056 63.277

>  <IP>
94.768

>  <PDE>
-6.315 -3.234 -10.029

$$$$
