# Supplementary material for: Hybrid Classification/Regression Approach to QSAR Modeling of Stoichiometric Antiradical Capacity Assays’ Endpoints
Source: Molecules. 2022 Mar 24;27(7):2084. doi: 10.3390/molecules27072084 (PMC9000788; doi:10.3390/molecules27072084)
Supplement: Supplementary file 1 [file molecules-27-02084-s001.zip › AM1.vacuum.sdf]

1,5-dihydroxyanthraquinone
 OpenBabel12282122103D

 26 28  0  0  0  0  0  0  0  0999 V2000
    0.0000    0.0000    0.0000 C   0  0  0  0  0  0  0  0  0  0  0  0
    1.4094    0.0000    0.0000 C   0  0  0  0  0  0  0  0  0  0  0  0
    2.1339    1.2196    0.0000 C   0  0  0  0  0  0  0  0  0  0  0  0
    1.4531    2.4224    0.0118 C   0  0  0  0  0  0  0  0  0  0  0  0
    0.0519    2.4393    0.0231 C   0  0  0  0  0  0  0  0  0  0  0  0
   -0.6674    1.2452    0.0146 C   0  0  0  0  0  0  0  0  0  0  0  0
    2.2085   -1.1062   -0.0072 O   0  0  0  0  0  0  0  0  0  0  0  0
    1.6774   -1.9189    0.0183 H   0  0  0  0  0  0  0  0  0  0  0  0
    3.2335    1.1768   -0.0065 H   0  0  0  0  0  0  0  0  0  0  0  0
    2.0092    3.3729    0.0150 H   0  0  0  0  0  0  0  0  0  0  0  0
   -0.4912    3.3988    0.0421 H   0  0  0  0  0  0  0  0  0  0  0  0
   -2.1451    1.3311    0.0256 C   0  0  0  0  0  0  0  0  0  0  0  0
   -2.7026    2.4327    0.1848 O   0  0  0  0  0  0  0  0  0  0  0  0
   -2.9132    0.0942   -0.1670 C   0  0  0  0  0  0  0  0  0  0  0  0
   -2.2455   -1.1507   -0.1878 C   0  0  0  0  0  0  0  0  0  0  0  0
   -0.7788   -1.2452   -0.0118 C   0  0  0  0  0  0  0  0  0  0  0  0
   -4.3129    0.1017   -0.3317 C   0  0  0  0  0  0  0  0  0  0  0  0
   -5.1116    1.2082   -0.3315 O   0  0  0  0  0  0  0  0  0  0  0  0
   -4.5916    2.0122   -0.1695 H   0  0  0  0  0  0  0  0  0  0  0  0
   -5.0259   -1.1090   -0.5277 C   0  0  0  0  0  0  0  0  0  0  0  0
   -6.1173   -1.0599   -0.6589 H   0  0  0  0  0  0  0  0  0  0  0  0
   -4.3447   -2.3115   -0.5460 C   0  0  0  0  0  0  0  0  0  0  0  0
   -4.8922   -3.2553   -0.6945 H   0  0  0  0  0  0  0  0  0  0  0  0
   -2.9543   -2.3368   -0.3723 C   0  0  0  0  0  0  0  0  0  0  0  0
   -2.4121   -3.2969   -0.3773 H   0  0  0  0  0  0  0  0  0  0  0  0
   -0.2378   -2.3597    0.1108 O   0  0  0  0  0  0  0  0  0  0  0  0
  1  6  1  0  0  0  0
  2  3  1  0  0  0  0
  2  1  2  0  0  0  0
  3  4  2  0  0  0  0
  4 10  1  0  0  0  0
  4  5  1  0  0  0  0
  5 11  1  0  0  0  0
  6  5  2  0  0  0  0
  6 12  1  0  0  0  0
  7  2  1  0  0  0  0
  7  8  1  0  0  0  0
  9  3  1  0  0  0  0
 12 13  2  0  0  0  0
 14 12  1  0  0  0  0
 15 14  1  0  0  0  0
 15 16  1  0  0  0  0
 16  1  1  0  0  0  0
 16 26  2  0  0  0  0
 17 18  1  0  0  0  0
 17 14  2  0  0  0  0
 18 19  1  0  0  0  0
 20 17  1  0  0  0  0
 21 20  1  0  0  0  0
 22 20  2  0  0  0  0
 22 24  1  0  0  0  0
 23 22  1  0  0  0  0
 24 15  2  0  0  0  0
 25 24  1  0  0  0  0
M  END
>  <is_chroman>
0

>  <nOH>
2

>  <OH_position(s)>
8 19

>  <BDE>
92.660 92.660

>  <maxSDc>
0.291 0.291

>  <PA>
335.990 335.977

>  <ETE>
73.370 73.383

>  <IP>
204.670

>  <PDE>
204.690 204.690

$$$$
2,4-dihydroxybenzoic acid
 OpenBabel12282122103D

 17 17  0  0  0  0  0  0  0  0999 V2000
    0.0000    0.0000    0.0000 C   0  0  0  0  0  0  0  0  0  0  0  0
    1.4124    0.0000    0.0000 C   0  0  0  0  0  0  0  0  0  0  0  0
    1.9524    0.9567    0.0000 H   0  0  0  0  0  0  0  0  0  0  0  0
    2.0802   -1.2096    0.0000 C   0  0  0  0  0  0  0  0  0  0  0  0
    3.1837   -1.2306    0.0001 H   0  0  0  0  0  0  0  0  0  0  0  0
    1.3828   -2.4335    0.0000 C   0  0  0  0  0  0  0  0  0  0  0  0
   -0.0288   -2.4163   -0.0000 C   0  0  0  0  0  0  0  0  0  0  0  0
   -0.8243   -3.5235   -0.0001 O   0  0  0  0  0  0  0  0  0  0  0  0
   -0.2798   -4.3313   -0.0000 H   0  0  0  0  0  0  0  0  0  0  0  0
   -0.7256   -1.1915   -0.0000 C   0  0  0  0  0  0  0  0  0  0  0  0
   -1.8241   -1.1997   -0.0000 H   0  0  0  0  0  0  0  0  0  0  0  0
   -0.6058    1.2287    0.0000 O   0  0  0  0  0  0  0  0  0  0  0  0
   -1.5664    1.0965    0.0000 H   0  0  0  0  0  0  0  0  0  0  0  0
    2.1209   -3.6892    0.0001 C   0  0  0  0  0  0  0  0  0  0  0  0
    1.6756   -4.8490    0.0004 O   0  0  0  0  0  0  0  0  0  0  0  0
    3.4811   -3.5798   -0.0001 O   0  0  0  0  0  0  0  0  0  0  0  0
    3.8702   -4.4710    0.0000 H   0  0  0  0  0  0  0  0  0  0  0  0
  1 12  1  0  0  0  0
  2  3  1  0  0  0  0
  2  1  1  0  0  0  0
  2  4  2  0  0  0  0
  4  6  1  0  0  0  0
  4  5  1  0  0  0  0
  6 14  1  0  0  0  0
  7 10  1  0  0  0  0
  7  6  2  0  0  0  0
  8  9  1  0  0  0  0
  8  7  1  0  0  0  0
 10  1  2  0  0  0  0
 11 10  1  0  0  0  0
 12 13  1  0  0  0  0
 14 15  2  0  0  0  0
 16 17  1  0  0  0  0
 16 14  1  0  0  0  0
M  END
>  <is_chroman>
0

>  <nOH>
2

>  <OH_position(s)>
9 13

>  <BDE>
94.548 91.262

>  <maxSDc>
0.326 0.310

>  <PA>
339.156 331.249

>  <ETE>
72.093 76.712

>  <IP>
201.555

>  <PDE>
209.694 206.407

$$$$
2,6-dihydroxyanthraquinone
 OpenBabel12282122103D

 26 28  0  0  0  0  0  0  0  0999 V2000
    0.0000    0.0000    0.0000 C   0  0  0  0  0  0  0  0  0  0  0  0
    1.3983    0.0000    0.0000 C   0  0  0  0  0  0  0  0  0  0  0  0
    1.9405    0.9592    0.0000 H   0  0  0  0  0  0  0  0  0  0  0  0
    2.0920   -1.2206    0.0001 C   0  0  0  0  0  0  0  0  0  0  0  0
    1.3977   -2.4446    0.0003 C   0  0  0  0  0  0  0  0  0  0  0  0
    0.0073   -2.4294    0.0003 C   0  0  0  0  0  0  0  0  0  0  0  0
   -0.7028   -1.2176    0.0001 C   0  0  0  0  0  0  0  0  0  0  0  0
    3.4622   -1.2925    0.0000 O   0  0  0  0  0  0  0  0  0  0  0  0
    3.8131   -0.3889    0.0003 H   0  0  0  0  0  0  0  0  0  0  0  0
    1.9599   -3.3895    0.0004 H   0  0  0  0  0  0  0  0  0  0  0  0
   -0.5577   -3.3773    0.0004 H   0  0  0  0  0  0  0  0  0  0  0  0
   -2.1760   -1.2555   -0.0001 C   0  0  0  0  0  0  0  0  0  0  0  0
   -2.8003   -2.3275    0.0014 O   0  0  0  0  0  0  0  0  0  0  0  0
   -2.8843    0.0444   -0.0023 C   0  0  0  0  0  0  0  0  0  0  0  0
   -2.1815    1.2620   -0.0022 C   0  0  0  0  0  0  0  0  0  0  0  0
   -0.7083    1.2999   -0.0001 C   0  0  0  0  0  0  0  0  0  0  0  0
   -4.2826    0.0444   -0.0044 C   0  0  0  0  0  0  0  0  0  0  0  0
   -4.8248   -0.9148   -0.0044 H   0  0  0  0  0  0  0  0  0  0  0  0
   -4.9763    1.2650   -0.0066 C   0  0  0  0  0  0  0  0  0  0  0  0
   -6.3465    1.3370   -0.0090 O   0  0  0  0  0  0  0  0  0  0  0  0
   -6.6973    0.4333   -0.0082 H   0  0  0  0  0  0  0  0  0  0  0  0
   -4.2820    2.4891   -0.0065 C   0  0  0  0  0  0  0  0  0  0  0  0
   -4.8442    3.4339   -0.0082 H   0  0  0  0  0  0  0  0  0  0  0  0
   -2.8915    2.4738   -0.0043 C   0  0  0  0  0  0  0  0  0  0  0  0
   -2.3266    3.4217   -0.0041 H   0  0  0  0  0  0  0  0  0  0  0  0
   -0.0840    2.3719    0.0013 O   0  0  0  0  0  0  0  0  0  0  0  0
  1  7  1  0  0  0  0
  2  3  1  0  0  0  0
  2  1  2  0  0  0  0
  2  4  1  0  0  0  0
  4  5  2  0  0  0  0
  5 10  1  0  0  0  0
  6  5  1  0  0  0  0
  6 11  1  0  0  0  0
  7  6  2  0  0  0  0
  8  4  1  0  0  0  0
  8  9  1  0  0  0  0
 12  7  1  0  0  0  0
 12 13  2  0  0  0  0
 14 15  1  0  0  0  0
 14 12  1  0  0  0  0
 15 16  1  0  0  0  0
 16  1  1  0  0  0  0
 16 26  2  0  0  0  0
 17 18  1  0  0  0  0
 17 14  2  0  0  0  0
 19 22  2  0  0  0  0
 19 17  1  0  0  0  0
 20 21  1  0  0  0  0
 20 19  1  0  0  0  0
 22 24  1  0  0  0  0
 23 22  1  0  0  0  0
 24 25  1  0  0  0  0
 24 15  2  0  0  0  0
M  END
>  <is_chroman>
0

>  <nOH>
2

>  <OH_position(s)>
9 21

>  <BDE>
88.281 88.281

>  <maxSDc>
0.325 0.325

>  <PA>
328.665 328.665

>  <ETE>
76.316 76.316

>  <IP>
208.728

>  <PDE>
196.253 196.253

$$$$
acetylshikonin
 OpenBabel12282122103D

 42 43  0  0  1  0  0  0  0  0999 V2000
    0.0000    0.0000    0.0000 C   0  0  0  0  0  0  0  0  0  0  0  0
    1.1173    0.0000    0.0000 H   0  0  0  0  0  0  0  0  0  0  0  0
   -0.3540    1.0613    0.0000 H   0  0  0  0  0  0  0  0  0  0  0  0
   -0.3533   -0.4850   -0.9445 H   0  0  0  0  0  0  0  0  0  0  0  0
   -0.5494   -0.7184    1.1747 C   0  0  0  0  0  0  0  0  0  0  0  0
    0.2484   -1.3211    2.0707 C   0  0  0  0  0  0  0  0  0  0  0  0
    1.3452   -1.3016    1.9568 H   0  0  0  0  0  0  0  0  0  0  0  0
   -0.2586   -2.0588    3.2481 C   0  0  0  0  0  0  0  0  0  0  0  0
   -0.7399   -3.0192    2.9103 H   0  0  0  0  0  0  0  0  0  0  0  0
   -1.0437   -1.4570    3.7845 H   0  0  0  0  0  0  0  0  0  0  0  0
    0.8223   -2.4177    4.2661 C   0  0  2  0  0  0  0  0  0  0  0  0
    0.3510   -3.0185    5.0996 H   0  0  0  0  0  0  0  0  0  0  0  0
    1.4862   -1.2016    4.8462 C   0  0  0  0  0  0  0  0  0  0  0  0
    2.6760   -0.7473    4.4300 C   0  0  0  0  0  0  0  0  0  0  0  0
    3.2415   -1.2525    3.6260 H   0  0  0  0  0  0  0  0  0  0  0  0
    3.3140    0.4484    5.0059 C   0  0  0  0  0  0  0  0  0  0  0  0
    4.3788    0.8667    4.5178 O   0  0  0  0  0  0  0  0  0  0  0  0
    2.6554    1.0953    6.1518 C   0  0  0  0  0  0  0  0  0  0  0  0
    3.2547    2.1766    6.8099 C   0  0  0  0  0  0  0  0  0  0  0  0
    2.6222    2.7931    7.9289 C   0  0  0  0  0  0  0  0  0  0  0  0
    3.1336    3.6366    8.4187 H   0  0  0  0  0  0  0  0  0  0  0  0
    1.4088    2.3331    8.3661 C   0  0  0  0  0  0  0  0  0  0  0  0
    0.8925    2.7872    9.2265 H   0  0  0  0  0  0  0  0  0  0  0  0
    0.7781    1.2405    7.7011 C   0  0  0  0  0  0  0  0  0  0  0  0
    1.3881    0.6177    6.6038 C   0  0  0  0  0  0  0  0  0  0  0  0
    0.7330   -0.5105    5.9199 C   0  0  0  0  0  0  0  0  0  0  0  0
   -0.4126   -0.8914    6.2190 O   0  0  0  0  0  0  0  0  0  0  0  0
   -0.4251    0.9157    8.2587 O   0  0  0  0  0  0  0  0  0  0  0  0
   -0.8357    0.1646    7.8017 H   0  0  0  0  0  0  0  0  0  0  0  0
    4.4529    2.7532    6.4994 O   0  0  0  0  0  0  0  0  0  0  0  0
    4.8561    2.3300    5.7244 H   0  0  0  0  0  0  0  0  0  0  0  0
    1.8560   -3.2049    3.6391 O   0  0  0  0  0  0  0  0  0  0  0  0
    1.6611   -4.5583    3.5505 C   0  0  0  0  0  0  0  0  0  0  0  0
    0.6207   -5.0392    4.0010 O   0  0  0  0  0  0  0  0  0  0  0  0
    2.7989   -5.2557    2.8898 C   0  0  0  0  0  0  0  0  0  0  0  0
    2.4310   -5.7280    1.9457 H   0  0  0  0  0  0  0  0  0  0  0  0
    3.1792   -6.0537    3.5737 H   0  0  0  0  0  0  0  0  0  0  0  0
    3.6244   -4.5430    2.6510 H   0  0  0  0  0  0  0  0  0  0  0  0
   -2.0270   -0.7252    1.2993 C   0  0  0  0  0  0  0  0  0  0  0  0
   -2.3438   -0.0831    2.1600 H   0  0  0  0  0  0  0  0  0  0  0  0
   -2.4008   -1.7630    1.4883 H   0  0  0  0  0  0  0  0  0  0  0  0
   -2.5141   -0.3366    0.3721 H   0  0  0  0  0  0  0  0  0  0  0  0
  1  5  1  0  0  0  0
  2  1  1  0  0  0  0
  3  1  1  0  0  0  0
  4  1  1  0  0  0  0
  5 39  1  0  0  0  0
  5  6  2  0  0  0  0
  6  8  1  0  0  0  0
  7  6  1  0  0  0  0
  8 10  1  0  0  0  0
  8 11  1  0  0  0  0
  9  8  1  0  0  0  0
 11 13  1  0  0  0  0
 11 12  1  1  0  0  0
 13 26  1  0  0  0  0
 14 13  2  0  0  0  0
 14 16  1  0  0  0  0
 15 14  1  0  0  0  0
 16 18  1  0  0  0  0
 17 16  2  0  0  0  0
 18 25  2  0  0  0  0
 18 19  1  0  0  0  0
 19 20  2  0  0  0  0
 20 22  1  0  0  0  0
 20 21  1  0  0  0  0
 22 23  1  0  0  0  0
 24 28  1  0  0  0  0
 24 22  2  0  0  0  0
 25 24  1  0  0  0  0
 26 27  2  0  0  0  0
 26 25  1  0  0  0  0
 29 28  1  0  0  0  0
 30 19  1  0  0  0  0
 31 30  1  0  0  0  0
 32 11  1  0  0  0  0
 33 32  1  0  0  0  0
 33 34  2  0  0  0  0
 35 33  1  0  0  0  0
 35 37  1  0  0  0  0
 36 35  1  0  0  0  0
 38 35  1  0  0  0  0
 39 41  1  0  0  0  0
 39 40  1  0  0  0  0
 42 39  1  0  0  0  0
M  END
>  <is_chroman>
0

>  <nOH>
2

>  <OH_position(s)>
29 31

>  <BDE>
87.872 88.186

>  <maxSDc>
0.284 0.286

>  <PA>
335.243 335.858

>  <ETE>
69.329 69.028

>  <IP>
201.672

>  <PDE>
202.900 203.214

$$$$
alizarin-2-glucoside
 OpenBabel12282122103D

 47 50  0  0  1  0  0  0  0  0999 V2000
    0.0000    0.0000    0.0000 C   0  0  0  0  0  0  0  0  0  0  0  0
    1.1006    0.0000    0.0000 H   0  0  0  0  0  0  0  0  0  0  0  0
   -0.7012    1.2057    0.0000 C   0  0  0  0  0  0  0  0  0  0  0  0
   -0.1569    2.1623    0.0001 H   0  0  0  0  0  0  0  0  0  0  0  0
   -2.0971    1.2026   -0.0001 C   0  0  0  0  0  0  0  0  0  0  0  0
   -2.6600    2.1510   -0.0001 H   0  0  0  0  0  0  0  0  0  0  0  0
   -2.8015   -0.0091   -0.0001 C   0  0  0  0  0  0  0  0  0  0  0  0
   -2.0945   -1.2227   -0.0001 C   0  0  0  0  0  0  0  0  0  0  0  0
   -0.6939   -1.2114   -0.0001 C   0  0  0  0  0  0  0  0  0  0  0  0
   -0.1502   -2.1709   -0.0001 H   0  0  0  0  0  0  0  0  0  0  0  0
   -2.8049   -2.5149   -0.0005 C   0  0  0  0  0  0  0  0  0  0  0  0
   -2.1882   -3.5909   -0.0039 O   0  0  0  0  0  0  0  0  0  0  0  0
   -4.2850   -2.4812    0.0032 C   0  0  0  0  0  0  0  0  0  0  0  0
   -4.9995   -1.2605    0.0026 C   0  0  0  0  0  0  0  0  0  0  0  0
   -4.2769    0.0233    0.0001 C   0  0  0  0  0  0  0  0  0  0  0  0
   -4.8788    1.1131   -0.0002 O   0  0  0  0  0  0  0  0  0  0  0  0
   -6.4080   -1.3098   -0.0002 C   0  0  0  0  0  0  0  0  0  0  0  0
   -7.2548   -0.2378   -0.0017 O   0  0  0  0  0  0  0  0  0  0  0  0
   -6.7607    0.5987   -0.0239 H   0  0  0  0  0  0  0  0  0  0  0  0
   -7.0765   -2.5691    0.0060 C   0  0  0  0  0  0  0  0  0  0  0  0
   -6.3535   -3.7591    0.0139 C   0  0  0  0  0  0  0  0  0  0  0  0
   -6.8879   -4.7217    0.0170 H   0  0  0  0  0  0  0  0  0  0  0  0
   -4.9568   -3.7064    0.0069 C   0  0  0  0  0  0  0  0  0  0  0  0
   -4.3705   -4.6414    0.0074 H   0  0  0  0  0  0  0  0  0  0  0  0
   -8.4541   -2.6226   -0.1284 O   0  0  0  0  0  0  0  0  0  0  0  0
   -9.1899   -2.1451    0.9967 C   0  0  1  0  0  0  0  0  0  0  0  0
   -8.6224   -1.3864    1.6001 H   0  0  0  0  0  0  0  0  0  0  0  0
  -10.5033   -1.5686    0.4336 C   0  0  1  0  0  0  0  0  0  0  0  0
  -10.9020   -2.2443   -0.3732 H   0  0  0  0  0  0  0  0  0  0  0  0
  -11.5297   -1.4181    1.5647 C   0  0  2  0  0  0  0  0  0  0  0  0
  -11.2063   -0.6003    2.2679 H   0  0  0  0  0  0  0  0  0  0  0  0
  -11.6692   -2.7493    2.3222 C   0  0  1  0  0  0  0  0  0  0  0  0
  -12.1135   -3.5251    1.6384 H   0  0  0  0  0  0  0  0  0  0  0  0
  -10.2904   -3.2040    2.8227 C   0  0  2  0  0  0  0  0  0  0  0  0
   -9.8767   -2.4550    3.5526 H   0  0  0  0  0  0  0  0  0  0  0  0
   -9.3844   -3.3480    1.7248 O   0  0  0  0  0  0  0  0  0  0  0  0
  -10.3742   -4.5877    3.4739 C   0  0  0  0  0  0  0  0  0  0  0  0
  -10.6920   -5.3492    2.7140 H   0  0  0  0  0  0  0  0  0  0  0  0
  -11.1104   -4.5473    4.3213 H   0  0  0  0  0  0  0  0  0  0  0  0
   -9.1432   -4.9531    4.0563 O   0  0  0  0  0  0  0  0  0  0  0  0
   -8.4878   -4.9670    3.3471 H   0  0  0  0  0  0  0  0  0  0  0  0
  -12.4927   -2.5855    3.4630 O   0  0  0  0  0  0  0  0  0  0  0  0
  -13.3221   -2.2012    3.1467 H   0  0  0  0  0  0  0  0  0  0  0  0
  -12.8129   -1.1145    1.0464 O   0  0  0  0  0  0  0  0  0  0  0  0
  -12.7104   -0.3221    0.5022 H   0  0  0  0  0  0  0  0  0  0  0  0
  -10.2904   -0.2705   -0.0920 O   0  0  0  0  0  0  0  0  0  0  0  0
   -9.4973   -0.3150   -0.6456 H   0  0  0  0  0  0  0  0  0  0  0  0
  1  3  1  0  0  0  0
  2  1  1  0  0  0  0
  3  4  1  0  0  0  0
  5  6  1  0  0  0  0
  5  7  1  0  0  0  0
  5  3  2  0  0  0  0
  7 15  1  0  0  0  0
  8  9  1  0  0  0  0
  8  7  2  0  0  0  0
  9  1  2  0  0  0  0
 10  9  1  0  0  0  0
 11  8  1  0  0  0  0
 11 13  1  0  0  0  0
 12 11  2  0  0  0  0
 13 23  1  0  0  0  0
 14 13  2  0  0  0  0
 15 14  1  0  0  0  0
 16 15  2  0  0  0  0
 17 14  1  0  0  0  0
 17 20  2  0  0  0  0
 18 17  1  0  0  0  0
 19 18  1  0  0  0  0
 20 21  1  0  0  0  0
 21 22  1  0  0  0  0
 23 24  1  0  0  0  0
 23 21  2  0  0  0  0
 25 20  1  0  0  0  0
 25 26  1  0  0  0  0
 26 27  1  1  0  0  0
 26 36  1  0  0  0  0
 28 29  1  6  0  0  0
 28 26  1  0  0  0  0
 28 30  1  0  0  0  0
 30 31  1  1  0  0  0
 30 32  1  0  0  0  0
 32 33  1  6  0  0  0
 32 34  1  0  0  0  0
 32 42  1  0  0  0  0
 34 37  1  0  0  0  0
 34 35  1  1  0  0  0
 36 34  1  0  0  0  0
 37 40  1  0  0  0  0
 37 39  1  0  0  0  0
 38 37  1  0  0  0  0
 41 40  1  0  0  0  0
 43 42  1  0  0  0  0
 44 30  1  0  0  0  0
 45 44  1  0  0  0  0
 46 28  1  0  0  0  0
 47 46  1  0  0  0  0
M  END
>  <is_chroman>
0

>  <nOH>
1

>  <OH_position(s)>
19

>  <BDE>
90.032

>  <maxSDc>
0.257

>  <PA>
324.619

>  <ETE>
82.113

>  <IP>
192.089

>  <PDE>
214.643

$$$$
alizarin
 OpenBabel12282122103D

 26 28  0  0  0  0  0  0  0  0999 V2000
    0.0000    0.0000    0.0000 C   0  0  0  0  0  0  0  0  0  0  0  0
    1.4018    0.0000    0.0000 C   0  0  0  0  0  0  0  0  0  0  0  0
    2.1061    1.2050    0.0000 C   0  0  0  0  0  0  0  0  0  0  0  0
    1.4160    2.4173    0.0004 C   0  0  0  0  0  0  0  0  0  0  0  0
    0.0201    2.4261    0.0007 C   0  0  0  0  0  0  0  0  0  0  0  0
   -0.6940    1.2210    0.0004 C   0  0  0  0  0  0  0  0  0  0  0  0
    1.9385   -0.9633    0.0000 H   0  0  0  0  0  0  0  0  0  0  0  0
    3.2066    1.1950   -0.0002 H   0  0  0  0  0  0  0  0  0  0  0  0
    1.9692    3.3687    0.0005 H   0  0  0  0  0  0  0  0  0  0  0  0
   -0.5364    3.3782    0.0012 H   0  0  0  0  0  0  0  0  0  0  0  0
   -2.1693    1.2567    0.0005 C   0  0  0  0  0  0  0  0  0  0  0  0
   -2.7861    2.3334    0.0053 O   0  0  0  0  0  0  0  0  0  0  0  0
   -2.8823   -0.0365   -0.0057 C   0  0  0  0  0  0  0  0  0  0  0  0
   -2.1869   -1.2697   -0.0061 C   0  0  0  0  0  0  0  0  0  0  0  0
   -0.7136   -1.2918   -0.0004 C   0  0  0  0  0  0  0  0  0  0  0  0
   -4.2807   -0.0060   -0.0111 C   0  0  0  0  0  0  0  0  0  0  0  0
   -4.7949    0.9705   -0.0103 H   0  0  0  0  0  0  0  0  0  0  0  0
   -5.0292   -1.1838   -0.0174 C   0  0  0  0  0  0  0  0  0  0  0  0
   -6.1288   -1.1613   -0.0218 H   0  0  0  0  0  0  0  0  0  0  0  0
   -4.3632   -2.4124   -0.0179 C   0  0  0  0  0  0  0  0  0  0  0  0
   -5.1311   -3.5466   -0.0242 O   0  0  0  0  0  0  0  0  0  0  0  0
   -4.5433   -4.3194   -0.0238 H   0  0  0  0  0  0  0  0  0  0  0  0
   -2.9366   -2.4586   -0.0121 C   0  0  0  0  0  0  0  0  0  0  0  0
   -2.4420   -3.7354   -0.0133 O   0  0  0  0  0  0  0  0  0  0  0  0
   -1.4711   -3.7308   -0.0081 H   0  0  0  0  0  0  0  0  0  0  0  0
   -0.0744   -2.3603    0.0038 O   0  0  0  0  0  0  0  0  0  0  0  0
  1  6  1  0  0  0  0
  2  3  1  0  0  0  0
  2  1  2  0  0  0  0
  2  7  1  0  0  0  0
  3  4  2  0  0  0  0
  4  9  1  0  0  0  0
  4  5  1  0  0  0  0
  5 10  1  0  0  0  0
  6 11  1  0  0  0  0
  6  5  2  0  0  0  0
  8  3  1  0  0  0  0
 11 12  2  0  0  0  0
 13 11  1  0  0  0  0
 14 13  1  0  0  0  0
 14 15  1  0  0  0  0
 15  1  1  0  0  0  0
 15 26  2  0  0  0  0
 16 17  1  0  0  0  0
 16 13  2  0  0  0  0
 18 16  1  0  0  0  0
 19 18  1  0  0  0  0
 20 18  2  0  0  0  0
 20 23  1  0  0  0  0
 21 22  1  0  0  0  0
 21 20  1  0  0  0  0
 23 14  2  0  0  0  0
 24 23  1  0  0  0  0
 24 25  1  0  0  0  0
M  END
>  <is_chroman>
0

>  <nOH>
2

>  <OH_position(s)>
22 25

>  <BDE>
84.932 86.895

>  <maxSDc>
0.302 0.223

>  <PA>
331.609 332.308

>  <ETE>
70.023 71.287

>  <IP>
192.479

>  <PDE>
209.153 211.116

$$$$
aloe-emodin
 OpenBabel12282122103D

 30 32  0  0  0  0  0  0  0  0999 V2000
    0.0000    0.0000    0.0000 C   0  0  0  0  0  0  0  0  0  0  0  0
    1.1012    0.0000    0.0000 H   0  0  0  0  0  0  0  0  0  0  0  0
   -0.6942    1.2175    0.0000 C   0  0  0  0  0  0  0  0  0  0  0  0
   -0.1424    2.1722   -0.0064 H   0  0  0  0  0  0  0  0  0  0  0  0
   -2.0871    1.2330    0.0043 C   0  0  0  0  0  0  0  0  0  0  0  0
   -2.8289    0.0298    0.0030 C   0  0  0  0  0  0  0  0  0  0  0  0
   -2.1145   -1.1862   -0.0080 C   0  0  0  0  0  0  0  0  0  0  0  0
   -0.6952   -1.1939   -0.0033 C   0  0  0  0  0  0  0  0  0  0  0  0
   -0.1774   -2.1650   -0.0057 H   0  0  0  0  0  0  0  0  0  0  0  0
   -2.6562   -2.4383   -0.0142 O   0  0  0  0  0  0  0  0  0  0  0  0
   -3.6252   -2.4019   -0.0524 H   0  0  0  0  0  0  0  0  0  0  0  0
   -4.2986    0.0675    0.0086 C   0  0  0  0  0  0  0  0  0  0  0  0
   -4.9622   -0.9830   -0.1288 O   0  0  0  0  0  0  0  0  0  0  0  0
   -4.9764    1.3603    0.1878 C   0  0  0  0  0  0  0  0  0  0  0  0
   -4.2314    2.5609    0.1874 C   0  0  0  0  0  0  0  0  0  0  0  0
   -2.7640    2.5468    0.0070 C   0  0  0  0  0  0  0  0  0  0  0  0
   -2.1228    3.5999   -0.1236 O   0  0  0  0  0  0  0  0  0  0  0  0
   -4.8548    3.7952    0.3528 C   0  0  0  0  0  0  0  0  0  0  0  0
   -4.2531    4.7213    0.3280 H   0  0  0  0  0  0  0  0  0  0  0  0
   -6.2452    3.8731    0.5375 C   0  0  0  0  0  0  0  0  0  0  0  0
   -7.0015    2.7106    0.5416 C   0  0  0  0  0  0  0  0  0  0  0  0
   -8.0932    2.7353    0.6812 H   0  0  0  0  0  0  0  0  0  0  0  0
   -6.3738    1.4530    0.3585 C   0  0  0  0  0  0  0  0  0  0  0  0
   -7.2529    0.4094    0.3828 O   0  0  0  0  0  0  0  0  0  0  0  0
   -6.8017   -0.4332    0.2143 H   0  0  0  0  0  0  0  0  0  0  0  0
   -6.9220    5.1966    0.7036 C   0  0  0  0  0  0  0  0  0  0  0  0
   -7.7603    5.1076    1.4485 H   0  0  0  0  0  0  0  0  0  0  0  0
   -7.3407    5.5358   -0.2860 H   0  0  0  0  0  0  0  0  0  0  0  0
   -6.0437    6.2346    1.0855 O   0  0  0  0  0  0  0  0  0  0  0  0
   -5.6453    5.9831    1.9279 H   0  0  0  0  0  0  0  0  0  0  0  0
  2  1  1  0  0  0  0
  3  1  1  0  0  0  0
  3  5  2  0  0  0  0
  4  3  1  0  0  0  0
  5 16  1  0  0  0  0
  6  5  1  0  0  0  0
  6 12  1  0  0  0  0
  7  8  1  0  0  0  0
  7  6  2  0  0  0  0
  8  1  2  0  0  0  0
  9  8  1  0  0  0  0
 10  7  1  0  0  0  0
 11 10  1  0  0  0  0
 12 14  1  0  0  0  0
 13 12  2  0  0  0  0
 14 23  1  0  0  0  0
 15 14  2  0  0  0  0
 15 18  1  0  0  0  0
 16 15  1  0  0  0  0
 17 16  2  0  0  0  0
 18 20  2  0  0  0  0
 19 18  1  0  0  0  0
 20 21  1  0  0  0  0
 20 26  1  0  0  0  0
 21 22  1  0  0  0  0
 23 24  1  0  0  0  0
 23 21  2  0  0  0  0
 25 24  1  0  0  0  0
 26 29  1  0  0  0  0
 26 27  1  0  0  0  0
 28 26  1  0  0  0  0
 29 30  1  0  0  0  0
M  END
>  <is_chroman>
0

>  <nOH>
2

>  <OH_position(s)>
11 25

>  <BDE>
92.420 92.664

>  <maxSDc>
0.291 0.290

>  <PA>
333.396 332.177

>  <ETE>
75.724 77.187

>  <IP>
203.466

>  <PDE>
205.654 205.898

$$$$
arctigenin
 OpenBabel12282122103D

 51 53  0  0  1  0  0  0  0  0999 V2000
    0.0000    0.0000    0.0000 C   0  0  0  0  0  0  0  0  0  0  0  0
    1.1173    0.0000    0.0000 H   0  0  0  0  0  0  0  0  0  0  0  0
   -0.3952    1.0474    0.0000 H   0  0  0  0  0  0  0  0  0  0  0  0
   -0.3945   -0.5762   -0.8727 H   0  0  0  0  0  0  0  0  0  0  0  0
   -0.4855   -0.5371    1.2291 O   0  0  0  0  0  0  0  0  0  0  0  0
   -0.4672   -1.9115    1.3455 C   0  0  0  0  0  0  0  0  0  0  0  0
    0.5609   -2.7592    0.8636 C   0  0  0  0  0  0  0  0  0  0  0  0
    0.5012   -4.1377    1.1109 C   0  0  0  0  0  0  0  0  0  0  0  0
    1.2922   -4.8018    0.7342 H   0  0  0  0  0  0  0  0  0  0  0  0
   -0.5623   -4.6793    1.8435 C   0  0  0  0  0  0  0  0  0  0  0  0
   -1.5689   -3.8344    2.3328 C   0  0  0  0  0  0  0  0  0  0  0  0
   -2.3993   -4.2531    2.9211 H   0  0  0  0  0  0  0  0  0  0  0  0
   -1.5276   -2.4647    2.0850 C   0  0  0  0  0  0  0  0  0  0  0  0
   -2.3107   -1.7962    2.4717 H   0  0  0  0  0  0  0  0  0  0  0  0
   -0.6023   -6.1361    2.1391 C   0  0  0  0  0  0  0  0  0  0  0  0
   -1.3009   -6.3263    2.9993 H   0  0  0  0  0  0  0  0  0  0  0  0
    0.4218   -6.4709    2.4623 H   0  0  0  0  0  0  0  0  0  0  0  0
   -1.0324   -6.9963    0.9598 C   0  0  1  0  0  0  0  0  0  0  0  0
   -0.3042   -6.8658    0.1169 H   0  0  0  0  0  0  0  0  0  0  0  0
   -1.0974   -8.4728    1.3964 C   0  0  0  0  0  0  0  0  0  0  0  0
   -0.6154   -8.6601    2.3881 H   0  0  0  0  0  0  0  0  0  0  0  0
   -0.6710   -9.1557    0.6193 H   0  0  0  0  0  0  0  0  0  0  0  0
   -2.4859   -8.8252    1.5536 O   0  0  0  0  0  0  0  0  0  0  0  0
   -3.2845   -7.8184    1.0475 C   0  0  0  0  0  0  0  0  0  0  0  0
   -4.4932   -7.9919    1.1313 O   0  0  0  0  0  0  0  0  0  0  0  0
   -2.4581   -6.6827    0.4783 C   0  0  2  0  0  0  0  0  0  0  0  0
   -2.8130   -5.7014    0.8929 H   0  0  0  0  0  0  0  0  0  0  0  0
   -2.6050   -6.6884   -1.0379 C   0  0  0  0  0  0  0  0  0  0  0  0
   -2.2673   -7.6850   -1.4328 H   0  0  0  0  0  0  0  0  0  0  0  0
   -3.6985   -6.5848   -1.2825 H   0  0  0  0  0  0  0  0  0  0  0  0
   -1.8451   -5.6003   -1.7070 C   0  0  0  0  0  0  0  0  0  0  0  0
   -2.3279   -4.2835   -1.6713 C   0  0  0  0  0  0  0  0  0  0  0  0
   -3.2588   -4.0585   -1.1314 H   0  0  0  0  0  0  0  0  0  0  0  0
   -1.6177   -3.2679   -2.3167 C   0  0  0  0  0  0  0  0  0  0  0  0
   -0.4164   -3.5656   -3.0092 C   0  0  0  0  0  0  0  0  0  0  0  0
    0.0531   -4.8870   -3.0520 C   0  0  0  0  0  0  0  0  0  0  0  0
    0.9783   -5.1104   -3.6016 H   0  0  0  0  0  0  0  0  0  0  0  0
   -0.6620   -5.8917   -2.4010 C   0  0  0  0  0  0  0  0  0  0  0  0
   -0.2919   -6.9272   -2.4402 H   0  0  0  0  0  0  0  0  0  0  0  0
    0.3306   -2.6102   -3.6521 O   0  0  0  0  0  0  0  0  0  0  0  0
   -0.1183   -1.7567   -3.5465 H   0  0  0  0  0  0  0  0  0  0  0  0
   -2.0079   -1.9413   -2.3699 O   0  0  0  0  0  0  0  0  0  0  0  0
   -2.9367   -1.5299   -1.3699 C   0  0  0  0  0  0  0  0  0  0  0  0
   -3.9297   -2.0108   -1.5418 H   0  0  0  0  0  0  0  0  0  0  0  0
   -2.5478   -1.7683   -0.3477 H   0  0  0  0  0  0  0  0  0  0  0  0
   -3.0049   -0.4225   -1.5203 H   0  0  0  0  0  0  0  0  0  0  0  0
    1.6013   -2.1527    0.1880 O   0  0  0  0  0  0  0  0  0  0  0  0
    2.3663   -2.9961   -0.6694 C   0  0  0  0  0  0  0  0  0  0  0  0
    2.9739   -3.7146   -0.0681 H   0  0  0  0  0  0  0  0  0  0  0  0
    1.7036   -3.5375   -1.3905 H   0  0  0  0  0  0  0  0  0  0  0  0
    3.0338   -2.2773   -1.2094 H   0  0  0  0  0  0  0  0  0  0  0  0
  1  3  1  0  0  0  0
  1  5  1  0  0  0  0
  2  1  1  0  0  0  0
  4  1  1  0  0  0  0
  5  6  1  0  0  0  0
  6 13  1  0  0  0  0
  7  8  1  0  0  0  0
  7  6  2  0  0  0  0
  8 10  2  0  0  0  0
  9  8  1  0  0  0  0
 10 15  1  0  0  0  0
 10 11  1  0  0  0  0
 11 12  1  0  0  0  0
 13 11  2  0  0  0  0
 13 14  1  0  0  0  0
 15 17  1  0  0  0  0
 15 16  1  0  0  0  0
 18 19  1  6  0  0  0
 18 20  1  0  0  0  0
 18 15  1  0  0  0  0
 20 23  1  0  0  0  0
 20 21  1  0  0  0  0
 22 20  1  0  0  0  0
 24 25  2  0  0  0  0
 24 23  1  0  0  0  0
 26 27  1  1  0  0  0
 26 18  1  0  0  0  0
 26 24  1  0  0  0  0
 28 26  1  0  0  0  0
 29 28  1  0  0  0  0
 30 28  1  0  0  0  0
 31 32  1  0  0  0  0
 31 28  1  0  0  0  0
 32 33  1  0  0  0  0
 34 32  2  0  0  0  0
 35 34  1  0  0  0  0
 36 35  2  0  0  0  0
 36 38  1  0  0  0  0
 37 36  1  0  0  0  0
 38 31  2  0  0  0  0
 39 38  1  0  0  0  0
 40 41  1  0  0  0  0
 40 35  1  0  0  0  0
 42 34  1  0  0  0  0
 42 43  1  0  0  0  0
 43 45  1  0  0  0  0
 44 43  1  0  0  0  0
 46 43  1  0  0  0  0
 47  7  1  0  0  0  0
 48 49  1  0  0  0  0
 48 47  1  0  0  0  0
 50 48  1  0  0  0  0
 51 48  1  0  0  0  0
M  END
>  <is_chroman>
0

>  <nOH>
1

>  <OH_position(s)>
41

>  <BDE>
83.131

>  <maxSDc>
0.281

>  <PA>
336.843

>  <ETE>
62.988

>  <IP>
180.622

>  <PDE>
219.209

$$$$
bisdemethoxycurcumin
 OpenBabel12282122103D

 39 40  0  0  0  0  0  0  0  0999 V2000
    0.0000    0.0000    0.0000 C   0  0  0  0  0  0  0  0  0  0  0  0
    1.0990    0.0000    0.0000 H   0  0  0  0  0  0  0  0  0  0  0  0
   -0.7079    1.2150    0.0000 C   0  0  0  0  0  0  0  0  0  0  0  0
   -2.1165    1.2257   -0.0000 C   0  0  0  0  0  0  0  0  0  0  0  0
   -2.6500    2.1864   -0.0000 H   0  0  0  0  0  0  0  0  0  0  0  0
   -2.8043    0.0170   -0.0000 C   0  0  0  0  0  0  0  0  0  0  0  0
   -3.9047    0.0295   -0.0000 H   0  0  0  0  0  0  0  0  0  0  0  0
   -2.1157   -1.2125    0.0000 C   0  0  0  0  0  0  0  0  0  0  0  0
   -0.7047   -1.1996   -0.0000 C   0  0  0  0  0  0  0  0  0  0  0  0
   -0.1536   -2.1528   -0.0000 H   0  0  0  0  0  0  0  0  0  0  0  0
   -2.7971   -2.4857   -0.0000 C   0  0  0  0  0  0  0  0  0  0  0  0
   -2.1423   -3.3807   -0.0002 H   0  0  0  0  0  0  0  0  0  0  0  0
   -4.1361   -2.6665    0.0002 C   0  0  0  0  0  0  0  0  0  0  0  0
   -4.8441   -1.8249    0.0005 H   0  0  0  0  0  0  0  0  0  0  0  0
   -4.7282   -4.0143    0.0002 C   0  0  0  0  0  0  0  0  0  0  0  0
   -4.0202   -5.0421   -0.0002 O   0  0  0  0  0  0  0  0  0  0  0  0
   -6.1851   -4.0595    0.0005 C   0  0  0  0  0  0  0  0  0  0  0  0
   -6.6956   -3.0852    0.0008 H   0  0  0  0  0  0  0  0  0  0  0  0
   -6.9423   -5.1997    0.0006 C   0  0  0  0  0  0  0  0  0  0  0  0
   -6.4351   -6.4712    0.0002 O   0  0  0  0  0  0  0  0  0  0  0  0
   -5.4623   -6.4450   -0.0000 H   0  0  0  0  0  0  0  0  0  0  0  0
   -8.3931   -5.2309    0.0009 C   0  0  0  0  0  0  0  0  0  0  0  0
   -8.8252   -6.2471    0.0007 H   0  0  0  0  0  0  0  0  0  0  0  0
   -9.1865   -4.1242    0.0016 C   0  0  0  0  0  0  0  0  0  0  0  0
   -8.7294   -3.1179    0.0019 H   0  0  0  0  0  0  0  0  0  0  0  0
  -10.6254   -4.1399    0.0019 C   0  0  0  0  0  0  0  0  0  0  0  0
  -11.3768   -5.3336    0.0006 C   0  0  0  0  0  0  0  0  0  0  0  0
  -10.8650   -6.3075   -0.0008 H   0  0  0  0  0  0  0  0  0  0  0  0
  -12.7689   -5.3028    0.0010 C   0  0  0  0  0  0  0  0  0  0  0  0
  -13.3445   -6.2391    0.0000 H   0  0  0  0  0  0  0  0  0  0  0  0
  -13.4347   -4.0639    0.0028 C   0  0  0  0  0  0  0  0  0  0  0  0
  -12.7056   -2.8566    0.0041 C   0  0  0  0  0  0  0  0  0  0  0  0
  -13.2453   -1.8994    0.0055 H   0  0  0  0  0  0  0  0  0  0  0  0
  -11.3173   -2.9049    0.0036 C   0  0  0  0  0  0  0  0  0  0  0  0
  -10.7444   -1.9650    0.0047 H   0  0  0  0  0  0  0  0  0  0  0  0
  -14.8032   -3.9531    0.0033 O   0  0  0  0  0  0  0  0  0  0  0  0
  -15.1758   -4.8470    0.0023 H   0  0  0  0  0  0  0  0  0  0  0  0
   -0.0855    2.4390   -0.0000 O   0  0  0  0  0  0  0  0  0  0  0  0
    0.8713    2.2885    0.0000 H   0  0  0  0  0  0  0  0  0  0  0  0
  1  3  1  0  0  0  0
  1  2  1  0  0  0  0
  4  6  1  0  0  0  0
  4  3  2  0  0  0  0
  5  4  1  0  0  0  0
  6  8  2  0  0  0  0
  7  6  1  0  0  0  0
  9  1  2  0  0  0  0
  9  8  1  0  0  0  0
 10  9  1  0  0  0  0
 11  8  1  0  0  0  0
 11 13  2  0  0  0  0
 12 11  1  0  0  0  0
 13 14  1  0  0  0  0
 15 13  1  0  0  0  0
 15 17  1  0  0  0  0
 16 15  2  0  0  0  0
 17 19  2  0  0  0  0
 17 18  1  0  0  0  0
 19 22  1  0  0  0  0
 20 19  1  0  0  0  0
 21 20  1  0  0  0  0
 22 24  2  0  0  0  0
 23 22  1  0  0  0  0
 24 26  1  0  0  0  0
 24 25  1  0  0  0  0
 26 34  1  0  0  0  0
 27 29  1  0  0  0  0
 27 26  2  0  0  0  0
 28 27  1  0  0  0  0
 29 31  2  0  0  0  0
 30 29  1  0  0  0  0
 31 36  1  0  0  0  0
 31 32  1  0  0  0  0
 32 33  1  0  0  0  0
 34 32  2  0  0  0  0
 34 35  1  0  0  0  0
 37 36  1  0  0  0  0
 38  3  1  0  0  0  0
 38 39  1  0  0  0  0
M  END
>  <is_chroman>
0

>  <nOH>
3

>  <OH_position(s)>
21 37 39

>  <BDE>
88.316 85.748 85.172

>  <maxSDc>
0.677 0.302 0.316

>  <PA>
342.759 329.993 333.110

>  <ETE>
62.257 72.455 68.761

>  <IP>
185.983

>  <PDE>
219.034 216.465 215.889

$$$$
butein
 OpenBabel12282122103D

 32 33  0  0  0  0  0  0  0  0999 V2000
    0.0000    0.0000    0.0000 C   0  0  0  0  0  0  0  0  0  0  0  0
    1.1005    0.0000    0.0000 H   0  0  0  0  0  0  0  0  0  0  0  0
   -0.6855    1.2126    0.0000 C   0  0  0  0  0  0  0  0  0  0  0  0
   -0.1343    2.1637   -0.0004 H   0  0  0  0  0  0  0  0  0  0  0  0
   -2.0881    1.2159    0.0007 C   0  0  0  0  0  0  0  0  0  0  0  0
   -2.8012   -0.0095    0.0025 C   0  0  0  0  0  0  0  0  0  0  0  0
   -2.1033   -1.2255    0.0036 C   0  0  0  0  0  0  0  0  0  0  0  0
   -2.6790   -2.1620    0.0080 H   0  0  0  0  0  0  0  0  0  0  0  0
   -0.6960   -1.2302    0.0016 C   0  0  0  0  0  0  0  0  0  0  0  0
    0.0684   -2.4544    0.0022 C   0  0  0  0  0  0  0  0  0  0  0  0
    1.1702   -2.3332    0.0046 H   0  0  0  0  0  0  0  0  0  0  0  0
   -0.4463   -3.7062   -0.0014 C   0  0  0  0  0  0  0  0  0  0  0  0
   -1.5292   -3.8990    0.0168 H   0  0  0  0  0  0  0  0  0  0  0  0
    0.4275   -4.8909    0.0054 C   0  0  0  0  0  0  0  0  0  0  0  0
    1.6055   -4.8198    0.4051 O   0  0  0  0  0  0  0  0  0  0  0  0
   -0.1573   -6.1573   -0.4602 C   0  0  0  0  0  0  0  0  0  0  0  0
    0.3558   -7.4098   -0.0584 C   0  0  0  0  0  0  0  0  0  0  0  0
   -0.2365   -8.6096   -0.5023 C   0  0  0  0  0  0  0  0  0  0  0  0
    0.1743   -9.5693   -0.1607 H   0  0  0  0  0  0  0  0  0  0  0  0
   -1.3243   -8.5449   -1.3721 C   0  0  0  0  0  0  0  0  0  0  0  0
   -1.8339   -7.3047   -1.8113 C   0  0  0  0  0  0  0  0  0  0  0  0
   -2.6822   -7.2856   -2.5088 H   0  0  0  0  0  0  0  0  0  0  0  0
   -1.2475   -6.1400   -1.3503 C   0  0  0  0  0  0  0  0  0  0  0  0
   -1.6387   -5.1721   -1.7052 H   0  0  0  0  0  0  0  0  0  0  0  0
   -1.9520   -9.6656   -1.8524 O   0  0  0  0  0  0  0  0  0  0  0  0
   -1.5086  -10.4442   -1.4825 H   0  0  0  0  0  0  0  0  0  0  0  0
    1.4180   -7.5882    0.7805 O   0  0  0  0  0  0  0  0  0  0  0  0
    1.8262   -6.7316    0.9918 H   0  0  0  0  0  0  0  0  0  0  0  0
   -4.1721   -0.0720    0.0020 O   0  0  0  0  0  0  0  0  0  0  0  0
   -4.5138    0.8359    0.0096 H   0  0  0  0  0  0  0  0  0  0  0  0
   -2.8488    2.3624   -0.0007 O   0  0  0  0  0  0  0  0  0  0  0  0
   -2.2460    3.1198    0.0073 H   0  0  0  0  0  0  0  0  0  0  0  0
  1  3  2  0  0  0  0
  1  9  1  0  0  0  0
  2  1  1  0  0  0  0
  3  5  1  0  0  0  0
  4  3  1  0  0  0  0
  5  6  2  0  0  0  0
  6  7  1  0  0  0  0
  7  8  1  0  0  0  0
  9 10  1  0  0  0  0
  9  7  2  0  0  0  0
 10 11  1  0  0  0  0
 12 10  2  0  0  0  0
 12 14  1  0  0  0  0
 12 13  1  0  0  0  0
 14 15  2  0  0  0  0
 16 17  1  0  0  0  0
 16 14  1  0  0  0  0
 17 27  1  0  0  0  0
 18 19  1  0  0  0  0
 18 17  2  0  0  0  0
 20 18  1  0  0  0  0
 21 20  2  0  0  0  0
 21 23  1  0  0  0  0
 22 21  1  0  0  0  0
 23 16  2  0  0  0  0
 24 23  1  0  0  0  0
 25 26  1  0  0  0  0
 25 20  1  0  0  0  0
 27 28  1  0  0  0  0
 29  6  1  0  0  0  0
 29 30  1  0  0  0  0
 31  5  1  0  0  0  0
 31 32  1  0  0  0  0
M  END
>  <is_chroman>
0

>  <nOH>
4

>  <OH_position(s)>
26 28 30 32

>  <BDE>
89.682 90.397 84.723 79.918

>  <maxSDc>
0.324 0.328 0.263 0.267

>  <PA>
332.967 341.588 343.318 326.753

>  <ETE>
73.416 65.510 58.105 69.864

>  <IP>
198.294

>  <PDE>
208.088 208.803 203.129 198.323

$$$$
caffeic acid
 OpenBabel12282122103D

 21 21  0  0  0  0  0  0  0  0999 V2000
    0.0000    0.0000    0.0000 C   0  0  0  0  0  0  0  0  0  0  0  0
    1.4024    0.0000    0.0000 C   0  0  0  0  0  0  0  0  0  0  0  0
    2.0908    1.2110    0.0000 C   0  0  0  0  0  0  0  0  0  0  0  0
    3.1913    1.2085   -0.0000 H   0  0  0  0  0  0  0  0  0  0  0  0
    1.3968    2.4418    0.0001 C   0  0  0  0  0  0  0  0  0  0  0  0
    2.1638    3.6650    0.0002 C   0  0  0  0  0  0  0  0  0  0  0  0
    3.2657    3.5429    0.0002 H   0  0  0  0  0  0  0  0  0  0  0  0
    1.6455    4.9137    0.0005 C   0  0  0  0  0  0  0  0  0  0  0  0
    0.5668    5.1309    0.0006 H   0  0  0  0  0  0  0  0  0  0  0  0
   -0.0103    2.4414   -0.0000 C   0  0  0  0  0  0  0  0  0  0  0  0
   -0.5834    3.3799   -0.0001 H   0  0  0  0  0  0  0  0  0  0  0  0
   -0.7107    1.2269   -0.0001 C   0  0  0  0  0  0  0  0  0  0  0  0
   -0.7633   -1.1445   -0.0001 O   0  0  0  0  0  0  0  0  0  0  0  0
   -0.1625   -1.9037    0.0009 H   0  0  0  0  0  0  0  0  0  0  0  0
    1.9516   -0.9523   -0.0000 H   0  0  0  0  0  0  0  0  0  0  0  0
   -2.0813    1.2923   -0.0002 O   0  0  0  0  0  0  0  0  0  0  0  0
   -2.4253    0.3852    0.0000 H   0  0  0  0  0  0  0  0  0  0  0  0
    2.5245    6.0823    0.0007 C   0  0  0  0  0  0  0  0  0  0  0  0
    3.7604    6.1415    0.0002 O   0  0  0  0  0  0  0  0  0  0  0  0
    1.8607    7.2761    0.0015 O   0  0  0  0  0  0  0  0  0  0  0  0
    2.5066    8.0015    0.0016 H   0  0  0  0  0  0  0  0  0  0  0  0
  2  3  2  0  0  0  0
  2  1  1  0  0  0  0
  3  5  1  0  0  0  0
  4  3  1  0  0  0  0
  5  6  1  0  0  0  0
  6  8  2  0  0  0  0
  7  6  1  0  0  0  0
  8  9  1  0  0  0  0
  8 18  1  0  0  0  0
 10  5  2  0  0  0  0
 11 10  1  0  0  0  0
 12 10  1  0  0  0  0
 12  1  2  0  0  0  0
 13  1  1  0  0  0  0
 13 14  1  0  0  0  0
 15  2  1  0  0  0  0
 16 12  1  0  0  0  0
 16 17  1  0  0  0  0
 18 20  1  0  0  0  0
 19 18  2  0  0  0  0
 20 21  1  0  0  0  0
M  END
>  <is_chroman>
0

>  <nOH>
2

>  <OH_position(s)>
14 17

>  <BDE>
80.102 84.930

>  <maxSDc>
0.267 0.261

>  <PA>
327.379 343.277

>  <ETE>
69.423 58.353

>  <IP>
191.744

>  <PDE>
205.058 209.886

$$$$
chlorogenic acid
 OpenBabel12282122103D

 43 44  0  0  1  0  0  0  0  0999 V2000
    0.0000    0.0000    0.0000 C   0  0  0  0  0  0  0  0  0  0  0  0
    1.4024    0.0000    0.0000 C   0  0  0  0  0  0  0  0  0  0  0  0
    2.0909    1.2109    0.0000 C   0  0  0  0  0  0  0  0  0  0  0  0
    3.1914    1.2080    0.0001 H   0  0  0  0  0  0  0  0  0  0  0  0
    1.3965    2.4415    0.0001 C   0  0  0  0  0  0  0  0  0  0  0  0
    2.1636    3.6644   -0.0001 C   0  0  0  0  0  0  0  0  0  0  0  0
    3.2656    3.5417   -0.0003 H   0  0  0  0  0  0  0  0  0  0  0  0
    1.6444    4.9130    0.0012 C   0  0  0  0  0  0  0  0  0  0  0  0
    0.5656    5.1301    0.0025 H   0  0  0  0  0  0  0  0  0  0  0  0
   -0.0105    2.4414    0.0003 C   0  0  0  0  0  0  0  0  0  0  0  0
   -0.5841    3.3798    0.0008 H   0  0  0  0  0  0  0  0  0  0  0  0
   -0.7110    1.2271    0.0002 C   0  0  0  0  0  0  0  0  0  0  0  0
   -0.7635   -1.1438   -0.0003 O   0  0  0  0  0  0  0  0  0  0  0  0
   -0.1637   -1.9039    0.0025 H   0  0  0  0  0  0  0  0  0  0  0  0
    1.9517   -0.9523    0.0001 H   0  0  0  0  0  0  0  0  0  0  0  0
   -2.0812    1.2929   -0.0003 O   0  0  0  0  0  0  0  0  0  0  0  0
   -2.4262    0.3861    0.0029 H   0  0  0  0  0  0  0  0  0  0  0  0
    2.5264    6.0803    0.0041 C   0  0  0  0  0  0  0  0  0  0  0  0
    3.7616    6.1290   -0.0107 O   0  0  0  0  0  0  0  0  0  0  0  0
    1.8337    7.2650   -0.0072 O   0  0  0  0  0  0  0  0  0  0  0  0
    2.5641    8.4898    0.1924 C   0  0  1  0  0  0  0  0  0  0  0  0
    3.5569    8.2864    0.6831 H   0  0  0  0  0  0  0  0  0  0  0  0
    2.7898    9.1575   -1.1711 C   0  0  2  0  0  0  0  0  0  0  0  0
    1.8203    9.1933   -1.7408 H   0  0  0  0  0  0  0  0  0  0  0  0
    3.7553    8.4730   -1.9571 O   0  0  0  0  0  0  0  0  0  0  0  0
    3.7174    7.5344   -1.7318 H   0  0  0  0  0  0  0  0  0  0  0  0
    3.3570   10.5800   -1.0016 C   0  0  2  0  0  0  0  0  0  0  0  0
    3.3815   11.0701   -2.0174 H   0  0  0  0  0  0  0  0  0  0  0  0
    4.6810   10.5375   -0.4863 O   0  0  0  0  0  0  0  0  0  0  0  0
    5.1771    9.9099   -1.0310 H   0  0  0  0  0  0  0  0  0  0  0  0
    2.5231   11.4258   -0.0524 C   0  0  0  0  0  0  0  0  0  0  0  0
    1.5401   11.6554   -0.5421 H   0  0  0  0  0  0  0  0  0  0  0  0
    3.0649   12.3899    0.1377 H   0  0  0  0  0  0  0  0  0  0  0  0
    2.2504   10.7406    1.2877 C   0  0  2  0  0  0  0  0  0  0  0  0
    3.4052   10.6878    2.1156 O   0  0  0  0  0  0  0  0  0  0  0  0
    4.1708   10.5013    1.5532 H   0  0  0  0  0  0  0  0  0  0  0  0
    1.6731    9.3377    1.0902 C   0  0  0  0  0  0  0  0  0  0  0  0
    0.6490    9.4242    0.6399 H   0  0  0  0  0  0  0  0  0  0  0  0
    1.5747    8.8327    2.0860 H   0  0  0  0  0  0  0  0  0  0  0  0
    1.2236   11.5763    2.0534 C   0  0  0  0  0  0  0  0  0  0  0  0
    0.0803   11.8170    1.6652 O   0  0  0  0  0  0  0  0  0  0  0  0
    1.5414   12.1248    3.2527 O   0  0  0  0  0  0  0  0  0  0  0  0
    2.4516   11.9011    3.5052 H   0  0  0  0  0  0  0  0  0  0  0  0
  1  2  2  0  0  0  0
  1 12  1  0  0  0  0
  2 15  1  0  0  0  0
  3  2  1  0  0  0  0
  3  5  2  0  0  0  0
  3  4  1  0  0  0  0
  5 10  1  0  0  0  0
  6  5  1  0  0  0  0
  6  8  2  0  0  0  0
  7  6  1  0  0  0  0
  8  9  1  0  0  0  0
  8 18  1  0  0  0  0
 10 11  1  0  0  0  0
 12 10  2  0  0  0  0
 13  1  1  0  0  0  0
 13 14  1  0  0  0  0
 16 12  1  0  0  0  0
 16 17  1  0  0  0  0
 19 18  2  0  0  0  0
 20 18  1  0  0  0  0
 20 21  1  0  0  0  0
 21 22  1  1  0  0  0
 21 37  1  0  0  0  0
 23 24  1  6  0  0  0
 23 27  1  0  0  0  0
 23 21  1  0  0  0  0
 25 26  1  0  0  0  0
 25 23  1  0  0  0  0
 27 28  1  6  0  0  0
 27 29  1  0  0  0  0
 27 31  1  0  0  0  0
 30 29  1  0  0  0  0
 31 33  1  0  0  0  0
 31 34  1  0  0  0  0
 32 31  1  0  0  0  0
 34 40  1  1  0  0  0
 34 35  1  0  0  0  0
 36 35  1  0  0  0  0
 37 34  1  0  0  0  0
 37 39  1  0  0  0  0
 38 37  1  0  0  0  0
 40 42  1  0  0  0  0
 41 40  2  0  0  0  0
 42 43  1  0  0  0  0
M  END
>  <is_chroman>
0

>  <nOH>
2

>  <OH_position(s)>
14 17

>  <BDE>
80.450 85.249

>  <maxSDc>
0.266 0.259

>  <PA>
322.056 339.928

>  <ETE>
75.094 62.021

>  <IP>
194.054

>  <PDE>
203.096 207.895

$$$$
chrysazin
 OpenBabel12282122103D

 26 28  0  0  0  0  0  0  0  0999 V2000
    0.0000    0.0000    0.0000 C   0  0  0  0  0  0  0  0  0  0  0  0
    1.4101    0.0000    0.0000 C   0  0  0  0  0  0  0  0  0  0  0  0
    2.1351    1.2199    0.0000 C   0  0  0  0  0  0  0  0  0  0  0  0
    1.4573    2.4239    0.0155 C   0  0  0  0  0  0  0  0  0  0  0  0
    0.0560    2.4418    0.0301 C   0  0  0  0  0  0  0  0  0  0  0  0
   -0.6620    1.2485    0.0190 C   0  0  0  0  0  0  0  0  0  0  0  0
    2.2140   -1.1024   -0.0112 O   0  0  0  0  0  0  0  0  0  0  0  0
    1.6902   -1.9183    0.0303 H   0  0  0  0  0  0  0  0  0  0  0  0
    3.2347    1.1752   -0.0086 H   0  0  0  0  0  0  0  0  0  0  0  0
    2.0150    3.3734    0.0197 H   0  0  0  0  0  0  0  0  0  0  0  0
   -0.4880    3.4006    0.0541 H   0  0  0  0  0  0  0  0  0  0  0  0
   -2.1381    1.3259    0.0324 C   0  0  0  0  0  0  0  0  0  0  0  0
   -2.7244    2.4007    0.2279 O   0  0  0  0  0  0  0  0  0  0  0  0
   -2.8884    0.0762   -0.2128 C   0  0  0  0  0  0  0  0  0  0  0  0
   -2.2305   -1.1745   -0.2322 C   0  0  0  0  0  0  0  0  0  0  0  0
   -0.7778   -1.2480   -0.0150 C   0  0  0  0  0  0  0  0  0  0  0  0
   -4.2626    0.1678   -0.4197 C   0  0  0  0  0  0  0  0  0  0  0  0
   -4.7497    1.1565   -0.3898 H   0  0  0  0  0  0  0  0  0  0  0  0
   -5.0201   -0.9868   -0.6591 C   0  0  0  0  0  0  0  0  0  0  0  0
   -6.1052   -0.9023   -0.8261 H   0  0  0  0  0  0  0  0  0  0  0  0
   -4.4079   -2.2253   -0.6814 C   0  0  0  0  0  0  0  0  0  0  0  0
   -4.9776   -3.1490   -0.8639 H   0  0  0  0  0  0  0  0  0  0  0  0
   -3.0098   -2.3273   -0.4602 C   0  0  0  0  0  0  0  0  0  0  0  0
   -2.5511   -3.6115   -0.5073 O   0  0  0  0  0  0  0  0  0  0  0  0
   -1.6013   -3.6514   -0.3118 H   0  0  0  0  0  0  0  0  0  0  0  0
   -0.2131   -2.3517    0.1430 O   0  0  0  0  0  0  0  0  0  0  0  0
  1  6  1  0  0  0  0
  2  3  1  0  0  0  0
  2  1  2  0  0  0  0
  3  4  2  0  0  0  0
  4 10  1  0  0  0  0
  4  5  1  0  0  0  0
  5 11  1  0  0  0  0
  6  5  2  0  0  0  0
  6 12  1  0  0  0  0
  7  2  1  0  0  0  0
  7  8  1  0  0  0  0
  9  3  1  0  0  0  0
 12 13  2  0  0  0  0
 14 12  1  0  0  0  0
 15 14  1  0  0  0  0
 15 16  1  0  0  0  0
 16  1  1  0  0  0  0
 16 26  2  0  0  0  0
 17 18  1  0  0  0  0
 17 14  2  0  0  0  0
 19 17  1  0  0  0  0
 20 19  1  0  0  0  0
 21 19  2  0  0  0  0
 21 23  1  0  0  0  0
 22 21  1  0  0  0  0
 23 15  2  0  0  0  0
 24 23  1  0  0  0  0
 24 25  1  0  0  0  0
M  END
>  <is_chroman>
0

>  <nOH>
2

>  <OH_position(s)>
8 25

>  <BDE>
92.406 92.406

>  <maxSDc>
0.291 0.291

>  <PA>
334.791 334.839

>  <ETE>
74.316 74.267

>  <IP>
204.151

>  <PDE>
204.955 204.955

$$$$
chrysophanol
 OpenBabel12282122103D

 29 31  0  0  0  0  0  0  0  0999 V2000
    0.0000    0.0000    0.0000 C   0  0  0  0  0  0  0  0  0  0  0  0
    1.4098    0.0000    0.0000 C   0  0  0  0  0  0  0  0  0  0  0  0
    2.2124    1.1039    0.0000 O   0  0  0  0  0  0  0  0  0  0  0  0
    1.6867    1.9182    0.0486 H   0  0  0  0  0  0  0  0  0  0  0  0
    2.1380   -1.2166   -0.0125 C   0  0  0  0  0  0  0  0  0  0  0  0
    3.2376   -1.1664   -0.0207 H   0  0  0  0  0  0  0  0  0  0  0  0
    1.4691   -2.4310   -0.0095 C   0  0  0  0  0  0  0  0  0  0  0  0
    0.0612   -2.4417    0.0052 C   0  0  0  0  0  0  0  0  0  0  0  0
   -0.6578   -1.2515    0.0066 C   0  0  0  0  0  0  0  0  0  0  0  0
    2.2094   -3.7132   -0.0175 C   0  0  0  0  0  0  0  0  0  0  0  0
    1.9475   -4.3136    0.8899 H   0  0  0  0  0  0  0  0  0  0  0  0
    3.3143   -3.5467   -0.0260 H   0  0  0  0  0  0  0  0  0  0  0  0
    1.9332   -4.3105   -0.9227 H   0  0  0  0  0  0  0  0  0  0  0  0
   -0.4798   -3.4026    0.0195 H   0  0  0  0  0  0  0  0  0  0  0  0
   -2.1338   -1.3331    0.0204 C   0  0  0  0  0  0  0  0  0  0  0  0
   -2.7173   -2.4122    0.2004 O   0  0  0  0  0  0  0  0  0  0  0  0
   -2.8881   -0.0819   -0.2042 C   0  0  0  0  0  0  0  0  0  0  0  0
   -2.2337    1.1706   -0.2121 C   0  0  0  0  0  0  0  0  0  0  0  0
   -0.7796    1.2454   -0.0029 C   0  0  0  0  0  0  0  0  0  0  0  0
   -4.2637   -0.1746   -0.4038 C   0  0  0  0  0  0  0  0  0  0  0  0
   -4.7478   -1.1650   -0.3835 H   0  0  0  0  0  0  0  0  0  0  0  0
   -5.0256    0.9807   -0.6239 C   0  0  0  0  0  0  0  0  0  0  0  0
   -6.1115    0.8955   -0.7850 H   0  0  0  0  0  0  0  0  0  0  0  0
   -4.4166    2.2211   -0.6347 C   0  0  0  0  0  0  0  0  0  0  0  0
   -4.9899    3.1454   -0.8022 H   0  0  0  0  0  0  0  0  0  0  0  0
   -3.0176    2.3241   -0.4214 C   0  0  0  0  0  0  0  0  0  0  0  0
   -2.5626    3.6100   -0.4557 O   0  0  0  0  0  0  0  0  0  0  0  0
   -1.6111    3.6500   -0.2684 H   0  0  0  0  0  0  0  0  0  0  0  0
   -0.2168    2.3500    0.1584 O   0  0  0  0  0  0  0  0  0  0  0  0
  1  9  1  0  0  0  0
  2  3  1  0  0  0  0
  2  1  2  0  0  0  0
  3  4  1  0  0  0  0
  5  7  2  0  0  0  0
  5  2  1  0  0  0  0
  6  5  1  0  0  0  0
  7  8  1  0  0  0  0
  8  9  2  0  0  0  0
  8 14  1  0  0  0  0
  9 15  1  0  0  0  0
 10  7  1  0  0  0  0
 10 11  1  0  0  0  0
 12 10  1  0  0  0  0
 13 10  1  0  0  0  0
 15 16  2  0  0  0  0
 17 15  1  0  0  0  0
 18 17  1  0  0  0  0
 18 19  1  0  0  0  0
 19  1  1  0  0  0  0
 19 29  2  0  0  0  0
 20 21  1  0  0  0  0
 20 17  2  0  0  0  0
 22 20  1  0  0  0  0
 23 22  1  0  0  0  0
 24 22  2  0  0  0  0
 24 26  1  0  0  0  0
 25 24  1  0  0  0  0
 26 18  2  0  0  0  0
 27 26  1  0  0  0  0
 27 28  1  0  0  0  0
M  END
>  <is_chroman>
0

>  <nOH>
2

>  <OH_position(s)>
4 28

>  <BDE>
92.598 92.459

>  <maxSDc>
0.292 0.291

>  <PA>
335.380 335.366

>  <ETE>
73.917 73.793

>  <IP>
201.928

>  <PDE>
207.370 207.231

$$$$
corilagin
 OpenBabel12282122103D

 67 71  0  0  1  0  0  0  0  0999 V2000
    0.0000    0.0000    0.0000 C   0  0  0  0  0  0  0  0  0  0  0  0
    1.2323    0.0000    0.0000 O   0  0  0  0  0  0  0  0  0  0  0  0
   -0.9098    1.1559    0.0000 C   0  0  0  0  0  0  0  0  0  0  0  0
   -2.2990    0.9753   -0.0458 C   0  0  0  0  0  0  0  0  0  0  0  0
   -2.7407   -0.0348   -0.0441 H   0  0  0  0  0  0  0  0  0  0  0  0
   -3.1385    2.0943   -0.1004 C   0  0  0  0  0  0  0  0  0  0  0  0
   -2.5967    3.3984   -0.0781 C   0  0  0  0  0  0  0  0  0  0  0  0
   -1.1935    3.5620   -0.0081 C   0  0  0  0  0  0  0  0  0  0  0  0
   -0.3486    2.4406    0.0241 C   0  0  0  0  0  0  0  0  0  0  0  0
    0.7436    2.5775    0.0617 H   0  0  0  0  0  0  0  0  0  0  0  0
   -0.5975    4.7971    0.0290 O   0  0  0  0  0  0  0  0  0  0  0  0
   -1.2946    5.4689   -0.0397 H   0  0  0  0  0  0  0  0  0  0  0  0
   -3.3617    4.5382   -0.1103 O   0  0  0  0  0  0  0  0  0  0  0  0
   -4.2839    4.2713   -0.2544 H   0  0  0  0  0  0  0  0  0  0  0  0
   -4.5090    2.0024   -0.1670 O   0  0  0  0  0  0  0  0  0  0  0  0
   -4.7369    1.0808   -0.3817 H   0  0  0  0  0  0  0  0  0  0  0  0
   -3.8043   -3.5754    1.6689 C   0  0  0  0  0  0  0  0  0  0  0  0
   -3.9880   -4.7909    1.6876 O   0  0  0  0  0  0  0  0  0  0  0  0
   -4.6959   -2.4781    2.1025 C   0  0  0  0  0  0  0  0  0  0  0  0
   -4.1870   -1.6042    3.0744 C   0  0  0  0  0  0  0  0  0  0  0  0
   -3.1565   -1.7333    3.4391 H   0  0  0  0  0  0  0  0  0  0  0  0
   -4.9843   -0.5638    3.5649 C   0  0  0  0  0  0  0  0  0  0  0  0
   -6.3018   -0.3984    3.0868 C   0  0  0  0  0  0  0  0  0  0  0  0
   -6.7988   -1.2794    2.0997 C   0  0  0  0  0  0  0  0  0  0  0  0
   -5.9928   -2.3204    1.5723 C   0  0  0  0  0  0  0  0  0  0  0  0
   -6.5265   -3.1669    0.5056 C   0  0  0  0  0  0  0  0  0  0  0  0
   -7.6438   -3.9961    0.7487 C   0  0  0  0  0  0  0  0  0  0  0  0
   -8.1829   -4.8125   -0.2717 C   0  0  0  0  0  0  0  0  0  0  0  0
   -7.6015   -4.8012   -1.5583 C   0  0  0  0  0  0  0  0  0  0  0  0
   -6.4956   -3.9753   -1.8141 C   0  0  0  0  0  0  0  0  0  0  0  0
   -6.0387   -3.9784   -2.8157 H   0  0  0  0  0  0  0  0  0  0  0  0
   -5.9787   -3.1659   -0.7971 C   0  0  0  0  0  0  0  0  0  0  0  0
   -4.8138   -2.3214   -1.1331 C   0  0  0  0  0  0  0  0  0  0  0  0
   -4.6433   -1.1116   -0.9651 O   0  0  0  0  0  0  0  0  0  0  0  0
   -8.0712   -5.5661   -2.5929 O   0  0  0  0  0  0  0  0  0  0  0  0
   -8.8202   -6.0898   -2.2642 H   0  0  0  0  0  0  0  0  0  0  0  0
   -9.2565   -5.6462   -0.0795 O   0  0  0  0  0  0  0  0  0  0  0  0
   -9.5741   -5.5238    0.8299 H   0  0  0  0  0  0  0  0  0  0  0  0
   -8.2723   -4.1162    1.9651 O   0  0  0  0  0  0  0  0  0  0  0  0
   -8.1008   -3.3126    2.4802 H   0  0  0  0  0  0  0  0  0  0  0  0
   -8.0907   -1.1817    1.6465 O   0  0  0  0  0  0  0  0  0  0  0  0
   -8.4478   -0.3228    1.9287 H   0  0  0  0  0  0  0  0  0  0  0  0
   -7.1567    0.5786    3.5307 O   0  0  0  0  0  0  0  0  0  0  0  0
   -6.6485    1.1896    4.0892 H   0  0  0  0  0  0  0  0  0  0  0  0
   -4.5704    0.3345    4.5187 O   0  0  0  0  0  0  0  0  0  0  0  0
   -3.6236    0.1951    4.6727 H   0  0  0  0  0  0  0  0  0  0  0  0
   -2.5397   -2.4302   -1.8998 C   0  0  0  0  0  0  0  0  0  0  0  0
   -2.4820   -2.0507   -2.9532 H   0  0  0  0  0  0  0  0  0  0  0  0
   -2.4155   -1.5779   -1.1822 H   0  0  0  0  0  0  0  0  0  0  0  0
   -1.4589   -3.4947   -1.6655 C   0  0  2  0  0  0  0  0  0  0  0  0
   -1.2682   -4.0511   -2.6333 H   0  0  0  0  0  0  0  0  0  0  0  0
   -1.8331   -4.5291   -0.5975 C   0  0  2  0  0  0  0  0  0  0  0  0
   -2.9176   -4.8128   -0.7177 H   0  0  0  0  0  0  0  0  0  0  0  0
   -1.5995   -4.0548    0.8439 C   0  0  1  0  0  0  0  0  0  0  0  0
   -1.6434   -4.9471    1.5335 H   0  0  0  0  0  0  0  0  0  0  0  0
   -0.2354   -3.3693    1.0077 C   0  0  2  0  0  0  0  0  0  0  0  0
   -0.2012   -2.8044    1.9809 H   0  0  0  0  0  0  0  0  0  0  0  0
    0.1100   -2.4071   -0.1429 C   0  0  1  0  0  0  0  0  0  0  0  0
    1.2242   -2.2112   -0.1781 H   0  0  0  0  0  0  0  0  0  0  0  0
   -0.2068   -2.8566   -1.4354 O   0  0  0  0  0  0  0  0  0  0  0  0
   -0.6507   -1.2119    0.0231 O   0  0  0  0  0  0  0  0  0  0  0  0
    0.7710   -4.3543    1.1101 O   0  0  0  0  0  0  0  0  0  0  0  0
    0.7708   -4.8581    0.2807 H   0  0  0  0  0  0  0  0  0  0  0  0
   -2.5916   -3.0967    1.2329 O   0  0  0  0  0  0  0  0  0  0  0  0
   -3.8240   -3.0458   -1.7444 O   0  0  0  0  0  0  0  0  0  0  0  0
   -1.0002   -5.6582   -0.8382 O   0  0  0  0  0  0  0  0  0  0  0  0
   -1.3980   -6.4042   -0.3721 H   0  0  0  0  0  0  0  0  0  0  0  0
  1  2  2  0  0  0  0
  1  3  1  0  0  0  0
  1 61  1  0  0  0  0
  3  9  1  0  0  0  0
  4  5  1  0  0  0  0
  4  3  2  0  0  0  0
  6  7  2  0  0  0  0
  6  4  1  0  0  0  0
  7  8  1  0  0  0  0
  8  9  2  0  0  0  0
  8 11  1  0  0  0  0
  9 10  1  0  0  0  0
 12 11  1  0  0  0  0
 13  7  1  0  0  0  0
 14 13  1  0  0  0  0
 15  6  1  0  0  0  0
 16 15  1  0  0  0  0
 17 18  2  0  0  0  0
 17 19  1  0  0  0  0
 19 20  1  0  0  0  0
 20 21  1  0  0  0  0
 20 22  2  0  0  0  0
 22 45  1  0  0  0  0
 23 43  1  0  0  0  0
 23 22  1  0  0  0  0
 24 23  2  0  0  0  0
 25 24  1  0  0  0  0
 25 19  2  0  0  0  0
 26 27  1  0  0  0  0
 26 25  1  0  0  0  0
 27 39  1  0  0  0  0
 28 37  1  0  0  0  0
 28 27  2  0  0  0  0
 29 28  1  0  0  0  0
 30 29  2  0  0  0  0
 30 32  1  0  0  0  0
 31 30  1  0  0  0  0
 32 26  2  0  0  0  0
 33 34  2  0  0  0  0
 33 32  1  0  0  0  0
 35 36  1  0  0  0  0
 35 29  1  0  0  0  0
 37 38  1  0  0  0  0
 39 40  1  0  0  0  0
 41 42  1  0  0  0  0
 41 24  1  0  0  0  0
 43 44  1  0  0  0  0
 45 46  1  0  0  0  0
 47 65  1  0  0  0  0
 47 50  1  0  0  0  0
 47 49  1  0  0  0  0
 48 47  1  0  0  0  0
 50 51  1  6  0  0  0
 50 60  1  0  0  0  0
 50 52  1  0  0  0  0
 52 53  1  6  0  0  0
 52 54  1  0  0  0  0
 54 56  1  0  0  0  0
 54 64  1  0  0  0  0
 54 55  1  1  0  0  0
 56 62  1  0  0  0  0
 56 57  1  1  0  0  0
 58 59  1  1  0  0  0
 58 61  1  0  0  0  0
 58 56  1  0  0  0  0
 60 58  1  0  0  0  0
 63 62  1  0  0  0  0
 64 17  1  0  0  0  0
 65 33  1  0  0  0  0
 66 52  1  0  0  0  0
 66 67  1  0  0  0  0
M  END
>  <is_chroman>
0

>  <nOH>
9

>  <OH_position(s)>
12 14 16 36 38 40 42 44 46

>  <BDE>
85.565 81.845 84.018 85.973 82.360 84.449 85.953 82.998 84.089

>  <maxSDc>
0.264 0.246 0.244 0.260 0.249 0.241 0.243 0.249 0.265

>  <PA>
351.113 321.574 322.510 331.474 323.222 320.316 321.297 314.256 316.791

>  <ETE>
51.152 76.971 78.208 71.199 75.838 80.833 81.356 85.442 83.998

>  <IP>
198.783

>  <PDE>
203.482 199.762 201.935 203.891 200.277 202.366 203.870 200.915 202.006

$$$$
curcumin
 OpenBabel12282122103D

 47 48  0  0  0  0  0  0  0  0999 V2000
    0.0000    0.0000    0.0000 C   0  0  0  0  0  0  0  0  0  0  0  0
    1.1170    0.0000    0.0000 H   0  0  0  0  0  0  0  0  0  0  0  0
   -0.3939    1.0452    0.0000 H   0  0  0  0  0  0  0  0  0  0  0  0
   -0.3965   -0.5732   -0.8763 H   0  0  0  0  0  0  0  0  0  0  0  0
   -0.5002   -0.7230    1.1195 O   0  0  0  0  0  0  0  0  0  0  0  0
   -0.1580   -0.2285    2.3653 C   0  0  0  0  0  0  0  0  0  0  0  0
   -0.6746   -0.9753    3.4586 C   0  0  0  0  0  0  0  0  0  0  0  0
   -0.3914   -0.5662    4.7723 C   0  0  0  0  0  0  0  0  0  0  0  0
   -0.7950   -1.1496    5.6121 H   0  0  0  0  0  0  0  0  0  0  0  0
    0.3913    0.5654    4.9910 C   0  0  0  0  0  0  0  0  0  0  0  0
    0.6039    0.8727    6.0256 H   0  0  0  0  0  0  0  0  0  0  0  0
    0.9084    1.3130    3.9151 C   0  0  0  0  0  0  0  0  0  0  0  0
    0.6249    0.9031    2.5928 C   0  0  0  0  0  0  0  0  0  0  0  0
    1.0269    1.4843    1.7503 H   0  0  0  0  0  0  0  0  0  0  0  0
    1.7220    2.4895    4.1064 C   0  0  0  0  0  0  0  0  0  0  0  0
    2.0691    2.9919    3.1809 H   0  0  0  0  0  0  0  0  0  0  0  0
    2.0853    3.0145    5.2990 C   0  0  0  0  0  0  0  0  0  0  0  0
    1.7778    2.5694    6.2564 H   0  0  0  0  0  0  0  0  0  0  0  0
    2.9208    4.2239    5.3810 C   0  0  0  0  0  0  0  0  0  0  0  0
    3.3266    4.8117    4.3576 O   0  0  0  0  0  0  0  0  0  0  0  0
    3.2350    4.6787    6.7297 C   0  0  0  0  0  0  0  0  0  0  0  0
    2.8193    4.0742    7.5493 H   0  0  0  0  0  0  0  0  0  0  0  0
    3.9908    5.7775    7.0394 C   0  0  0  0  0  0  0  0  0  0  0  0
    4.5632    6.6134    6.1184 O   0  0  0  0  0  0  0  0  0  0  0  0
    4.3559    6.3120    5.2166 H   0  0  0  0  0  0  0  0  0  0  0  0
    4.2950    6.2205    8.3867 C   0  0  0  0  0  0  0  0  0  0  0  0
    4.9070    7.1381    8.4348 H   0  0  0  0  0  0  0  0  0  0  0  0
    3.8813    5.5841    9.5187 C   0  0  0  0  0  0  0  0  0  0  0  0
    3.2742    4.6637    9.4418 H   0  0  0  0  0  0  0  0  0  0  0  0
    4.1718    6.0104   10.8611 C   0  0  0  0  0  0  0  0  0  0  0  0
    4.9165    7.1769   11.1411 C   0  0  0  0  0  0  0  0  0  0  0  0
    5.2964    7.7957   10.3162 H   0  0  0  0  0  0  0  0  0  0  0  0
    5.1686    7.5438   12.4640 C   0  0  0  0  0  0  0  0  0  0  0  0
    4.6806    6.7504   13.5379 C   0  0  0  0  0  0  0  0  0  0  0  0
    3.9385    5.5888   13.2594 C   0  0  0  0  0  0  0  0  0  0  0  0
    3.5646    4.9809   14.0957 H   0  0  0  0  0  0  0  0  0  0  0  0
    3.6906    5.2294   11.9383 C   0  0  0  0  0  0  0  0  0  0  0  0
    3.1090    4.3192   11.7282 H   0  0  0  0  0  0  0  0  0  0  0  0
    4.8965    7.0597   14.8546 O   0  0  0  0  0  0  0  0  0  0  0  0
    5.4166    7.8776   14.8928 H   0  0  0  0  0  0  0  0  0  0  0  0
    5.8833    8.6607   12.8570 O   0  0  0  0  0  0  0  0  0  0  0  0
    6.3861    9.4850   11.8112 C   0  0  0  0  0  0  0  0  0  0  0  0
    6.9137   10.3060   12.3601 H   0  0  0  0  0  0  0  0  0  0  0  0
    5.5482    9.8950   11.1969 H   0  0  0  0  0  0  0  0  0  0  0  0
    7.1017    8.9141   11.1711 H   0  0  0  0  0  0  0  0  0  0  0  0
   -1.4488   -2.0944    3.2995 O   0  0  0  0  0  0  0  0  0  0  0  0
   -1.5594   -2.2542    2.3492 H   0  0  0  0  0  0  0  0  0  0  0  0
  1  5  1  0  0  0  0
  2  1  1  0  0  0  0
  3  1  1  0  0  0  0
  4  1  1  0  0  0  0
  5  6  1  0  0  0  0
  6 13  2  0  0  0  0
  6  7  1  0  0  0  0
  7  8  2  0  0  0  0
  8 10  1  0  0  0  0
  8  9  1  0  0  0  0
 10 11  1  0  0  0  0
 12 15  1  0  0  0  0
 12 10  2  0  0  0  0
 13 12  1  0  0  0  0
 14 13  1  0  0  0  0
 15 17  2  0  0  0  0
 16 15  1  0  0  0  0
 17 19  1  0  0  0  0
 17 18  1  0  0  0  0
 19 21  1  0  0  0  0
 20 19  2  0  0  0  0
 21 23  2  0  0  0  0
 21 22  1  0  0  0  0
 23 26  1  0  0  0  0
 24 23  1  0  0  0  0
 25 24  1  0  0  0  0
 26 27  1  0  0  0  0
 26 28  2  0  0  0  0
 28 30  1  0  0  0  0
 29 28  1  0  0  0  0
 30 31  2  0  0  0  0
 30 37  1  0  0  0  0
 31 33  1  0  0  0  0
 32 31  1  0  0  0  0
 33 41  1  0  0  0  0
 33 34  2  0  0  0  0
 34 39  1  0  0  0  0
 35 34  1  0  0  0  0
 35 36  1  0  0  0  0
 37 35  2  0  0  0  0
 38 37  1  0  0  0  0
 39 40  1  0  0  0  0
 42 43  1  0  0  0  0
 42 41  1  0  0  0  0
 44 42  1  0  0  0  0
 45 42  1  0  0  0  0
 46  7  1  0  0  0  0
 47 46  1  0  0  0  0
M  END
>  <is_chroman>
0

>  <nOH>
3

>  <OH_position(s)>
25 40 47

>  <BDE>
85.497 83.990 83.602

>  <maxSDc>
0.746 0.274 0.282

>  <PA>
340.251 332.010 335.132

>  <ETE>
61.946 68.680 65.170

>  <IP>
185.542

>  <PDE>
216.654 215.148 214.759

$$$$
demethoxycurcumin
 OpenBabel12282122103D

 43 44  0  0  0  0  0  0  0  0999 V2000
    0.0000    0.0000    0.0000 C   0  0  0  0  0  0  0  0  0  0  0  0
    1.1170    0.0000    0.0000 H   0  0  0  0  0  0  0  0  0  0  0  0
   -0.3940    1.0452    0.0000 H   0  0  0  0  0  0  0  0  0  0  0  0
   -0.3965   -0.5732   -0.8763 H   0  0  0  0  0  0  0  0  0  0  0  0
   -0.5001   -0.7230    1.1195 O   0  0  0  0  0  0  0  0  0  0  0  0
   -0.1579   -0.2284    2.3653 C   0  0  0  0  0  0  0  0  0  0  0  0
   -0.6743   -0.9753    3.4586 C   0  0  0  0  0  0  0  0  0  0  0  0
   -0.3911   -0.5660    4.7723 C   0  0  0  0  0  0  0  0  0  0  0  0
   -0.7945   -1.1495    5.6122 H   0  0  0  0  0  0  0  0  0  0  0  0
    0.3916    0.5656    4.9908 C   0  0  0  0  0  0  0  0  0  0  0  0
    0.6044    0.8729    6.0254 H   0  0  0  0  0  0  0  0  0  0  0  0
    0.9086    1.3132    3.9149 C   0  0  0  0  0  0  0  0  0  0  0  0
    0.6249    0.9033    2.5927 C   0  0  0  0  0  0  0  0  0  0  0  0
    1.0267    1.4845    1.7501 H   0  0  0  0  0  0  0  0  0  0  0  0
    1.7223    2.4896    4.1060 C   0  0  0  0  0  0  0  0  0  0  0  0
    2.0702    2.9915    3.1806 H   0  0  0  0  0  0  0  0  0  0  0  0
    2.0849    3.0152    5.2986 C   0  0  0  0  0  0  0  0  0  0  0  0
    1.7765    2.5706    6.2560 H   0  0  0  0  0  0  0  0  0  0  0  0
    2.9212    4.2241    5.3808 C   0  0  0  0  0  0  0  0  0  0  0  0
    3.3282    4.8108    4.3572 O   0  0  0  0  0  0  0  0  0  0  0  0
    3.2345    4.6791    6.7293 C   0  0  0  0  0  0  0  0  0  0  0  0
    2.8162    4.0759    7.5486 H   0  0  0  0  0  0  0  0  0  0  0  0
    3.9927    5.7756    7.0395 C   0  0  0  0  0  0  0  0  0  0  0  0
    4.5700    6.6085    6.1193 O   0  0  0  0  0  0  0  0  0  0  0  0
    4.3629    6.3078    5.2173 H   0  0  0  0  0  0  0  0  0  0  0  0
    4.2971    6.2178    8.3878 C   0  0  0  0  0  0  0  0  0  0  0  0
    4.9246    7.1251    8.4372 H   0  0  0  0  0  0  0  0  0  0  0  0
    3.8643    5.5936    9.5178 C   0  0  0  0  0  0  0  0  0  0  0  0
    3.2371    4.6867    9.4412 H   0  0  0  0  0  0  0  0  0  0  0  0
    4.1575    6.0196   10.8606 C   0  0  0  0  0  0  0  0  0  0  0  0
    3.6361    5.2667   11.9401 C   0  0  0  0  0  0  0  0  0  0  0  0
    3.0218    4.3775   11.7313 H   0  0  0  0  0  0  0  0  0  0  0  0
    3.8852    5.6287   13.2579 C   0  0  0  0  0  0  0  0  0  0  0  0
    3.4818    5.0461   14.0978 H   0  0  0  0  0  0  0  0  0  0  0  0
    4.6730    6.7689   13.5197 C   0  0  0  0  0  0  0  0  0  0  0  0
    5.2015    7.5323   12.4633 C   0  0  0  0  0  0  0  0  0  0  0  0
    5.8145    8.4195   12.6758 H   0  0  0  0  0  0  0  0  0  0  0  0
    4.9424    7.1557   11.1480 C   0  0  0  0  0  0  0  0  0  0  0  0
    5.3602    7.7592   10.3283 H   0  0  0  0  0  0  0  0  0  0  0  0
    4.8847    7.0769   14.8407 O   0  0  0  0  0  0  0  0  0  0  0  0
    5.4350    7.8731   14.8779 H   0  0  0  0  0  0  0  0  0  0  0  0
   -1.4484   -2.0945    3.2997 O   0  0  0  0  0  0  0  0  0  0  0  0
   -1.5591   -2.2543    2.3494 H   0  0  0  0  0  0  0  0  0  0  0  0
  1  5  1  0  0  0  0
  2  1  1  0  0  0  0
  3  1  1  0  0  0  0
  4  1  1  0  0  0  0
  5  6  1  0  0  0  0
  6 13  2  0  0  0  0
  6  7  1  0  0  0  0
  7  8  2  0  0  0  0
  8 10  1  0  0  0  0
  8  9  1  0  0  0  0
 10 11  1  0  0  0  0
 12 15  1  0  0  0  0
 12 10  2  0  0  0  0
 13 12  1  0  0  0  0
 14 13  1  0  0  0  0
 15 17  2  0  0  0  0
 16 15  1  0  0  0  0
 17 19  1  0  0  0  0
 17 18  1  0  0  0  0
 19 21  1  0  0  0  0
 20 19  2  0  0  0  0
 21 23  2  0  0  0  0
 21 22  1  0  0  0  0
 23 26  1  0  0  0  0
 24 23  1  0  0  0  0
 25 24  1  0  0  0  0
 26 27  1  0  0  0  0
 26 28  2  0  0  0  0
 28 30  1  0  0  0  0
 29 28  1  0  0  0  0
 30 38  2  0  0  0  0
 30 31  1  0  0  0  0
 31 33  2  0  0  0  0
 32 31  1  0  0  0  0
 33 35  1  0  0  0  0
 33 34  1  0  0  0  0
 35 40  1  0  0  0  0
 36 37  1  0  0  0  0
 36 35  2  0  0  0  0
 38 36  1  0  0  0  0
 39 38  1  0  0  0  0
 40 41  1  0  0  0  0
 42  7  1  0  0  0  0
 43 42  1  0  0  0  0
M  END
>  <is_chroman>
0

>  <nOH>
3

>  <OH_position(s)>
25 41 43

>  <BDE>
88.099 85.779 83.571

>  <maxSDc>
0.680 0.302 0.282

>  <PA>
342.040 329.680 335.494

>  <ETE>
62.759 72.799 64.777

>  <IP>
187.334

>  <PDE>
217.465 215.145 212.937

$$$$
emodin
 OpenBabel12282122103D

 30 32  0  0  0  0  0  0  0  0999 V2000
    0.0000    0.0000    0.0000 C   0  0  0  0  0  0  0  0  0  0  0  0
    1.4096    0.0000    0.0000 C   0  0  0  0  0  0  0  0  0  0  0  0
    2.2119    1.1041    0.0000 O   0  0  0  0  0  0  0  0  0  0  0  0
    1.6858    1.9180    0.0524 H   0  0  0  0  0  0  0  0  0  0  0  0
    2.1375   -1.2167   -0.0131 C   0  0  0  0  0  0  0  0  0  0  0  0
    3.2371   -1.1667   -0.0219 H   0  0  0  0  0  0  0  0  0  0  0  0
    1.4685   -2.4310   -0.0096 C   0  0  0  0  0  0  0  0  0  0  0  0
    0.0607   -2.4418    0.0068 C   0  0  0  0  0  0  0  0  0  0  0  0
   -0.6576   -1.2512    0.0081 C   0  0  0  0  0  0  0  0  0  0  0  0
    2.2087   -3.7134   -0.0185 C   0  0  0  0  0  0  0  0  0  0  0  0
    1.9431   -4.3167    0.8858 H   0  0  0  0  0  0  0  0  0  0  0  0
    3.3137   -3.5469   -0.0219 H   0  0  0  0  0  0  0  0  0  0  0  0
    1.9362   -4.3076   -0.9268 H   0  0  0  0  0  0  0  0  0  0  0  0
   -0.4803   -3.4026    0.0228 H   0  0  0  0  0  0  0  0  0  0  0  0
   -2.1330   -1.3319    0.0255 C   0  0  0  0  0  0  0  0  0  0  0  0
   -2.7188   -2.4048    0.2282 O   0  0  0  0  0  0  0  0  0  0  0  0
   -2.8867   -0.0810   -0.2235 C   0  0  0  0  0  0  0  0  0  0  0  0
   -2.2293    1.1707   -0.2288 C   0  0  0  0  0  0  0  0  0  0  0  0
   -0.7806    1.2456   -0.0062 C   0  0  0  0  0  0  0  0  0  0  0  0
   -4.2529   -0.1875   -0.4428 C   0  0  0  0  0  0  0  0  0  0  0  0
   -4.7534   -1.1691   -0.4266 H   0  0  0  0  0  0  0  0  0  0  0  0
   -5.0069    0.9825   -0.6824 C   0  0  0  0  0  0  0  0  0  0  0  0
   -6.3480    0.8040   -0.9000 O   0  0  0  0  0  0  0  0  0  0  0  0
   -6.7517    1.6738   -1.0446 H   0  0  0  0  0  0  0  0  0  0  0  0
   -4.4002    2.2337   -0.6883 C   0  0  0  0  0  0  0  0  0  0  0  0
   -4.9718    3.1555   -0.8676 H   0  0  0  0  0  0  0  0  0  0  0  0
   -3.0093    2.3266   -0.4524 C   0  0  0  0  0  0  0  0  0  0  0  0
   -2.5488    3.6096   -0.4811 O   0  0  0  0  0  0  0  0  0  0  0  0
   -1.5996    3.6468   -0.2789 H   0  0  0  0  0  0  0  0  0  0  0  0
   -0.2169    2.3496    0.1609 O   0  0  0  0  0  0  0  0  0  0  0  0
  1  9  1  0  0  0  0
  2  1  2  0  0  0  0
  2  3  1  0  0  0  0
  3  4  1  0  0  0  0
  5  7  2  0  0  0  0
  5  2  1  0  0  0  0
  6  5  1  0  0  0  0
  7  8  1  0  0  0  0
  8  9  2  0  0  0  0
  8 14  1  0  0  0  0
  9 15  1  0  0  0  0
 10  7  1  0  0  0  0
 10 11  1  0  0  0  0
 12 10  1  0  0  0  0
 13 10  1  0  0  0  0
 15 16  2  0  0  0  0
 17 15  1  0  0  0  0
 18 17  1  0  0  0  0
 18 19  1  0  0  0  0
 19  1  1  0  0  0  0
 19 30  2  0  0  0  0
 20 21  1  0  0  0  0
 20 17  2  0  0  0  0
 22 20  1  0  0  0  0
 23 22  1  0  0  0  0
 24 23  1  0  0  0  0
 25 22  2  0  0  0  0
 25 27  1  0  0  0  0
 26 25  1  0  0  0  0
 27 18  2  0  0  0  0
 28 27  1  0  0  0  0
 28 29  1  0  0  0  0
M  END
>  <is_chroman>
0

>  <nOH>
3

>  <OH_position(s)>
4 24 29

>  <BDE>
92.706 91.118 93.647

>  <maxSDc>
0.292 0.312 0.305

>  <PA>
335.337 325.095 333.271

>  <ETE>
74.068 82.723 77.076

>  <IP>
201.528

>  <PDE>
207.877 206.290 208.819

$$$$
ferulic acid
 OpenBabel12282122103D

 24 24  0  0  0  0  0  0  0  0999 V2000
    0.0000    0.0000    0.0000 C   0  0  0  0  0  0  0  0  0  0  0  0
    1.4049    0.0000    0.0000 C   0  0  0  0  0  0  0  0  0  0  0  0
    2.0968    1.2090    0.0000 C   0  0  0  0  0  0  0  0  0  0  0  0
    3.1970    1.1925   -0.0000 H   0  0  0  0  0  0  0  0  0  0  0  0
    1.4117    2.4396   -0.0000 C   0  0  0  0  0  0  0  0  0  0  0  0
    2.0974    3.7092    0.0002 C   0  0  0  0  0  0  0  0  0  0  0  0
    1.4497    4.6088   -0.0008 H   0  0  0  0  0  0  0  0  0  0  0  0
    3.4395    3.8745    0.0016 C   0  0  0  0  0  0  0  0  0  0  0  0
    4.1607    3.0439    0.0027 H   0  0  0  0  0  0  0  0  0  0  0  0
   -0.0014    2.4428   -0.0002 C   0  0  0  0  0  0  0  0  0  0  0  0
   -0.5393    3.4019   -0.0003 H   0  0  0  0  0  0  0  0  0  0  0  0
   -0.7012    1.2366   -0.0002 C   0  0  0  0  0  0  0  0  0  0  0  0
   -0.6304   -1.2158    0.0001 O   0  0  0  0  0  0  0  0  0  0  0  0
   -1.5883   -1.0618   -0.0001 H   0  0  0  0  0  0  0  0  0  0  0  0
    1.9392   -0.9610    0.0000 H   0  0  0  0  0  0  0  0  0  0  0  0
   -2.0788    1.1149   -0.0005 O   0  0  0  0  0  0  0  0  0  0  0  0
   -2.8156    2.3331    0.0001 C   0  0  0  0  0  0  0  0  0  0  0  0
   -2.5910    2.9278   -0.9184 H   0  0  0  0  0  0  0  0  0  0  0  0
   -2.5911    2.9270    0.9191 H   0  0  0  0  0  0  0  0  0  0  0  0
   -3.8815    1.9904   -0.0002 H   0  0  0  0  0  0  0  0  0  0  0  0
    4.0219    5.2152    0.0018 C   0  0  0  0  0  0  0  0  0  0  0  0
    3.4638    6.3197    0.0007 O   0  0  0  0  0  0  0  0  0  0  0  0
    5.3880    5.2274    0.0036 O   0  0  0  0  0  0  0  0  0  0  0  0
    5.6999    6.1472    0.0036 H   0  0  0  0  0  0  0  0  0  0  0  0
  1 13  1  0  0  0  0
  2  3  2  0  0  0  0
  2  1  1  0  0  0  0
  2 15  1  0  0  0  0
  4  3  1  0  0  0  0
  5  3  1  0  0  0  0
  5  6  1  0  0  0  0
  6  8  2  0  0  0  0
  7  6  1  0  0  0  0
  8 21  1  0  0  0  0
  8  9  1  0  0  0  0
 10 12  1  0  0  0  0
 10  5  2  0  0  0  0
 11 10  1  0  0  0  0
 12  1  2  0  0  0  0
 14 13  1  0  0  0  0
 16 12  1  0  0  0  0
 16 17  1  0  0  0  0
 17 19  1  0  0  0  0
 18 17  1  0  0  0  0
 20 17  1  0  0  0  0
 21 23  1  0  0  0  0
 22 21  2  0  0  0  0
 23 24  1  0  0  0  0
M  END
>  <is_chroman>
0

>  <nOH>
1

>  <OH_position(s)>
14

>  <BDE>
83.979

>  <maxSDc>
0.283

>  <PA>
333.399

>  <ETE>
67.280

>  <IP>
187.934

>  <PDE>
212.745

$$$$
gallic acid
 OpenBabel12282122103D

 18 18  0  0  0  0  0  0  0  0999 V2000
    0.0000    0.0000    0.0000 C   0  0  0  0  0  0  0  0  0  0  0  0
    1.4128    0.0000    0.0000 C   0  0  0  0  0  0  0  0  0  0  0  0
    2.1260    1.2035    0.0000 C   0  0  0  0  0  0  0  0  0  0  0  0
    3.2269    1.2095   -0.0000 H   0  0  0  0  0  0  0  0  0  0  0  0
    1.4210    2.4183    0.0000 C   0  0  0  0  0  0  0  0  0  0  0  0
    0.0218    2.4452   -0.0000 C   0  0  0  0  0  0  0  0  0  0  0  0
   -0.5261    3.4005   -0.0000 H   0  0  0  0  0  0  0  0  0  0  0  0
   -0.6907    1.2341   -0.0000 C   0  0  0  0  0  0  0  0  0  0  0  0
   -0.7607   -1.1426    0.0001 O   0  0  0  0  0  0  0  0  0  0  0  0
   -0.1584   -1.9036    0.0002 H   0  0  0  0  0  0  0  0  0  0  0  0
    2.0131   -1.2398   -0.0000 O   0  0  0  0  0  0  0  0  0  0  0  0
    2.9723   -1.1058    0.0000 H   0  0  0  0  0  0  0  0  0  0  0  0
   -2.0597    1.3123   -0.0001 O   0  0  0  0  0  0  0  0  0  0  0  0
   -2.4133    0.4082   -0.0000 H   0  0  0  0  0  0  0  0  0  0  0  0
    2.1983    3.6637    0.0001 C   0  0  0  0  0  0  0  0  0  0  0  0
    3.4275    3.7998    0.0002 O   0  0  0  0  0  0  0  0  0  0  0  0
    1.4622    4.8131    0.0001 O   0  0  0  0  0  0  0  0  0  0  0  0
    2.0640    5.5764    0.0002 H   0  0  0  0  0  0  0  0  0  0  0  0
  1  9  1  0  0  0  0
  2  3  2  0  0  0  0
  2  1  1  0  0  0  0
  3  5  1  0  0  0  0
  4  3  1  0  0  0  0
  5 15  1  0  0  0  0
  6  8  1  0  0  0  0
  6  5  2  0  0  0  0
  7  6  1  0  0  0  0
  8  1  2  0  0  0  0
  9 10  1  0  0  0  0
 11  2  1  0  0  0  0
 11 12  1  0  0  0  0
 13 14  1  0  0  0  0
 13  8  1  0  0  0  0
 15 16  2  0  0  0  0
 17 15  1  0  0  0  0
 17 18  1  0  0  0  0
M  END
>  <is_chroman>
0

>  <nOH>
3

>  <OH_position(s)>
10 12 14

>  <BDE>
82.116 82.910 85.763

>  <maxSDc>
0.248 0.246 0.268

>  <PA>
331.916 333.926 341.383

>  <ETE>
66.900 65.684 61.080

>  <IP>
197.288

>  <PDE>
201.528 202.322 205.176

$$$$
isoferulic acid
 OpenBabel12282122103D

 24 24  0  0  0  0  0  0  0  0999 V2000
    0.0000    0.0000    0.0000 C   0  0  0  0  0  0  0  0  0  0  0  0
    1.4006    0.0000    0.0000 C   0  0  0  0  0  0  0  0  0  0  0  0
    2.0905    1.2116    0.0000 C   0  0  0  0  0  0  0  0  0  0  0  0
    3.1910    1.2055    0.0002 H   0  0  0  0  0  0  0  0  0  0  0  0
    1.4013    2.4437   -0.0004 C   0  0  0  0  0  0  0  0  0  0  0  0
    2.1705    3.6655   -0.0006 C   0  0  0  0  0  0  0  0  0  0  0  0
    3.2721    3.5412   -0.0004 H   0  0  0  0  0  0  0  0  0  0  0  0
    1.6546    4.9151   -0.0011 C   0  0  0  0  0  0  0  0  0  0  0  0
    0.5762    5.1338   -0.0014 H   0  0  0  0  0  0  0  0  0  0  0  0
   -0.0058    2.4452   -0.0004 C   0  0  0  0  0  0  0  0  0  0  0  0
   -0.5778    3.3843   -0.0006 H   0  0  0  0  0  0  0  0  0  0  0  0
   -0.7071    1.2321   -0.0002 C   0  0  0  0  0  0  0  0  0  0  0  0
   -0.7982   -1.1265    0.0002 O   0  0  0  0  0  0  0  0  0  0  0  0
   -0.1169   -2.3770    0.0002 C   0  0  0  0  0  0  0  0  0  0  0  0
    0.5097   -2.4819   -0.9185 H   0  0  0  0  0  0  0  0  0  0  0  0
   -0.9500   -3.1251    0.0001 H   0  0  0  0  0  0  0  0  0  0  0  0
    0.5096   -2.4819    0.9189 H   0  0  0  0  0  0  0  0  0  0  0  0
    1.9599   -0.9460    0.0002 H   0  0  0  0  0  0  0  0  0  0  0  0
   -2.0778    1.3043   -0.0002 O   0  0  0  0  0  0  0  0  0  0  0  0
   -2.4281    0.4000   -0.0003 H   0  0  0  0  0  0  0  0  0  0  0  0
    2.5352    6.0821   -0.0014 C   0  0  0  0  0  0  0  0  0  0  0  0
    3.7713    6.1400   -0.0008 O   0  0  0  0  0  0  0  0  0  0  0  0
    1.8735    7.2772   -0.0025 O   0  0  0  0  0  0  0  0  0  0  0  0
    2.5207    8.0013   -0.0025 H   0  0  0  0  0  0  0  0  0  0  0  0
  1 13  1  0  0  0  0
  2  3  2  0  0  0  0
  2  1  1  0  0  0  0
  2 18  1  0  0  0  0
  3  4  1  0  0  0  0
  5  3  1  0  0  0  0
  6  7  1  0  0  0  0
  6  5  1  0  0  0  0
  8  6  2  0  0  0  0
  9  8  1  0  0  0  0
 10  5  2  0  0  0  0
 10 12  1  0  0  0  0
 11 10  1  0  0  0  0
 12 19  1  0  0  0  0
 12  1  2  0  0  0  0
 14 13  1  0  0  0  0
 14 17  1  0  0  0  0
 15 14  1  0  0  0  0
 16 14  1  0  0  0  0
 20 19  1  0  0  0  0
 21  8  1  0  0  0  0
 21 22  2  0  0  0  0
 23 21  1  0  0  0  0
 24 23  1  0  0  0  0
M  END
>  <is_chroman>
0

>  <nOH>
1

>  <OH_position(s)>
20

>  <BDE>
84.584

>  <maxSDc>
0.262

>  <PA>
343.682

>  <ETE>
57.602

>  <IP>
188.154

>  <PDE>
213.130

$$$$
juglone
 OpenBabel12282122103D

 19 20  0  0  0  0  0  0  0  0999 V2000
    0.0000    0.0000    0.0000 C   0  0  0  0  0  0  0  0  0  0  0  0
    1.1012    0.0000    0.0000 H   0  0  0  0  0  0  0  0  0  0  0  0
   -0.6930    1.2196    0.0000 C   0  0  0  0  0  0  0  0  0  0  0  0
   -0.1386    2.1728   -0.0000 H   0  0  0  0  0  0  0  0  0  0  0  0
   -2.0845    1.2384    0.0000 C   0  0  0  0  0  0  0  0  0  0  0  0
   -2.8261    0.0308    0.0000 C   0  0  0  0  0  0  0  0  0  0  0  0
   -4.2963    0.0729    0.0000 C   0  0  0  0  0  0  0  0  0  0  0  0
   -5.0000   -0.9517   -0.0001 O   0  0  0  0  0  0  0  0  0  0  0  0
   -4.9395    1.4024    0.0002 C   0  0  0  0  0  0  0  0  0  0  0  0
   -6.0431    1.3890    0.0002 H   0  0  0  0  0  0  0  0  0  0  0  0
   -4.2406    2.5410    0.0002 C   0  0  0  0  0  0  0  0  0  0  0  0
   -4.7263    3.5315    0.0003 H   0  0  0  0  0  0  0  0  0  0  0  0
   -2.7650    2.5540    0.0001 C   0  0  0  0  0  0  0  0  0  0  0  0
   -2.1363    3.6205    0.0000 O   0  0  0  0  0  0  0  0  0  0  0  0
   -2.1141   -1.1839    0.0000 C   0  0  0  0  0  0  0  0  0  0  0  0
   -0.6946   -1.1938    0.0000 C   0  0  0  0  0  0  0  0  0  0  0  0
   -0.1773   -2.1651    0.0000 H   0  0  0  0  0  0  0  0  0  0  0  0
   -2.6667   -2.4315   -0.0000 O   0  0  0  0  0  0  0  0  0  0  0  0
   -3.6368   -2.3812    0.0002 H   0  0  0  0  0  0  0  0  0  0  0  0
  1 16  1  0  0  0  0
  2  1  1  0  0  0  0
  3  1  2  0  0  0  0
  3  5  1  0  0  0  0
  4  3  1  0  0  0  0
  5 13  1  0  0  0  0
  6  5  2  0  0  0  0
  7  6  1  0  0  0  0
  7  9  1  0  0  0  0
  8  7  2  0  0  0  0
  9 11  2  0  0  0  0
  9 10  1  0  0  0  0
 11 12  1  0  0  0  0
 13 11  1  0  0  0  0
 14 13  2  0  0  0  0
 15  6  1  0  0  0  0
 15 16  2  0  0  0  0
 16 17  1  0  0  0  0
 18 15  1  0  0  0  0
 18 19  1  0  0  0  0
M  END
>  <is_chroman>
0

>  <nOH>
1

>  <OH_position(s)>
19

>  <BDE>
93.086

>  <maxSDc>
0.284

>  <PA>
337.321

>  <ETE>
72.465

>  <IP>
211.841

>  <PDE>
197.945

$$$$
magnolol
 OpenBabel12282122103D

 38 39  0  0  0  0  0  0  0  0999 V2000
    0.0000    0.0000    0.0000 C   0  0  0  0  0  0  0  0  0  0  0  0
    1.0978    0.0000    0.0000 H   0  0  0  0  0  0  0  0  0  0  0  0
   -0.4629    0.9956    0.0000 H   0  0  0  0  0  0  0  0  0  0  0  0
   -0.7079   -1.1266   -0.0008 C   0  0  0  0  0  0  0  0  0  0  0  0
   -0.2162   -2.1140    0.0073 H   0  0  0  0  0  0  0  0  0  0  0  0
   -2.1937   -1.1678   -0.0256 C   0  0  0  0  0  0  0  0  0  0  0  0
   -2.5239   -1.4317   -1.0702 H   0  0  0  0  0  0  0  0  0  0  0  0
   -2.6181   -0.1533    0.2066 H   0  0  0  0  0  0  0  0  0  0  0  0
   -2.7422   -2.1784    0.9216 C   0  0  0  0  0  0  0  0  0  0  0  0
   -3.4399   -1.7739    2.0630 C   0  0  0  0  0  0  0  0  0  0  0  0
   -3.5773   -0.7012    2.2718 H   0  0  0  0  0  0  0  0  0  0  0  0
   -3.9836   -2.7126    2.9579 C   0  0  0  0  0  0  0  0  0  0  0  0
   -3.7896   -4.0850    2.6859 C   0  0  0  0  0  0  0  0  0  0  0  0
   -3.0839   -4.5012    1.5391 C   0  0  0  0  0  0  0  0  0  0  0  0
   -2.9510   -5.5769    1.3552 H   0  0  0  0  0  0  0  0  0  0  0  0
   -2.5700   -3.5494    0.6664 C   0  0  0  0  0  0  0  0  0  0  0  0
   -2.0201   -3.8701   -0.2312 H   0  0  0  0  0  0  0  0  0  0  0  0
   -4.2771   -5.0971    3.4779 O   0  0  0  0  0  0  0  0  0  0  0  0
   -4.5796   -4.7150    4.3171 H   0  0  0  0  0  0  0  0  0  0  0  0
   -4.6893   -2.2372    4.1425 C   0  0  0  0  0  0  0  0  0  0  0  0
   -5.9873   -2.6772    4.4842 C   0  0  0  0  0  0  0  0  0  0  0  0
   -6.6418   -2.1765    5.6276 C   0  0  0  0  0  0  0  0  0  0  0  0
   -7.6514   -2.5400    5.8667 H   0  0  0  0  0  0  0  0  0  0  0  0
   -6.0033   -1.2361    6.4273 C   0  0  0  0  0  0  0  0  0  0  0  0
   -6.5101   -0.8441    7.3220 H   0  0  0  0  0  0  0  0  0  0  0  0
   -4.7159   -0.7766    6.1019 C   0  0  0  0  0  0  0  0  0  0  0  0
   -4.0753   -1.2752    4.9642 C   0  0  0  0  0  0  0  0  0  0  0  0
   -3.0671   -0.9185    4.7005 H   0  0  0  0  0  0  0  0  0  0  0  0
   -4.0386    0.2254    6.9716 C   0  0  0  0  0  0  0  0  0  0  0  0
   -2.9508    0.2984    6.6985 H   0  0  0  0  0  0  0  0  0  0  0  0
   -4.0868   -0.1289    8.0402 H   0  0  0  0  0  0  0  0  0  0  0  0
   -4.6841    1.5622    6.8921 C   0  0  0  0  0  0  0  0  0  0  0  0
   -5.7867    1.5476    6.9182 H   0  0  0  0  0  0  0  0  0  0  0  0
   -4.0080    2.7051    6.8077 C   0  0  0  0  0  0  0  0  0  0  0  0
   -4.5114    3.6799    6.7689 H   0  0  0  0  0  0  0  0  0  0  0  0
   -2.9115    2.7486    6.7722 H   0  0  0  0  0  0  0  0  0  0  0  0
   -6.6886   -3.6172    3.7675 O   0  0  0  0  0  0  0  0  0  0  0  0
   -6.2392   -3.7582    2.9190 H   0  0  0  0  0  0  0  0  0  0  0  0
  1  3  1  0  0  0  0
  2  1  1  0  0  0  0
  4  1  2  0  0  0  0
  4  5  1  0  0  0  0
  6  4  1  0  0  0  0
  6  8  1  0  0  0  0
  6  9  1  0  0  0  0
  7  6  1  0  0  0  0
  9 10  1  0  0  0  0
 10 11  1  0  0  0  0
 10 12  2  0  0  0  0
 12 20  1  0  0  0  0
 13 12  1  0  0  0  0
 13 18  1  0  0  0  0
 14 13  2  0  0  0  0
 15 14  1  0  0  0  0
 16  9  2  0  0  0  0
 16 14  1  0  0  0  0
 17 16  1  0  0  0  0
 18 19  1  0  0  0  0
 20 21  2  0  0  0  0
 20 27  1  0  0  0  0
 21 22  1  0  0  0  0
 22 23  1  0  0  0  0
 22 24  2  0  0  0  0
 24 25  1  0  0  0  0
 26 24  1  0  0  0  0
 26 29  1  0  0  0  0
 27 26  2  0  0  0  0
 28 27  1  0  0  0  0
 29 31  1  0  0  0  0
 30 29  1  0  0  0  0
 32 33  1  0  0  0  0
 32 29  1  0  0  0  0
 34 32  2  0  0  0  0
 35 34  1  0  0  0  0
 36 34  1  0  0  0  0
 37 21  1  0  0  0  0
 38 37  1  0  0  0  0
M  END
>  <is_chroman>
0

>  <nOH>
2

>  <OH_position(s)>
19 38

>  <BDE>
85.971 85.973

>  <maxSDc>
0.276 0.276

>  <PA>
338.350 338.351

>  <ETE>
64.321 64.322

>  <IP>
181.456

>  <PDE>
221.215 221.217

$$$$
matairesinol
 OpenBabel12282122103D

 48 50  0  0  1  0  0  0  0  0999 V2000
    0.0000    0.0000    0.0000 C   0  0  0  0  0  0  0  0  0  0  0  0
    1.1167    0.0000    0.0000 H   0  0  0  0  0  0  0  0  0  0  0  0
   -0.3920    1.0485    0.0000 H   0  0  0  0  0  0  0  0  0  0  0  0
   -0.3977   -0.5735   -0.8748 H   0  0  0  0  0  0  0  0  0  0  0  0
   -0.4916   -0.5374    1.2265 O   0  0  0  0  0  0  0  0  0  0  0  0
   -0.3134   -1.9001    1.3900 C   0  0  0  0  0  0  0  0  0  0  0  0
   -1.3088   -2.5531    2.1589 C   0  0  0  0  0  0  0  0  0  0  0  0
   -1.1821   -3.9212    2.4454 C   0  0  0  0  0  0  0  0  0  0  0  0
   -1.9508   -4.4160    3.0553 H   0  0  0  0  0  0  0  0  0  0  0  0
   -0.0835   -4.6257    1.9551 C   0  0  0  0  0  0  0  0  0  0  0  0
    0.0150   -5.6971    2.1861 H   0  0  0  0  0  0  0  0  0  0  0  0
    0.8975   -3.9867    1.1826 C   0  0  0  0  0  0  0  0  0  0  0  0
    0.7837   -2.6167    0.9043 C   0  0  0  0  0  0  0  0  0  0  0  0
    1.5548   -2.1116    0.3051 H   0  0  0  0  0  0  0  0  0  0  0  0
    2.0758   -4.7497    0.6941 C   0  0  0  0  0  0  0  0  0  0  0  0
    2.1896   -5.6947    1.2918 H   0  0  0  0  0  0  0  0  0  0  0  0
    3.0075   -4.1389    0.8533 H   0  0  0  0  0  0  0  0  0  0  0  0
    1.9936   -5.1074   -0.7842 C   0  0  2  0  0  0  0  0  0  0  0  0
    1.8784   -4.1733   -1.3965 H   0  0  0  0  0  0  0  0  0  0  0  0
    0.8833   -6.1185   -1.1124 C   0  0  2  0  0  0  0  0  0  0  0  0
    0.1479   -6.1705   -0.2674 H   0  0  0  0  0  0  0  0  0  0  0  0
    1.6270   -7.4594   -1.2670 C   0  0  0  0  0  0  0  0  0  0  0  0
    1.3165   -8.0326   -2.1758 H   0  0  0  0  0  0  0  0  0  0  0  0
    1.5315   -8.0959   -0.3518 H   0  0  0  0  0  0  0  0  0  0  0  0
    3.0283   -7.1694   -1.4366 O   0  0  0  0  0  0  0  0  0  0  0  0
    3.2645   -5.8336   -1.1768 C   0  0  0  0  0  0  0  0  0  0  0  0
    4.4221   -5.4548   -1.2975 O   0  0  0  0  0  0  0  0  0  0  0  0
    0.1481   -5.7932   -2.4046 C   0  0  0  0  0  0  0  0  0  0  0  0
   -0.5860   -6.6208   -2.6082 H   0  0  0  0  0  0  0  0  0  0  0  0
    0.8881   -5.7899   -3.2511 H   0  0  0  0  0  0  0  0  0  0  0  0
   -0.5808   -4.4977   -2.3753 C   0  0  0  0  0  0  0  0  0  0  0  0
   -1.8249   -4.4048   -1.7349 C   0  0  0  0  0  0  0  0  0  0  0  0
   -2.2520   -5.2836   -1.2314 H   0  0  0  0  0  0  0  0  0  0  0  0
   -2.5170   -3.1905   -1.7372 C   0  0  0  0  0  0  0  0  0  0  0  0
   -1.9638   -2.0551   -2.3792 C   0  0  0  0  0  0  0  0  0  0  0  0
   -0.7245   -2.1575   -3.0301 C   0  0  0  0  0  0  0  0  0  0  0  0
   -0.3097   -1.2759   -3.5387 H   0  0  0  0  0  0  0  0  0  0  0  0
   -0.0447   -3.3744   -3.0231 C   0  0  0  0  0  0  0  0  0  0  0  0
    0.9238   -3.4523   -3.5404 H   0  0  0  0  0  0  0  0  0  0  0  0
   -2.5896   -0.8340   -2.4010 O   0  0  0  0  0  0  0  0  0  0  0  0
   -3.4381   -0.9246   -1.9384 H   0  0  0  0  0  0  0  0  0  0  0  0
   -3.7778   -3.0097   -1.1949 O   0  0  0  0  0  0  0  0  0  0  0  0
   -4.0458   -3.7593   -0.0114 C   0  0  0  0  0  0  0  0  0  0  0  0
   -4.1516   -4.8432   -0.2583 H   0  0  0  0  0  0  0  0  0  0  0  0
   -5.0210   -3.3419    0.3460 H   0  0  0  0  0  0  0  0  0  0  0  0
   -3.2424   -3.6026    0.7517 H   0  0  0  0  0  0  0  0  0  0  0  0
   -2.4147   -1.9052    2.6492 O   0  0  0  0  0  0  0  0  0  0  0  0
   -2.3479   -0.9694    2.4005 H   0  0  0  0  0  0  0  0  0  0  0  0
  1  5  1  0  0  0  0
  2  1  1  0  0  0  0
  3  1  1  0  0  0  0
  4  1  1  0  0  0  0
  5  6  1  0  0  0  0
  6  7  1  0  0  0  0
  7  8  2  0  0  0  0
  7 47  1  0  0  0  0
  8  9  1  0  0  0  0
 10 11  1  0  0  0  0
 10  8  1  0  0  0  0
 12 10  2  0  0  0  0
 13 12  1  0  0  0  0
 13  6  2  0  0  0  0
 14 13  1  0  0  0  0
 15 17  1  0  0  0  0
 15 12  1  0  0  0  0
 15 16  1  0  0  0  0
 18 19  1  6  0  0  0
 18 15  1  0  0  0  0
 20 18  1  0  0  0  0
 20 21  1  1  0  0  0
 22 20  1  0  0  0  0
 22 24  1  0  0  0  0
 23 22  1  0  0  0  0
 25 22  1  0  0  0  0
 25 26  1  0  0  0  0
 26 18  1  0  0  0  0
 27 26  2  0  0  0  0
 28 31  1  0  0  0  0
 28 20  1  0  0  0  0
 29 28  1  0  0  0  0
 30 28  1  0  0  0  0
 31 32  1  0  0  0  0
 32 33  1  0  0  0  0
 34 32  2  0  0  0  0
 34 42  1  0  0  0  0
 35 34  1  0  0  0  0
 36 38  1  0  0  0  0
 36 35  2  0  0  0  0
 37 36  1  0  0  0  0
 38 31  2  0  0  0  0
 39 38  1  0  0  0  0
 40 35  1  0  0  0  0
 40 41  1  0  0  0  0
 42 43  1  0  0  0  0
 43 45  1  0  0  0  0
 43 46  1  0  0  0  0
 44 43  1  0  0  0  0
 48 47  1  0  0  0  0
M  END
>  <is_chroman>
0

>  <nOH>
2

>  <OH_position(s)>
41 48

>  <BDE>
83.415 83.387

>  <maxSDc>
0.281 0.280

>  <PA>
338.064 337.726

>  <ETE>
62.051 62.360

>  <IP>
185.549

>  <PDE>
214.566 214.538

$$$$
m-coumaric acid
 OpenBabel12282122103D

 20 20  0  0  0  0  0  0  0  0999 V2000
    0.0000    0.0000    0.0000 C   0  0  0  0  0  0  0  0  0  0  0  0
    1.0986    0.0000    0.0000 H   0  0  0  0  0  0  0  0  0  0  0  0
   -0.7120    1.2013    0.0000 C   0  0  0  0  0  0  0  0  0  0  0  0
   -2.1060    1.1994   -0.0002 C   0  0  0  0  0  0  0  0  0  0  0  0
   -2.6547    2.1530   -0.0002 H   0  0  0  0  0  0  0  0  0  0  0  0
   -2.8232   -0.0170   -0.0004 C   0  0  0  0  0  0  0  0  0  0  0  0
   -4.2688    0.0331   -0.0008 C   0  0  0  0  0  0  0  0  0  0  0  0
   -4.7143    1.0483    0.0002 H   0  0  0  0  0  0  0  0  0  0  0  0
   -5.0871   -1.0409   -0.0023 C   0  0  0  0  0  0  0  0  0  0  0  0
   -4.7328   -2.0828   -0.0034 H   0  0  0  0  0  0  0  0  0  0  0  0
   -2.1179   -1.2309   -0.0004 C   0  0  0  0  0  0  0  0  0  0  0  0
   -2.6379   -2.1992   -0.0005 H   0  0  0  0  0  0  0  0  0  0  0  0
   -0.7117   -1.2118   -0.0001 C   0  0  0  0  0  0  0  0  0  0  0  0
   -0.0896   -2.4386    0.0000 O   0  0  0  0  0  0  0  0  0  0  0  0
    0.8669   -2.2880   -0.0006 H   0  0  0  0  0  0  0  0  0  0  0  0
   -0.1658    2.1565    0.0001 H   0  0  0  0  0  0  0  0  0  0  0  0
   -6.5396   -0.8694   -0.0027 C   0  0  0  0  0  0  0  0  0  0  0  0
   -7.2129    0.1685   -0.0019 O   0  0  0  0  0  0  0  0  0  0  0  0
   -7.2368   -2.0440   -0.0042 O   0  0  0  0  0  0  0  0  0  0  0  0
   -8.1887   -1.8513   -0.0044 H   0  0  0  0  0  0  0  0  0  0  0  0
  1  3  1  0  0  0  0
  1  2  1  0  0  0  0
  3 16  1  0  0  0  0
  4  3  2  0  0  0  0
  5  4  1  0  0  0  0
  6 11  2  0  0  0  0
  6  4  1  0  0  0  0
  7  6  1  0  0  0  0
  7  8  1  0  0  0  0
  9  7  2  0  0  0  0
 10  9  1  0  0  0  0
 11 13  1  0  0  0  0
 12 11  1  0  0  0  0
 13  1  2  0  0  0  0
 13 14  1  0  0  0  0
 15 14  1  0  0  0  0
 17  9  1  0  0  0  0
 17 18  2  0  0  0  0
 19 17  1  0  0  0  0
 20 19  1  0  0  0  0
M  END
>  <is_chroman>
0

>  <nOH>
1

>  <OH_position(s)>
15

>  <BDE>
86.483

>  <maxSDc>
0.318

>  <PA>
340.877

>  <ETE>
62.306

>  <IP>
199.237

>  <PDE>
203.947

$$$$
m-hydroxybenzoic acid
 OpenBabel12282122103D

 16 16  0  0  0  0  0  0  0  0999 V2000
    0.0000    0.0000    0.0000 C   0  0  0  0  0  0  0  0  0  0  0  0
    1.0994    0.0000    0.0000 H   0  0  0  0  0  0  0  0  0  0  0  0
   -0.7269    1.1870    0.0000 C   0  0  0  0  0  0  0  0  0  0  0  0
   -0.1951    2.1507    0.0000 H   0  0  0  0  0  0  0  0  0  0  0  0
   -2.1243    1.1692   -0.0000 C   0  0  0  0  0  0  0  0  0  0  0  0
   -2.6960    2.1104   -0.0000 H   0  0  0  0  0  0  0  0  0  0  0  0
   -2.8029   -0.0547   -0.0000 C   0  0  0  0  0  0  0  0  0  0  0  0
   -2.0931   -1.2633   -0.0000 C   0  0  0  0  0  0  0  0  0  0  0  0
   -2.6390   -2.2195   -0.0000 H   0  0  0  0  0  0  0  0  0  0  0  0
   -0.6925   -1.2260    0.0000 C   0  0  0  0  0  0  0  0  0  0  0  0
    0.0800   -2.3639    0.0000 O   0  0  0  0  0  0  0  0  0  0  0  0
   -0.5137   -3.1295   -0.0000 H   0  0  0  0  0  0  0  0  0  0  0  0
   -4.2701   -0.1133   -0.0001 C   0  0  0  0  0  0  0  0  0  0  0  0
   -5.0004   -1.1112   -0.0003 O   0  0  0  0  0  0  0  0  0  0  0  0
   -4.9034    1.0967    0.0001 O   0  0  0  0  0  0  0  0  0  0  0  0
   -5.8645    0.9527    0.0000 H   0  0  0  0  0  0  0  0  0  0  0  0
  1  2  1  0  0  0  0
  1  3  2  0  0  0  0
  1 10  1  0  0  0  0
  3  4  1  0  0  0  0
  5  3  1  0  0  0  0
  6  5  1  0  0  0  0
  7  5  2  0  0  0  0
  7  8  1  0  0  0  0
  8  9  1  0  0  0  0
  8 10  2  0  0  0  0
 10 11  1  0  0  0  0
 12 11  1  0  0  0  0
 13  7  1  0  0  0  0
 13 15  1  0  0  0  0
 14 13  2  0  0  0  0
 16 15  1  0  0  0  0
M  END
>  <is_chroman>
0

>  <nOH>
1

>  <OH_position(s)>
12

>  <BDE>
86.768

>  <maxSDc>
0.311

>  <PA>
341.810

>  <ETE>
61.657

>  <IP>
201.883

>  <PDE>
201.585

$$$$
o-coumaric acid
 OpenBabel12282122103D

 20 20  0  0  0  0  0  0  0  0999 V2000
    0.0000    0.0000    0.0000 C   0  0  0  0  0  0  0  0  0  0  0  0
    1.1003    0.0000    0.0000 H   0  0  0  0  0  0  0  0  0  0  0  0
   -0.6994    1.2131    0.0000 C   0  0  0  0  0  0  0  0  0  0  0  0
   -2.0907    1.2178   -0.0039 C   0  0  0  0  0  0  0  0  0  0  0  0
   -2.6329    2.1760   -0.0164 H   0  0  0  0  0  0  0  0  0  0  0  0
   -2.8236    0.0146   -0.0107 C   0  0  0  0  0  0  0  0  0  0  0  0
   -4.2690    0.0306   -0.0566 C   0  0  0  0  0  0  0  0  0  0  0  0
   -4.7641   -0.8452   -0.5209 H   0  0  0  0  0  0  0  0  0  0  0  0
   -5.0347    1.0399    0.4048 C   0  0  0  0  0  0  0  0  0  0  0  0
   -4.6274    1.9442    0.8825 H   0  0  0  0  0  0  0  0  0  0  0  0
   -2.1006   -1.2017    0.0000 C   0  0  0  0  0  0  0  0  0  0  0  0
   -2.6815   -2.4454    0.0139 O   0  0  0  0  0  0  0  0  0  0  0  0
   -3.6388   -2.3471    0.1155 H   0  0  0  0  0  0  0  0  0  0  0  0
   -0.6904   -1.2069    0.0023 C   0  0  0  0  0  0  0  0  0  0  0  0
   -0.1613   -2.1706    0.0066 H   0  0  0  0  0  0  0  0  0  0  0  0
   -0.1474    2.1641    0.0004 H   0  0  0  0  0  0  0  0  0  0  0  0
   -6.4921    0.9780    0.3000 C   0  0  0  0  0  0  0  0  0  0  0  0
   -7.2118    0.0742   -0.1431 O   0  0  0  0  0  0  0  0  0  0  0  0
   -7.1314    2.0892    0.7696 O   0  0  0  0  0  0  0  0  0  0  0  0
   -8.0907    1.9734    0.6693 H   0  0  0  0  0  0  0  0  0  0  0  0
  1 14  1  0  0  0  0
  2  1  1  0  0  0  0
  3  1  2  0  0  0  0
  3 16  1  0  0  0  0
  4  3  1  0  0  0  0
  5  4  1  0  0  0  0
  6  4  2  0  0  0  0
  6 11  1  0  0  0  0
  7  6  1  0  0  0  0
  7  9  2  0  0  0  0
  8  7  1  0  0  0  0
  9 10  1  0  0  0  0
 11 14  2  0  0  0  0
 11 12  1  0  0  0  0
 12 13  1  0  0  0  0
 14 15  1  0  0  0  0
 17  9  1  0  0  0  0
 17 19  1  0  0  0  0
 18 17  2  0  0  0  0
 20 19  1  0  0  0  0
M  END
>  <is_chroman>
0

>  <nOH>
1

>  <OH_position(s)>
13

>  <BDE>
85.301

>  <maxSDc>
0.263

>  <PA>
331.279

>  <ETE>
70.722

>  <IP>
197.422

>  <PDE>
204.578

$$$$
o-hydroxybenzoic acid
 OpenBabel12282122103D

 16 16  0  0  0  0  0  0  0  0999 V2000
    0.0000    0.0000    0.0000 C   0  0  0  0  0  0  0  0  0  0  0  0
    1.1013    0.0000    0.0000 H   0  0  0  0  0  0  0  0  0  0  0  0
   -0.6942    1.2175    0.0000 C   0  0  0  0  0  0  0  0  0  0  0  0
   -0.1373    2.1655    0.0000 H   0  0  0  0  0  0  0  0  0  0  0  0
   -2.0801    1.2241   -0.0000 C   0  0  0  0  0  0  0  0  0  0  0  0
   -2.6354    2.1770   -0.0000 H   0  0  0  0  0  0  0  0  0  0  0  0
   -2.8055    0.0182   -0.0000 C   0  0  0  0  0  0  0  0  0  0  0  0
   -2.1005   -1.2027   -0.0000 C   0  0  0  0  0  0  0  0  0  0  0  0
   -2.6738   -2.4407   -0.0000 O   0  0  0  0  0  0  0  0  0  0  0  0
   -3.6441   -2.3634   -0.0002 H   0  0  0  0  0  0  0  0  0  0  0  0
   -0.6866   -1.2024   -0.0000 C   0  0  0  0  0  0  0  0  0  0  0  0
   -0.1591   -2.1673    0.0000 H   0  0  0  0  0  0  0  0  0  0  0  0
   -4.2647    0.0479   -0.0001 C   0  0  0  0  0  0  0  0  0  0  0  0
   -5.0580   -0.9074   -0.0003 O   0  0  0  0  0  0  0  0  0  0  0  0
   -4.8335    1.2878    0.0001 O   0  0  0  0  0  0  0  0  0  0  0  0
   -5.8013    1.1927    0.0000 H   0  0  0  0  0  0  0  0  0  0  0  0
  1  2  1  0  0  0  0
  1  3  1  0  0  0  0
  3  4  1  0  0  0  0
  5  6  1  0  0  0  0
  5  3  2  0  0  0  0
  7  8  2  0  0  0  0
  7  5  1  0  0  0  0
  8 11  1  0  0  0  0
  9  8  1  0  0  0  0
 10  9  1  0  0  0  0
 11  1  2  0  0  0  0
 11 12  1  0  0  0  0
 13  7  1  0  0  0  0
 13 15  1  0  0  0  0
 14 13  2  0  0  0  0
 16 15  1  0  0  0  0
M  END
>  <is_chroman>
0

>  <nOH>
1

>  <OH_position(s)>
10

>  <BDE>
92.898

>  <maxSDc>
0.317

>  <PA>
341.550

>  <ETE>
68.048

>  <IP>
200.708

>  <PDE>
208.890

$$$$
p-coumaric acid
 OpenBabel12282122103D

 20 20  0  0  0  0  0  0  0  0999 V2000
    0.0000    0.0000    0.0000 C   0  0  0  0  0  0  0  0  0  0  0  0
    1.4089    0.0000    0.0000 C   0  0  0  0  0  0  0  0  0  0  0  0
    2.0875    1.2135    0.0000 C   0  0  0  0  0  0  0  0  0  0  0  0
    3.1882    1.2099   -0.0000 H   0  0  0  0  0  0  0  0  0  0  0  0
    1.3885    2.4372    0.0001 C   0  0  0  0  0  0  0  0  0  0  0  0
    2.0605    3.7152    0.0003 C   0  0  0  0  0  0  0  0  0  0  0  0
    1.4005    4.6061    0.0005 H   0  0  0  0  0  0  0  0  0  0  0  0
    3.3989    3.8965    0.0005 C   0  0  0  0  0  0  0  0  0  0  0  0
    4.1302    3.0746    0.0004 H   0  0  0  0  0  0  0  0  0  0  0  0
   -0.0222    2.4145    0.0000 C   0  0  0  0  0  0  0  0  0  0  0  0
   -0.5809    3.3634    0.0000 H   0  0  0  0  0  0  0  0  0  0  0  0
   -0.7174    1.2095   -0.0000 C   0  0  0  0  0  0  0  0  0  0  0  0
   -1.8164    1.2011   -0.0001 H   0  0  0  0  0  0  0  0  0  0  0  0
   -0.6125   -1.2283    0.0001 O   0  0  0  0  0  0  0  0  0  0  0  0
   -1.5707   -1.0863   -0.0005 H   0  0  0  0  0  0  0  0  0  0  0  0
    1.9498   -0.9567   -0.0000 H   0  0  0  0  0  0  0  0  0  0  0  0
    3.9668    5.2432    0.0010 C   0  0  0  0  0  0  0  0  0  0  0  0
    3.3976    6.3419    0.0013 O   0  0  0  0  0  0  0  0  0  0  0  0
    5.3329    5.2698    0.0011 O   0  0  0  0  0  0  0  0  0  0  0  0
    5.6348    6.1929    0.0015 H   0  0  0  0  0  0  0  0  0  0  0  0
  1 14  1  0  0  0  0
  2  3  2  0  0  0  0
  2  1  1  0  0  0  0
  3  5  1  0  0  0  0
  4  3  1  0  0  0  0
  5  6  1  0  0  0  0
  6  7  1  0  0  0  0
  6  8  2  0  0  0  0
  8 17  1  0  0  0  0
  9  8  1  0  0  0  0
 10 11  1  0  0  0  0
 10  5  2  0  0  0  0
 12  1  2  0  0  0  0
 12 10  1  0  0  0  0
 13 12  1  0  0  0  0
 15 14  1  0  0  0  0
 16  2  1  0  0  0  0
 17 19  1  0  0  0  0
 17 18  2  0  0  0  0
 19 20  1  0  0  0  0
M  END
>  <is_chroman>
0

>  <nOH>
1

>  <OH_position(s)>
15

>  <BDE>
85.890

>  <maxSDc>
0.319

>  <PA>
331.085

>  <ETE>
71.505

>  <IP>
193.471

>  <PDE>
209.119

$$$$
phloretin
 OpenBabel12282122103D

 34 35  0  0  0  0  0  0  0  0999 V2000
    0.0000    0.0000    0.0000 C   0  0  0  0  0  0  0  0  0  0  0  0
    1.1023    0.0000    0.0000 H   0  0  0  0  0  0  0  0  0  0  0  0
   -0.6977    1.2059    0.0000 C   0  0  0  0  0  0  0  0  0  0  0  0
   -0.1564    2.1619    0.0081 H   0  0  0  0  0  0  0  0  0  0  0  0
   -2.1012    1.1863   -0.0097 C   0  0  0  0  0  0  0  0  0  0  0  0
   -2.8045   -0.0316   -0.0198 C   0  0  0  0  0  0  0  0  0  0  0  0
   -3.9030   -0.0238   -0.0265 H   0  0  0  0  0  0  0  0  0  0  0  0
   -2.0882   -1.2247   -0.0193 C   0  0  0  0  0  0  0  0  0  0  0  0
   -2.6309   -2.1821   -0.0247 H   0  0  0  0  0  0  0  0  0  0  0  0
   -0.6857   -1.2222   -0.0094 C   0  0  0  0  0  0  0  0  0  0  0  0
    0.0701   -2.5039    0.0070 C   0  0  0  0  0  0  0  0  0  0  0  0
   -0.5191   -3.2740    0.5746 H   0  0  0  0  0  0  0  0  0  0  0  0
    1.0472   -2.3607    0.5445 H   0  0  0  0  0  0  0  0  0  0  0  0
    0.3413   -3.0420   -1.3859 C   0  0  0  0  0  0  0  0  0  0  0  0
    0.5746   -4.1413   -1.3180 H   0  0  0  0  0  0  0  0  0  0  0  0
   -0.5734   -2.9319   -2.0268 H   0  0  0  0  0  0  0  0  0  0  0  0
    1.5074   -2.3848   -2.0676 C   0  0  0  0  0  0  0  0  0  0  0  0
    2.3748   -1.7774   -1.4141 O   0  0  0  0  0  0  0  0  0  0  0  0
    1.5867   -2.4720   -3.5349 C   0  0  0  0  0  0  0  0  0  0  0  0
    0.9780   -3.5231   -4.2629 C   0  0  0  0  0  0  0  0  0  0  0  0
    1.0296   -3.6005   -5.6576 C   0  0  0  0  0  0  0  0  0  0  0  0
    0.5525   -4.4242   -6.2044 H   0  0  0  0  0  0  0  0  0  0  0  0
    1.7100   -2.5958   -6.3627 C   0  0  0  0  0  0  0  0  0  0  0  0
    2.3420   -1.5465   -5.6946 C   0  0  0  0  0  0  0  0  0  0  0  0
    2.8847   -0.7610   -6.2373 H   0  0  0  0  0  0  0  0  0  0  0  0
    2.2893   -1.5002   -4.2887 C   0  0  0  0  0  0  0  0  0  0  0  0
    2.9517   -0.4343   -3.7550 O   0  0  0  0  0  0  0  0  0  0  0  0
    2.9482   -0.4753   -2.7840 H   0  0  0  0  0  0  0  0  0  0  0  0
    1.7213   -2.7127   -7.7282 O   0  0  0  0  0  0  0  0  0  0  0  0
    2.2199   -1.9649   -8.0924 H   0  0  0  0  0  0  0  0  0  0  0  0
    0.3298   -4.5009   -3.5483 O   0  0  0  0  0  0  0  0  0  0  0  0
    0.0007   -5.1672   -4.1717 H   0  0  0  0  0  0  0  0  0  0  0  0
   -2.8609    2.3338   -0.0097 O   0  0  0  0  0  0  0  0  0  0  0  0
   -2.2565    3.0899    0.0008 H   0  0  0  0  0  0  0  0  0  0  0  0
  2  1  1  0  0  0  0
  3  1  1  0  0  0  0
  3  4  1  0  0  0  0
  5  3  2  0  0  0  0
  6  8  2  0  0  0  0
  6  5  1  0  0  0  0
  7  6  1  0  0  0  0
  8 10  1  0  0  0  0
  9  8  1  0  0  0  0
 10  1  2  0  0  0  0
 10 11  1  0  0  0  0
 11 13  1  0  0  0  0
 11 12  1  0  0  0  0
 14 15  1  0  0  0  0
 14 11  1  0  0  0  0
 16 14  1  0  0  0  0
 17 18  2  0  0  0  0
 17 14  1  0  0  0  0
 19 17  1  0  0  0  0
 20 31  1  0  0  0  0
 20 19  1  0  0  0  0
 21 20  2  0  0  0  0
 22 21  1  0  0  0  0
 23 24  2  0  0  0  0
 23 21  1  0  0  0  0
 24 26  1  0  0  0  0
 25 24  1  0  0  0  0
 26 27  1  0  0  0  0
 26 19  2  0  0  0  0
 27 28  1  0  0  0  0
 29 23  1  0  0  0  0
 30 29  1  0  0  0  0
 32 31  1  0  0  0  0
 33  5  1  0  0  0  0
 33 34  1  0  0  0  0
M  END
>  <is_chroman>
0

>  <nOH>
4

>  <OH_position(s)>
28 30 32 34

>  <BDE>
93.500 91.150 87.847 84.205

>  <maxSDc>
0.336 0.326 0.341 0.333

>  <PA>
335.431 330.383 328.407 347.395

>  <ETE>
74.769 77.466 76.140 53.510

>  <IP>
187.271

>  <PDE>
222.929 220.579 217.277 213.634

$$$$
p-hydroxybenzoic acid
 OpenBabel12282122103D

 16 16  0  0  0  0  0  0  0  0999 V2000
    0.0000    0.0000    0.0000 C   0  0  0  0  0  0  0  0  0  0  0  0
    1.3904    0.0000    0.0000 C   0  0  0  0  0  0  0  0  0  0  0  0
    2.0769    1.2248    0.0000 C   0  0  0  0  0  0  0  0  0  0  0  0
    1.3791    2.4467    0.0000 C   0  0  0  0  0  0  0  0  0  0  0  0
   -0.0095    2.4308    0.0000 C   0  0  0  0  0  0  0  0  0  0  0  0
   -0.7042    1.2122    0.0000 C   0  0  0  0  0  0  0  0  0  0  0  0
   -0.5599   -0.9503    0.0000 H   0  0  0  0  0  0  0  0  0  0  0  0
    1.9461   -0.9482   -0.0000 H   0  0  0  0  0  0  0  0  0  0  0  0
    3.4465    1.3048   -0.0000 O   0  0  0  0  0  0  0  0  0  0  0  0
    1.9401    3.3918    0.0001 H   0  0  0  0  0  0  0  0  0  0  0  0
   -0.5750    3.3775    0.0001 H   0  0  0  0  0  0  0  0  0  0  0  0
    3.8030    0.4036   -0.0001 H   0  0  0  0  0  0  0  0  0  0  0  0
   -2.1674    1.1728   -0.0001 C   0  0  0  0  0  0  0  0  0  0  0  0
   -2.9133    0.1858   -0.0002 O   0  0  0  0  0  0  0  0  0  0  0  0
   -2.7865    2.3916    0.0000 O   0  0  0  0  0  0  0  0  0  0  0  0
   -3.7488    2.2585   -0.0000 H   0  0  0  0  0  0  0  0  0  0  0  0
  1  2  2  0  0  0  0
  1  7  1  0  0  0  0
  1  6  1  0  0  0  0
  2  3  1  0  0  0  0
  3  4  2  0  0  0  0
  4  5  1  0  0  0  0
  4 10  1  0  0  0  0
  5 11  1  0  0  0  0
  6  5  2  0  0  0  0
  8  2  1  0  0  0  0
  9  3  1  0  0  0  0
 12  9  1  0  0  0  0
 13  6  1  0  0  0  0
 13 15  1  0  0  0  0
 14 13  2  0  0  0  0
 16 15  1  0  0  0  0
M  END
>  <is_chroman>
0

>  <nOH>
1

>  <OH_position(s)>
12

>  <BDE>
88.077

>  <maxSDc>
0.327

>  <PA>
333.356

>  <ETE>
71.421

>  <IP>
204.794

>  <PDE>
199.984

$$$$
physcion
 OpenBabel12282122103D

 33 35  0  0  0  0  0  0  0  0999 V2000
    0.0000    0.0000    0.0000 C   0  0  0  0  0  0  0  0  0  0  0  0
    1.4096    0.0000    0.0000 C   0  0  0  0  0  0  0  0  0  0  0  0
    2.2121    1.1041    0.0000 O   0  0  0  0  0  0  0  0  0  0  0  0
    1.6858    1.9181    0.0516 H   0  0  0  0  0  0  0  0  0  0  0  0
    2.1376   -1.2165   -0.0129 C   0  0  0  0  0  0  0  0  0  0  0  0
    3.2372   -1.1665   -0.0213 H   0  0  0  0  0  0  0  0  0  0  0  0
    1.4687   -2.4309   -0.0099 C   0  0  0  0  0  0  0  0  0  0  0  0
    0.0611   -2.4417    0.0060 C   0  0  0  0  0  0  0  0  0  0  0  0
   -0.6575   -1.2511    0.0076 C   0  0  0  0  0  0  0  0  0  0  0  0
    2.2091   -3.7132   -0.0197 C   0  0  0  0  0  0  0  0  0  0  0  0
    1.9283   -4.3265    0.8732 H   0  0  0  0  0  0  0  0  0  0  0  0
    3.3139   -3.5467   -0.0028 H   0  0  0  0  0  0  0  0  0  0  0  0
    1.9521   -4.2973   -0.9391 H   0  0  0  0  0  0  0  0  0  0  0  0
   -0.4801   -3.4025    0.0215 H   0  0  0  0  0  0  0  0  0  0  0  0
   -2.1331   -1.3325    0.0243 C   0  0  0  0  0  0  0  0  0  0  0  0
   -2.7176   -2.4071    0.2225 O   0  0  0  0  0  0  0  0  0  0  0  0
   -2.8874   -0.0813   -0.2192 C   0  0  0  0  0  0  0  0  0  0  0  0
   -2.2294    1.1711   -0.2237 C   0  0  0  0  0  0  0  0  0  0  0  0
   -0.7807    1.2459   -0.0059 C   0  0  0  0  0  0  0  0  0  0  0  0
   -4.2527   -0.1856   -0.4339 C   0  0  0  0  0  0  0  0  0  0  0  0
   -4.7535   -1.1672   -0.4185 H   0  0  0  0  0  0  0  0  0  0  0  0
   -5.0119    0.9857   -0.6690 C   0  0  0  0  0  0  0  0  0  0  0  0
   -6.3532    0.7688   -0.8792 O   0  0  0  0  0  0  0  0  0  0  0  0
   -7.1527    1.9264   -1.1108 C   0  0  0  0  0  0  0  0  0  0  0  0
   -7.1192    2.6090   -0.2274 H   0  0  0  0  0  0  0  0  0  0  0  0
   -8.1806    1.5043   -1.2486 H   0  0  0  0  0  0  0  0  0  0  0  0
   -6.8149    2.4578   -2.0333 H   0  0  0  0  0  0  0  0  0  0  0  0
   -4.4051    2.2343   -0.6736 C   0  0  0  0  0  0  0  0  0  0  0  0
   -4.9658    3.1635   -0.8474 H   0  0  0  0  0  0  0  0  0  0  0  0
   -3.0116    2.3248   -0.4419 C   0  0  0  0  0  0  0  0  0  0  0  0
   -2.5525    3.6087   -0.4693 O   0  0  0  0  0  0  0  0  0  0  0  0
   -1.6023    3.6459   -0.2722 H   0  0  0  0  0  0  0  0  0  0  0  0
   -0.2155    2.3499    0.1578 O   0  0  0  0  0  0  0  0  0  0  0  0
  1  9  1  0  0  0  0
  2  3  1  0  0  0  0
  2  1  2  0  0  0  0
  3  4  1  0  0  0  0
  5  7  2  0  0  0  0
  5  2  1  0  0  0  0
  6  5  1  0  0  0  0
  7  8  1  0  0  0  0
  8  9  2  0  0  0  0
  8 14  1  0  0  0  0
  9 15  1  0  0  0  0
 10  7  1  0  0  0  0
 10 12  1  0  0  0  0
 10 11  1  0  0  0  0
 13 10  1  0  0  0  0
 15 16  2  0  0  0  0
 17 15  1  0  0  0  0
 18 17  1  0  0  0  0
 18 19  1  0  0  0  0
 19  1  1  0  0  0  0
 19 33  2  0  0  0  0
 20 21  1  0  0  0  0
 20 17  2  0  0  0  0
 22 20  1  0  0  0  0
 23 22  1  0  0  0  0
 24 23  1  0  0  0  0
 24 25  1  0  0  0  0
 26 24  1  0  0  0  0
 27 24  1  0  0  0  0
 28 22  2  0  0  0  0
 28 30  1  0  0  0  0
 29 28  1  0  0  0  0
 30 18  2  0  0  0  0
 31 30  1  0  0  0  0
 31 32  1  0  0  0  0
M  END
>  <is_chroman>
0

>  <nOH>
2

>  <OH_position(s)>
4 32

>  <BDE>
92.692 93.281

>  <maxSDc>
0.292 0.305

>  <PA>
336.082 334.147

>  <ETE>
73.310 75.835

>  <IP>
199.492

>  <PDE>
209.901 210.490

$$$$
piceatannol-3p-glucoside
 OpenBabel12282122103D

 51 53  0  0  1  0  0  0  0  0999 V2000
    0.0000    0.0000    0.0000 C   0  0  0  0  0  0  0  0  0  0  0  0
    1.1007    0.0000    0.0000 H   0  0  0  0  0  0  0  0  0  0  0  0
   -0.6777    1.2132    0.0000 C   0  0  0  0  0  0  0  0  0  0  0  0
   -0.1370    2.1700   -0.0014 H   0  0  0  0  0  0  0  0  0  0  0  0
   -2.0876    1.2218   -0.0012 C   0  0  0  0  0  0  0  0  0  0  0  0
   -2.7218    2.4314   -0.0038 O   0  0  0  0  0  0  0  0  0  0  0  0
   -3.6791    2.2694   -0.0997 H   0  0  0  0  0  0  0  0  0  0  0  0
   -2.7834   -0.0108    0.0167 C   0  0  0  0  0  0  0  0  0  0  0  0
   -4.1650    0.0445    0.1482 O   0  0  0  0  0  0  0  0  0  0  0  0
   -2.0995   -1.2287    0.0055 C   0  0  0  0  0  0  0  0  0  0  0  0
   -2.6826   -2.1612    0.0045 H   0  0  0  0  0  0  0  0  0  0  0  0
   -0.6890   -1.2392   -0.0038 C   0  0  0  0  0  0  0  0  0  0  0  0
    0.0768   -2.4540   -0.0136 C   0  0  0  0  0  0  0  0  0  0  0  0
    1.1725   -2.3178    0.0036 H   0  0  0  0  0  0  0  0  0  0  0  0
   -0.4506   -3.7164   -0.0443 C   0  0  0  0  0  0  0  0  0  0  0  0
   -1.5466   -3.8508   -0.0671 H   0  0  0  0  0  0  0  0  0  0  0  0
    0.3130   -4.9354   -0.0529 C   0  0  0  0  0  0  0  0  0  0  0  0
    1.7221   -4.9504   -0.0019 C   0  0  0  0  0  0  0  0  0  0  0  0
    2.2893   -4.0114    0.0482 H   0  0  0  0  0  0  0  0  0  0  0  0
    2.4096   -6.1737   -0.0129 C   0  0  0  0  0  0  0  0  0  0  0  0
    3.7823   -6.2492    0.0348 O   0  0  0  0  0  0  0  0  0  0  0  0
    4.1296   -5.3464    0.0773 H   0  0  0  0  0  0  0  0  0  0  0  0
    1.7283   -7.4031   -0.0741 C   0  0  0  0  0  0  0  0  0  0  0  0
    2.2888   -8.3462   -0.0815 H   0  0  0  0  0  0  0  0  0  0  0  0
    0.3255   -7.3718   -0.1237 C   0  0  0  0  0  0  0  0  0  0  0  0
   -0.4302   -8.5198   -0.1847 O   0  0  0  0  0  0  0  0  0  0  0  0
    0.1753   -9.2756   -0.1852 H   0  0  0  0  0  0  0  0  0  0  0  0
   -0.3863   -6.1603   -0.1137 C   0  0  0  0  0  0  0  0  0  0  0  0
   -1.4839   -6.1804   -0.1539 H   0  0  0  0  0  0  0  0  0  0  0  0
   -4.8912   -0.3294   -1.0196 C   0  0  2  0  0  0  0  0  0  0  0  0
   -4.2548   -0.3678   -1.9453 H   0  0  0  0  0  0  0  0  0  0  0  0
   -6.0778    0.6408   -1.1770 C   0  0  1  0  0  0  0  0  0  0  0  0
   -6.6200    0.4001   -2.1339 H   0  0  0  0  0  0  0  0  0  0  0  0
   -7.0335    0.5031    0.0148 C   0  0  2  0  0  0  0  0  0  0  0  0
   -6.5296    0.8607    0.9565 H   0  0  0  0  0  0  0  0  0  0  0  0
   -7.4453   -0.9702    0.1744 C   0  0  1  0  0  0  0  0  0  0  0  0
   -8.0531   -1.2968   -0.7154 H   0  0  0  0  0  0  0  0  0  0  0  0
   -6.1922   -1.8466    0.3135 C   0  0  2  0  0  0  0  0  0  0  0  0
   -5.6572   -1.5894    1.2696 H   0  0  0  0  0  0  0  0  0  0  0  0
   -5.3056   -1.6582   -0.7960 O   0  0  0  0  0  0  0  0  0  0  0  0
   -6.5296   -3.3428    0.2784 C   0  0  0  0  0  0  0  0  0  0  0  0
   -5.5983   -3.9332    0.0716 H   0  0  0  0  0  0  0  0  0  0  0  0
   -7.2913   -3.5579   -0.5169 H   0  0  0  0  0  0  0  0  0  0  0  0
   -7.0598   -3.6678    1.5535 O   0  0  0  0  0  0  0  0  0  0  0  0
   -7.1254   -4.6289    1.5909 H   0  0  0  0  0  0  0  0  0  0  0  0
   -8.2601   -1.0106    1.3332 O   0  0  0  0  0  0  0  0  0  0  0  0
   -8.3119   -1.9303    1.6279 H   0  0  0  0  0  0  0  0  0  0  0  0
   -8.1536    1.3228   -0.2703 O   0  0  0  0  0  0  0  0  0  0  0  0
   -8.8007    1.1578    0.4289 H   0  0  0  0  0  0  0  0  0  0  0  0
   -5.5340    1.9460   -1.2541 O   0  0  0  0  0  0  0  0  0  0  0  0
   -6.2803    2.5584   -1.1899 H   0  0  0  0  0  0  0  0  0  0  0  0
  2  1  1  0  0  0  0
  3  1  1  0  0  0  0
  4  3  1  0  0  0  0
  5  3  2  0  0  0  0
  5  8  1  0  0  0  0
  6  5  1  0  0  0  0
  7  6  1  0  0  0  0
  8  9  1  0  0  0  0
 10  8  2  0  0  0  0
 11 10  1  0  0  0  0
 12  1  2  0  0  0  0
 12 10  1  0  0  0  0
 13 12  1  0  0  0  0
 13 14  1  0  0  0  0
 15 13  2  0  0  0  0
 16 15  1  0  0  0  0
 17 15  1  0  0  0  0
 17 18  1  0  0  0  0
 18 19  1  0  0  0  0
 20 18  2  0  0  0  0
 20 21  1  0  0  0  0
 21 22  1  0  0  0  0
 23 20  1  0  0  0  0
 24 23  1  0  0  0  0
 25 28  1  0  0  0  0
 25 23  2  0  0  0  0
 26 25  1  0  0  0  0
 27 26  1  0  0  0  0
 28 17  2  0  0  0  0
 29 28  1  0  0  0  0
 30 31  1  6  0  0  0
 30 40  1  0  0  0  0
 30  9  1  0  0  0  0
 32 33  1  6  0  0  0
 32 30  1  0  0  0  0
 32 34  1  0  0  0  0
 34 36  1  0  0  0  0
 34 35  1  1  0  0  0
 36 37  1  6  0  0  0
 36 38  1  0  0  0  0
 36 46  1  0  0  0  0
 38 39  1  1  0  0  0
 40 38  1  0  0  0  0
 41 38  1  0  0  0  0
 41 44  1  0  0  0  0
 42 41  1  0  0  0  0
 43 41  1  0  0  0  0
 44 45  1  0  0  0  0
 46 47  1  0  0  0  0
 48 34  1  0  0  0  0
 48 49  1  0  0  0  0
 50 51  1  0  0  0  0
 50 32  1  0  0  0  0
M  END
>  <is_chroman>
0

>  <nOH>
3

>  <OH_position(s)>
7 22 27

>  <BDE>
84.922 86.485 87.989

>  <maxSDc>
0.273 0.344 0.327

>  <PA>
326.243 338.612 339.207

>  <ETE>
75.380 64.574 65.482

>  <IP>
174.293

>  <PDE>
227.329 228.892 230.396

$$$$
piceatannol
 OpenBabel12282122103D

 30 31  0  0  0  0  0  0  0  0999 V2000
    0.0000    0.0000    0.0000 C   0  0  0  0  0  0  0  0  0  0  0  0
    1.1001    0.0000    0.0000 H   0  0  0  0  0  0  0  0  0  0  0  0
   -0.6843    1.2126    0.0000 C   0  0  0  0  0  0  0  0  0  0  0  0
   -0.1328    2.1634   -0.0002 H   0  0  0  0  0  0  0  0  0  0  0  0
   -2.0877    1.2177    0.0002 C   0  0  0  0  0  0  0  0  0  0  0  0
   -2.8472    2.3655    0.0003 O   0  0  0  0  0  0  0  0  0  0  0  0
   -2.2424    3.1211   -0.0009 H   0  0  0  0  0  0  0  0  0  0  0  0
   -2.8011   -0.0082    0.0005 C   0  0  0  0  0  0  0  0  0  0  0  0
   -4.1726   -0.0683    0.0008 O   0  0  0  0  0  0  0  0  0  0  0  0
   -4.5118    0.8403    0.0002 H   0  0  0  0  0  0  0  0  0  0  0  0
   -2.1054   -1.2252    0.0005 C   0  0  0  0  0  0  0  0  0  0  0  0
   -2.6847   -2.1589    0.0005 H   0  0  0  0  0  0  0  0  0  0  0  0
   -0.6950   -1.2351    0.0003 C   0  0  0  0  0  0  0  0  0  0  0  0
    0.0696   -2.4509    0.0003 C   0  0  0  0  0  0  0  0  0  0  0  0
    1.1661   -2.3171   -0.0021 H   0  0  0  0  0  0  0  0  0  0  0  0
   -0.4589   -3.7138    0.0035 C   0  0  0  0  0  0  0  0  0  0  0  0
   -1.5549   -3.8490    0.0070 H   0  0  0  0  0  0  0  0  0  0  0  0
    0.3087   -4.9303    0.0033 C   0  0  0  0  0  0  0  0  0  0  0  0
    1.7165   -4.9380   -0.0058 C   0  0  0  0  0  0  0  0  0  0  0  0
    2.2963   -4.0055   -0.0134 H   0  0  0  0  0  0  0  0  0  0  0  0
    2.4069   -6.1638   -0.0054 C   0  0  0  0  0  0  0  0  0  0  0  0
    3.7802   -6.0840   -0.0147 O   0  0  0  0  0  0  0  0  0  0  0  0
    4.1315   -6.9864   -0.0135 H   0  0  0  0  0  0  0  0  0  0  0  0
    1.7311   -7.3939    0.0038 C   0  0  0  0  0  0  0  0  0  0  0  0
    2.2671   -8.3511    0.0041 H   0  0  0  0  0  0  0  0  0  0  0  0
    0.3239   -7.3690    0.0127 C   0  0  0  0  0  0  0  0  0  0  0  0
   -0.2996   -8.5950    0.0215 O   0  0  0  0  0  0  0  0  0  0  0  0
   -1.2559   -8.4430    0.0271 H   0  0  0  0  0  0  0  0  0  0  0  0
   -0.3874   -6.1611    0.0125 C   0  0  0  0  0  0  0  0  0  0  0  0
   -1.4861   -6.1692    0.0195 H   0  0  0  0  0  0  0  0  0  0  0  0
  1  3  2  0  0  0  0
  1 13  1  0  0  0  0
  2  1  1  0  0  0  0
  3  5  1  0  0  0  0
  4  3  1  0  0  0  0
  5  6  1  0  0  0  0
  5  8  2  0  0  0  0
  7  6  1  0  0  0  0
  8 11  1  0  0  0  0
  8  9  1  0  0  0  0
 10  9  1  0  0  0  0
 11 12  1  0  0  0  0
 13 14  1  0  0  0  0
 13 11  2  0  0  0  0
 14 16  2  0  0  0  0
 15 14  1  0  0  0  0
 16 17  1  0  0  0  0
 18 16  1  0  0  0  0
 18 29  1  0  0  0  0
 19 21  1  0  0  0  0
 19 18  2  0  0  0  0
 20 19  1  0  0  0  0
 21 24  2  0  0  0  0
 22 23  1  0  0  0  0
 22 21  1  0  0  0  0
 24 25  1  0  0  0  0
 24 26  1  0  0  0  0
 26 27  1  0  0  0  0
 27 28  1  0  0  0  0
 29 26  2  0  0  0  0
 29 30  1  0  0  0  0
M  END
>  <is_chroman>
0

>  <nOH>
4

>  <OH_position(s)>
7 10 23 28

>  <BDE>
79.666 84.329 87.797 86.826

>  <maxSDc>
0.258 0.269 0.333 0.336

>  <PA>
331.598 346.354 342.464 341.962

>  <ETE>
64.769 54.675 62.033 61.564

>  <IP>
178.418

>  <PDE>
217.948 222.611 226.079 225.108

$$$$
protocatechuic acid
 OpenBabel12282122103D

 17 17  0  0  0  0  0  0  0  0999 V2000
    0.0000    0.0000    0.0000 C   0  0  0  0  0  0  0  0  0  0  0  0
    1.4042    0.0000    0.0000 C   0  0  0  0  0  0  0  0  0  0  0  0
    1.9405    0.9599    0.0000 H   0  0  0  0  0  0  0  0  0  0  0  0
    2.0940   -1.2107    0.0000 C   0  0  0  0  0  0  0  0  0  0  0  0
    3.1961   -1.2179    0.0000 H   0  0  0  0  0  0  0  0  0  0  0  0
    1.3956   -2.4258    0.0001 C   0  0  0  0  0  0  0  0  0  0  0  0
   -0.0081   -2.4418    0.0000 C   0  0  0  0  0  0  0  0  0  0  0  0
   -0.5443   -3.4041    0.0000 H   0  0  0  0  0  0  0  0  0  0  0  0
   -0.7024   -1.2312   -0.0000 C   0  0  0  0  0  0  0  0  0  0  0  0
   -0.6323    1.2142    0.0000 O   0  0  0  0  0  0  0  0  0  0  0  0
   -1.5907    1.0584    0.0001 H   0  0  0  0  0  0  0  0  0  0  0  0
   -2.0784   -1.1412   -0.0001 O   0  0  0  0  0  0  0  0  0  0  0  0
   -2.4355   -2.0411   -0.0001 H   0  0  0  0  0  0  0  0  0  0  0  0
    2.1011   -3.7104    0.0003 C   0  0  0  0  0  0  0  0  0  0  0  0
    1.6227   -4.8512    0.0007 O   0  0  0  0  0  0  0  0  0  0  0  0
    3.4647   -3.6295   -0.0001 O   0  0  0  0  0  0  0  0  0  0  0  0
    3.8362   -4.5275    0.0001 H   0  0  0  0  0  0  0  0  0  0  0  0
  1 10  1  0  0  0  0
  2  3  1  0  0  0  0
  2  1  1  0  0  0  0
  2  4  2  0  0  0  0
  4  6  1  0  0  0  0
  5  4  1  0  0  0  0
  6 14  1  0  0  0  0
  7  8  1  0  0  0  0
  7  6  2  0  0  0  0
  9  1  2  0  0  0  0
  9  7  1  0  0  0  0
 10 11  1  0  0  0  0
 12  9  1  0  0  0  0
 13 12  1  0  0  0  0
 14 15  2  0  0  0  0
 16 17  1  0  0  0  0
 16 14  1  0  0  0  0
M  END
>  <is_chroman>
0

>  <nOH>
2

>  <OH_position(s)>
11 13

>  <BDE>
85.365 81.727

>  <maxSDc>
0.280 0.236

>  <PA>
335.257 337.312

>  <ETE>
66.808 61.114

>  <IP>
197.146

>  <PDE>
204.919 201.281

$$$$
pseudopurpurin
 OpenBabel12282122103D

 30 32  0  0  0  0  0  0  0  0999 V2000
    0.0000    0.0000    0.0000 C   0  0  0  0  0  0  0  0  0  0  0  0
    1.4003    0.0000    0.0000 C   0  0  0  0  0  0  0  0  0  0  0  0
    1.9389    0.9622    0.0000 H   0  0  0  0  0  0  0  0  0  0  0  0
    2.1000   -1.2081   -0.0052 C   0  0  0  0  0  0  0  0  0  0  0  0
    3.2008   -1.2020   -0.0009 H   0  0  0  0  0  0  0  0  0  0  0  0
    1.4062   -2.4179   -0.0200 C   0  0  0  0  0  0  0  0  0  0  0  0
    1.9569   -3.3710   -0.0276 H   0  0  0  0  0  0  0  0  0  0  0  0
    0.0100   -2.4243   -0.0291 C   0  0  0  0  0  0  0  0  0  0  0  0
   -0.6980   -1.2163   -0.0142 C   0  0  0  0  0  0  0  0  0  0  0  0
   -0.5481   -3.3751   -0.0517 H   0  0  0  0  0  0  0  0  0  0  0  0
   -2.1723   -1.2387   -0.0205 C   0  0  0  0  0  0  0  0  0  0  0  0
   -2.7772   -2.3036   -0.2447 O   0  0  0  0  0  0  0  0  0  0  0  0
   -2.8840    0.0168    0.2696 C   0  0  0  0  0  0  0  0  0  0  0  0
   -2.1764    1.2535    0.2889 C   0  0  0  0  0  0  0  0  0  0  0  0
   -0.7259    1.2819    0.0025 C   0  0  0  0  0  0  0  0  0  0  0  0
   -4.2600    0.0102    0.5387 C   0  0  0  0  0  0  0  0  0  0  0  0
   -5.0547   -1.1016    0.5304 O   0  0  0  0  0  0  0  0  0  0  0  0
   -4.6214   -1.8510    0.0877 H   0  0  0  0  0  0  0  0  0  0  0  0
   -4.9629    1.2024    0.8839 C   0  0  0  0  0  0  0  0  0  0  0  0
   -4.2707    2.4126    0.8647 C   0  0  0  0  0  0  0  0  0  0  0  0
   -4.8042    3.6327    1.1223 O   0  0  0  0  0  0  0  0  0  0  0  0
   -5.7745    3.5684    1.2108 H   0  0  0  0  0  0  0  0  0  0  0  0
   -2.8588    2.4369    0.5669 C   0  0  0  0  0  0  0  0  0  0  0  0
   -2.3341    3.6944    0.6296 O   0  0  0  0  0  0  0  0  0  0  0  0
   -1.4454    3.7169    0.2374 H   0  0  0  0  0  0  0  0  0  0  0  0
   -0.1228    2.3461   -0.2186 O   0  0  0  0  0  0  0  0  0  0  0  0
   -6.4015    1.1845    1.2063 C   0  0  0  0  0  0  0  0  0  0  0  0
   -7.1847    2.1184    0.9861 O   0  0  0  0  0  0  0  0  0  0  0  0
   -6.9897    0.1342    1.8311 O   0  0  0  0  0  0  0  0  0  0  0  0
   -6.3551   -0.5731    2.0182 H   0  0  0  0  0  0  0  0  0  0  0  0
  1 15  1  0  0  0  0
  2  1  1  0  0  0  0
  2  3  1  0  0  0  0
  4  5  1  0  0  0  0
  4  2  2  0  0  0  0
  6  4  1  0  0  0  0
  7  6  1  0  0  0  0
  8  6  2  0  0  0  0
  8  9  1  0  0  0  0
  9  1  2  0  0  0  0
 10  8  1  0  0  0  0
 11  9  1  0  0  0  0
 11 13  1  0  0  0  0
 12 11  2  0  0  0  0
 13 14  2  0  0  0  0
 13 16  1  0  0  0  0
 14 23  1  0  0  0  0
 15 14  1  0  0  0  0
 16 19  2  0  0  0  0
 17 16  1  0  0  0  0
 18 17  1  0  0  0  0
 19 27  1  0  0  0  0
 20 19  1  0  0  0  0
 20 21  1  0  0  0  0
 21 22  1  0  0  0  0
 23 24  1  0  0  0  0
 23 20  2  0  0  0  0
 25 24  1  0  0  0  0
 26 15  2  0  0  0  0
 27 29  1  0  0  0  0
 28 27  2  0  0  0  0
 29 30  1  0  0  0  0
M  END
>  <is_chroman>
0

>  <nOH>
3

>  <OH_position(s)>
18 22 25

>  <BDE>
84.614 87.968 84.793

>  <maxSDc>
0.298 0.312 0.263

>  <PA>
317.701 315.995 325.853

>  <ETE>
83.612 88.673 75.640

>  <IP>
193.288

>  <PDE>
208.025 211.380 208.205

$$$$
purpurin
 OpenBabel12282122103D

 27 29  0  0  0  0  0  0  0  0999 V2000
    0.0000    0.0000    0.0000 C   0  0  0  0  0  0  0  0  0  0  0  0
    1.4016    0.0000    0.0000 C   0  0  0  0  0  0  0  0  0  0  0  0
    1.9388    0.9630    0.0000 H   0  0  0  0  0  0  0  0  0  0  0  0
    2.1033   -1.2062    0.0000 C   0  0  0  0  0  0  0  0  0  0  0  0
    3.2039   -1.1987   -0.0000 H   0  0  0  0  0  0  0  0  0  0  0  0
    1.4105   -2.4171    0.0000 C   0  0  0  0  0  0  0  0  0  0  0  0
    1.9621   -3.3696    0.0000 H   0  0  0  0  0  0  0  0  0  0  0  0
    0.0149   -2.4239    0.0000 C   0  0  0  0  0  0  0  0  0  0  0  0
   -0.6964   -1.2166   -0.0000 C   0  0  0  0  0  0  0  0  0  0  0  0
   -0.5429   -3.3753    0.0000 H   0  0  0  0  0  0  0  0  0  0  0  0
   -2.1718   -1.2485   -0.0000 C   0  0  0  0  0  0  0  0  0  0  0  0
   -2.7591   -2.3476   -0.0001 O   0  0  0  0  0  0  0  0  0  0  0  0
   -2.9029    0.0261    0.0000 C   0  0  0  0  0  0  0  0  0  0  0  0
   -2.1961    1.2652    0.0001 C   0  0  0  0  0  0  0  0  0  0  0  0
   -0.7207    1.2851    0.0000 C   0  0  0  0  0  0  0  0  0  0  0  0
   -4.3101    0.0427    0.0000 C   0  0  0  0  0  0  0  0  0  0  0  0
   -5.1337   -1.0457   -0.0000 O   0  0  0  0  0  0  0  0  0  0  0  0
   -4.6298   -1.8748    0.0001 H   0  0  0  0  0  0  0  0  0  0  0  0
   -5.0376    1.2610    0.0000 C   0  0  0  0  0  0  0  0  0  0  0  0
   -4.3450    2.4591    0.0001 C   0  0  0  0  0  0  0  0  0  0  0  0
   -5.0776    3.6154    0.0001 O   0  0  0  0  0  0  0  0  0  0  0  0
   -4.4677    4.3715    0.0002 H   0  0  0  0  0  0  0  0  0  0  0  0
   -2.9123    2.4664    0.0001 C   0  0  0  0  0  0  0  0  0  0  0  0
   -2.4030    3.7383    0.0003 O   0  0  0  0  0  0  0  0  0  0  0  0
   -1.4330    3.7315   -0.0001 H   0  0  0  0  0  0  0  0  0  0  0  0
   -0.0801    2.3532   -0.0001 O   0  0  0  0  0  0  0  0  0  0  0  0
   -6.1376    1.2395    0.0000 H   0  0  0  0  0  0  0  0  0  0  0  0
  1 15  1  0  0  0  0
  2  1  1  0  0  0  0
  2  3  1  0  0  0  0
  2  4  2  0  0  0  0
  4  6  1  0  0  0  0
  5  4  1  0  0  0  0
  6  7  1  0  0  0  0
  8 10  1  0  0  0  0
  8  6  2  0  0  0  0
  9  1  2  0  0  0  0
  9  8  1  0  0  0  0
 11  9  1  0  0  0  0
 11 13  1  0  0  0  0
 12 11  2  0  0  0  0
 13 16  2  0  0  0  0
 13 14  1  0  0  0  0
 14 23  2  0  0  0  0
 15 14  1  0  0  0  0
 16 19  1  0  0  0  0
 17 16  1  0  0  0  0
 17 18  1  0  0  0  0
 19 20  2  0  0  0  0
 20 21  1  0  0  0  0
 20 23  1  0  0  0  0
 21 22  1  0  0  0  0
 23 24  1  0  0  0  0
 25 24  1  0  0  0  0
 26 15  2  0  0  0  0
 27 19  1  0  0  0  0
M  END
>  <is_chroman>
0

>  <nOH>
3

>  <OH_position(s)>
18 22 25

>  <BDE>
89.474 87.399 84.080

>  <maxSDc>
0.289 0.313 0.242

>  <PA>
335.469 327.998 331.625

>  <ETE>
70.704 76.101 69.155

>  <IP>
188.581

>  <PDE>
217.592 215.518 212.198

$$$$
quinizarin
 OpenBabel12282122103D

 26 28  0  0  0  0  0  0  0  0999 V2000
    0.0000    0.0000    0.0000 C   0  0  0  0  0  0  0  0  0  0  0  0
    1.4006    0.0000    0.0000 C   0  0  0  0  0  0  0  0  0  0  0  0
    1.9381    0.9627    0.0000 H   0  0  0  0  0  0  0  0  0  0  0  0
    2.1010   -1.2073   -0.0052 C   0  0  0  0  0  0  0  0  0  0  0  0
    3.2016   -1.2008   -0.0011 H   0  0  0  0  0  0  0  0  0  0  0  0
    1.4078   -2.4178   -0.0195 C   0  0  0  0  0  0  0  0  0  0  0  0
    1.9592   -3.3703   -0.0268 H   0  0  0  0  0  0  0  0  0  0  0  0
    0.0120   -2.4246   -0.0288 C   0  0  0  0  0  0  0  0  0  0  0  0
   -0.6968   -1.2168   -0.0145 C   0  0  0  0  0  0  0  0  0  0  0  0
   -0.5461   -3.3752   -0.0515 H   0  0  0  0  0  0  0  0  0  0  0  0
   -2.1718   -1.2389   -0.0237 C   0  0  0  0  0  0  0  0  0  0  0  0
   -2.7764   -2.3019   -0.2551 O   0  0  0  0  0  0  0  0  0  0  0  0
   -2.8834    0.0188    0.2625 C   0  0  0  0  0  0  0  0  0  0  0  0
   -2.1751    1.2557    0.2772 C   0  0  0  0  0  0  0  0  0  0  0  0
   -0.7274    1.2833    0.0063 C   0  0  0  0  0  0  0  0  0  0  0  0
   -0.1142    2.3467   -0.1999 O   0  0  0  0  0  0  0  0  0  0  0  0
   -4.2620    0.0172    0.5206 C   0  0  0  0  0  0  0  0  0  0  0  0
   -5.0848   -1.0734    0.5377 O   0  0  0  0  0  0  0  0  0  0  0  0
   -4.6037   -1.8799    0.2943 H   0  0  0  0  0  0  0  0  0  0  0  0
   -4.9512    1.2277    0.8171 C   0  0  0  0  0  0  0  0  0  0  0  0
   -6.0313    1.1767    1.0255 H   0  0  0  0  0  0  0  0  0  0  0  0
   -4.2699    2.4174    0.8311 C   0  0  0  0  0  0  0  0  0  0  0  0
   -4.7747    3.3709    1.0514 H   0  0  0  0  0  0  0  0  0  0  0  0
   -2.8742    2.4408    0.5493 C   0  0  0  0  0  0  0  0  0  0  0  0
   -2.3502    3.7019    0.5941 O   0  0  0  0  0  0  0  0  0  0  0  0
   -1.4087    3.6992    0.3604 H   0  0  0  0  0  0  0  0  0  0  0  0
  1 15  1  0  0  0  0
  2  3  1  0  0  0  0
  2  1  1  0  0  0  0
  4  5  1  0  0  0  0
  4  2  2  0  0  0  0
  6  4  1  0  0  0  0
  7  6  1  0  0  0  0
  8  6  2  0  0  0  0
  8  9  1  0  0  0  0
  9  1  2  0  0  0  0
 10  8  1  0  0  0  0
 11  9  1  0  0  0  0
 11 13  1  0  0  0  0
 12 11  2  0  0  0  0
 13 14  2  0  0  0  0
 13 17  1  0  0  0  0
 14 24  1  0  0  0  0
 15 14  1  0  0  0  0
 16 15  2  0  0  0  0
 17 18  1  0  0  0  0
 17 20  2  0  0  0  0
 19 18  1  0  0  0  0
 20 22  1  0  0  0  0
 20 21  1  0  0  0  0
 22 23  1  0  0  0  0
 24 25  1  0  0  0  0
 24 22  2  0  0  0  0
 26 25  1  0  0  0  0
M  END
>  <is_chroman>
0

>  <nOH>
2

>  <OH_position(s)>
19 26

>  <BDE>
87.664 87.664

>  <maxSDc>
0.279 0.279

>  <PA>
337.717 337.725

>  <ETE>
66.647 66.639

>  <IP>
187.830

>  <PDE>
216.534 216.534

$$$$
resveratrol-3-glucoside
 OpenBabel12282122103D

 50 52  0  0  1  0  0  0  0  0999 V2000
    0.0000    0.0000    0.0000 C   0  0  0  0  0  0  0  0  0  0  0  0
    1.1024    0.0000    0.0000 H   0  0  0  0  0  0  0  0  0  0  0  0
   -0.6909    1.2071    0.0000 C   0  0  0  0  0  0  0  0  0  0  0  0
   -0.1448    2.1608    0.0009 H   0  0  0  0  0  0  0  0  0  0  0  0
   -2.0985    1.1978   -0.0015 C   0  0  0  0  0  0  0  0  0  0  0  0
   -2.8095   -0.0194   -0.0029 C   0  0  0  0  0  0  0  0  0  0  0  0
   -3.9081   -0.0031   -0.0028 H   0  0  0  0  0  0  0  0  0  0  0  0
   -2.1048   -1.2185   -0.0038 C   0  0  0  0  0  0  0  0  0  0  0  0
   -2.6645   -2.1655   -0.0019 H   0  0  0  0  0  0  0  0  0  0  0  0
   -0.6926   -1.2352   -0.0032 C   0  0  0  0  0  0  0  0  0  0  0  0
    0.0770   -2.4472   -0.0028 C   0  0  0  0  0  0  0  0  0  0  0  0
    1.1717   -2.2986    0.0612 H   0  0  0  0  0  0  0  0  0  0  0  0
   -0.4336   -3.7137   -0.0889 C   0  0  0  0  0  0  0  0  0  0  0  0
   -1.5223   -3.8671   -0.1853 H   0  0  0  0  0  0  0  0  0  0  0  0
    0.3616   -4.9135   -0.0888 C   0  0  0  0  0  0  0  0  0  0  0  0
   -0.2573   -6.1417   -0.4011 C   0  0  0  0  0  0  0  0  0  0  0  0
   -1.3313   -6.1911   -0.6280 H   0  0  0  0  0  0  0  0  0  0  0  0
    0.5101   -7.3194   -0.4342 C   0  0  0  0  0  0  0  0  0  0  0  0
    1.8856   -7.3130   -0.1496 C   0  0  0  0  0  0  0  0  0  0  0  0
    2.4862   -8.2302   -0.1850 H   0  0  0  0  0  0  0  0  0  0  0  0
    2.4822   -6.0794    0.1704 C   0  0  0  0  0  0  0  0  0  0  0  0
    1.7413   -4.8925    0.2064 C   0  0  0  0  0  0  0  0  0  0  0  0
    2.2403   -3.9440    0.4552 H   0  0  0  0  0  0  0  0  0  0  0  0
    3.8544   -6.1314    0.3842 O   0  0  0  0  0  0  0  0  0  0  0  0
   -0.1649   -8.4744   -0.7547 O   0  0  0  0  0  0  0  0  0  0  0  0
    0.4750   -9.2010   -0.7670 H   0  0  0  0  0  0  0  0  0  0  0  0
   -2.8503    2.3477   -0.0009 O   0  0  0  0  0  0  0  0  0  0  0  0
   -2.2420    3.1010   -0.0017 H   0  0  0  0  0  0  0  0  0  0  0  0
    4.3899   -5.1487    1.2545 C   0  0  1  0  0  0  0  0  0  0  0  0
    3.7374   -4.9706    2.1518 H   0  0  0  0  0  0  0  0  0  0  0  0
    5.8061   -5.6228    1.6408 C   0  0  1  0  0  0  0  0  0  0  0  0
    6.3648   -5.9414    0.7180 H   0  0  0  0  0  0  0  0  0  0  0  0
    6.5425   -4.4722    2.3443 C   0  0  2  0  0  0  0  0  0  0  0  0
    6.0630   -4.2673    3.3422 H   0  0  0  0  0  0  0  0  0  0  0  0
    6.5068   -3.2068    1.4667 C   0  0  1  0  0  0  0  0  0  0  0  0
    7.1197   -3.3788    0.5385 H   0  0  0  0  0  0  0  0  0  0  0  0
    5.0534   -2.8773    1.0962 C   0  0  2  0  0  0  0  0  0  0  0  0
    4.4643   -2.6375    2.0244 H   0  0  0  0  0  0  0  0  0  0  0  0
    4.4589   -3.9940    0.4282 O   0  0  0  0  0  0  0  0  0  0  0  0
    4.9672   -1.7124    0.1061 C   0  0  0  0  0  0  0  0  0  0  0  0
    5.5791   -1.9353   -0.8067 H   0  0  0  0  0  0  0  0  0  0  0  0
    5.3368   -0.7783    0.6071 H   0  0  0  0  0  0  0  0  0  0  0  0
    3.6242   -1.4557   -0.2449 O   0  0  0  0  0  0  0  0  0  0  0  0
    3.3037   -2.2337   -0.7216 H   0  0  0  0  0  0  0  0  0  0  0  0
    7.0154   -2.0967    2.1834 O   0  0  0  0  0  0  0  0  0  0  0  0
    7.8995   -2.3489    2.4843 H   0  0  0  0  0  0  0  0  0  0  0  0
    7.9102   -4.7895    2.5314 O   0  0  0  0  0  0  0  0  0  0  0  0
    7.9363   -5.6149    3.0339 H   0  0  0  0  0  0  0  0  0  0  0  0
    5.7398   -6.6884    2.5698 O   0  0  0  0  0  0  0  0  0  0  0  0
    5.2917   -7.4179    2.1218 H   0  0  0  0  0  0  0  0  0  0  0  0
  1  3  1  0  0  0  0
  2  1  1  0  0  0  0
  3  4  1  0  0  0  0
  5 27  1  0  0  0  0
  5  3  2  0  0  0  0
  6  7  1  0  0  0  0
  6  5  1  0  0  0  0
  8 10  1  0  0  0  0
  8  6  2  0  0  0  0
  8  9  1  0  0  0  0
 10 11  1  0  0  0  0
 10  1  2  0  0  0  0
 11 12  1  0  0  0  0
 13 15  1  0  0  0  0
 13 11  2  0  0  0  0
 14 13  1  0  0  0  0
 15 22  1  0  0  0  0
 16 15  2  0  0  0  0
 17 16  1  0  0  0  0
 18 16  1  0  0  0  0
 18 19  2  0  0  0  0
 19 21  1  0  0  0  0
 20 19  1  0  0  0  0
 21 22  2  0  0  0  0
 21 24  1  0  0  0  0
 22 23  1  0  0  0  0
 24 29  1  0  0  0  0
 25 18  1  0  0  0  0
 26 25  1  0  0  0  0
 28 27  1  0  0  0  0
 29 31  1  0  0  0  0
 29 30  1  1  0  0  0
 31 32  1  6  0  0  0
 31 33  1  0  0  0  0
 31 49  1  0  0  0  0
 33 47  1  0  0  0  0
 33 34  1  1  0  0  0
 35 36  1  6  0  0  0
 35 45  1  0  0  0  0
 35 33  1  0  0  0  0
 37 35  1  0  0  0  0
 37 38  1  1  0  0  0
 39 37  1  0  0  0  0
 39 29  1  0  0  0  0
 40 42  1  0  0  0  0
 40 37  1  0  0  0  0
 41 40  1  0  0  0  0
 43 40  1  0  0  0  0
 44 43  1  0  0  0  0
 45 46  1  0  0  0  0
 47 48  1  0  0  0  0
 50 49  1  0  0  0  0
M  END
>  <is_chroman>
0

>  <nOH>
2

>  <OH_position(s)>
26 28

>  <BDE>
87.224 84.706

>  <maxSDc>
0.325 0.295

>  <PA>
338.431 335.739

>  <ETE>
65.494 65.667

>  <IP>
173.782

>  <PDE>
230.142 227.624

$$$$
resveratrol-4p-glucoside
 OpenBabel12282122103D

 50 52  0  0  1  0  0  0  0  0999 V2000
    0.0000    0.0000    0.0000 C   0  0  0  0  0  0  0  0  0  0  0  0
    1.1000    0.0000    0.0000 H   0  0  0  0  0  0  0  0  0  0  0  0
   -0.6718    1.2210    0.0000 C   0  0  0  0  0  0  0  0  0  0  0  0
   -0.1084    2.1666    0.0202 H   0  0  0  0  0  0  0  0  0  0  0  0
   -2.0757    1.2348    0.0005 C   0  0  0  0  0  0  0  0  0  0  0  0
   -2.8091    0.0298    0.0183 C   0  0  0  0  0  0  0  0  0  0  0  0
   -3.9072    0.0617    0.0359 H   0  0  0  0  0  0  0  0  0  0  0  0
   -2.1236   -1.1791    0.0265 C   0  0  0  0  0  0  0  0  0  0  0  0
   -2.6915   -2.1216    0.0434 H   0  0  0  0  0  0  0  0  0  0  0  0
   -0.7077   -1.2213    0.0096 C   0  0  0  0  0  0  0  0  0  0  0  0
   -0.0573   -2.5021    0.0077 C   0  0  0  0  0  0  0  0  0  0  0  0
   -0.7362   -3.3723    0.0436 H   0  0  0  0  0  0  0  0  0  0  0  0
    1.2959   -2.6989   -0.0375 C   0  0  0  0  0  0  0  0  0  0  0  0
    1.9755   -1.8291   -0.0797 H   0  0  0  0  0  0  0  0  0  0  0  0
    1.9481   -3.9813   -0.0387 C   0  0  0  0  0  0  0  0  0  0  0  0
    1.2362   -5.1961    0.0381 C   0  0  0  0  0  0  0  0  0  0  0  0
    0.1401   -5.1985    0.1042 H   0  0  0  0  0  0  0  0  0  0  0  0
    1.9307   -6.4154    0.0327 C   0  0  0  0  0  0  0  0  0  0  0  0
    3.3344   -6.4651   -0.0481 C   0  0  0  0  0  0  0  0  0  0  0  0
    3.8542   -7.4313   -0.0507 H   0  0  0  0  0  0  0  0  0  0  0  0
    4.0291   -5.2474   -0.1233 C   0  0  0  0  0  0  0  0  0  0  0  0
    3.3570   -4.0130   -0.1191 C   0  0  0  0  0  0  0  0  0  0  0  0
    3.9393   -3.0831   -0.1789 H   0  0  0  0  0  0  0  0  0  0  0  0
    5.4009   -5.1914   -0.2052 O   0  0  0  0  0  0  0  0  0  0  0  0
    5.7378   -6.0992   -0.1964 H   0  0  0  0  0  0  0  0  0  0  0  0
    1.2895   -7.6303    0.1051 O   0  0  0  0  0  0  0  0  0  0  0  0
    0.3375   -7.4626    0.1598 H   0  0  0  0  0  0  0  0  0  0  0  0
   -2.8423    2.3890    0.0370 O   0  0  0  0  0  0  0  0  0  0  0  0
   -2.2485    3.5607   -0.4985 C   0  0  1  0  0  0  0  0  0  0  0  0
   -1.6429    3.3543   -1.4220 H   0  0  0  0  0  0  0  0  0  0  0  0
   -3.4059    4.5458   -0.7639 C   0  0  1  0  0  0  0  0  0  0  0  0
   -4.0877    4.5800    0.1303 H   0  0  0  0  0  0  0  0  0  0  0  0
   -2.8247    5.9378   -1.0489 C   0  0  2  0  0  0  0  0  0  0  0  0
   -2.2627    5.9257   -2.0243 H   0  0  0  0  0  0  0  0  0  0  0  0
   -1.8909    6.3541    0.1017 C   0  0  1  0  0  0  0  0  0  0  0  0
   -2.4954    6.4957    1.0405 H   0  0  0  0  0  0  0  0  0  0  0  0
   -0.8167    5.2773    0.3134 C   0  0  2  0  0  0  0  0  0  0  0  0
   -0.1622    5.2007   -0.5983 H   0  0  0  0  0  0  0  0  0  0  0  0
   -1.4252    4.0079    0.5689 O   0  0  0  0  0  0  0  0  0  0  0  0
    0.0341    5.5800    1.5508 C   0  0  0  0  0  0  0  0  0  0  0  0
   -0.6172    5.6211    2.4630 H   0  0  0  0  0  0  0  0  0  0  0  0
    0.5614    6.5599    1.4002 H   0  0  0  0  0  0  0  0  0  0  0  0
    1.0522    4.6176    1.7097 O   0  0  0  0  0  0  0  0  0  0  0  0
    0.6173    3.7650    1.8445 H   0  0  0  0  0  0  0  0  0  0  0  0
   -1.2149    7.5553   -0.2232 O   0  0  0  0  0  0  0  0  0  0  0  0
   -1.9001    8.2040   -0.4362 H   0  0  0  0  0  0  0  0  0  0  0  0
   -3.8513    6.9120   -1.1048 O   0  0  0  0  0  0  0  0  0  0  0  0
   -4.4730    6.6196   -1.7850 H   0  0  0  0  0  0  0  0  0  0  0  0
   -4.1277    4.1628   -1.9197 O   0  0  0  0  0  0  0  0  0  0  0  0
   -4.5151    3.2982   -1.7297 H   0  0  0  0  0  0  0  0  0  0  0  0
  1  3  2  0  0  0  0
  1 10  1  0  0  0  0
  2  1  1  0  0  0  0
  3  5  1  0  0  0  0
  3  4  1  0  0  0  0
  5  6  2  0  0  0  0
  5 28  1  0  0  0  0
  6  8  1  0  0  0  0
  6  7  1  0  0  0  0
  8  9  1  0  0  0  0
 10  8  2  0  0  0  0
 11 10  1  0  0  0  0
 11 12  1  0  0  0  0
 13 11  2  0  0  0  0
 14 13  1  0  0  0  0
 15 13  1  0  0  0  0
 15 16  1  0  0  0  0
 16 17  1  0  0  0  0
 18 16  2  0  0  0  0
 18 26  1  0  0  0  0
 19 18  1  0  0  0  0
 20 19  1  0  0  0  0
 21 22  1  0  0  0  0
 21 19  2  0  0  0  0
 22 15  2  0  0  0  0
 23 22  1  0  0  0  0
 24 25  1  0  0  0  0
 24 21  1  0  0  0  0
 26 27  1  0  0  0  0
 29 30  1  6  0  0  0
 29 28  1  0  0  0  0
 29 39  1  0  0  0  0
 31 29  1  0  0  0  0
 31 32  1  1  0  0  0
 33 34  1  6  0  0  0
 33 31  1  0  0  0  0
 33 35  1  0  0  0  0
 35 37  1  0  0  0  0
 35 36  1  1  0  0  0
 37 38  1  6  0  0  0
 37 39  1  0  0  0  0
 37 40  1  0  0  0  0
 40 43  1  0  0  0  0
 40 41  1  0  0  0  0
 42 40  1  0  0  0  0
 43 44  1  0  0  0  0
 45 35  1  0  0  0  0
 46 45  1  0  0  0  0
 47 33  1  0  0  0  0
 48 47  1  0  0  0  0
 49 50  1  0  0  0  0
 49 31  1  0  0  0  0
M  END
>  <is_chroman>
0

>  <nOH>
2

>  <OH_position(s)>
25 27

>  <BDE>
88.168 86.400

>  <maxSDc>
0.326 0.344

>  <PA>
341.374 340.510

>  <ETE>
63.494 62.590

>  <IP>
176.712

>  <PDE>
228.156 226.388

$$$$
resveratrol
 OpenBabel12282122103D

 29 30  0  0  0  0  0  0  0  0999 V2000
    0.0000    0.0000    0.0000 C   0  0  0  0  0  0  0  0  0  0  0  0
    1.1001    0.0000    0.0000 H   0  0  0  0  0  0  0  0  0  0  0  0
   -0.6707    1.2181    0.0000 C   0  0  0  0  0  0  0  0  0  0  0  0
   -0.1232    2.1709    0.0003 H   0  0  0  0  0  0  0  0  0  0  0  0
   -2.0806    1.2296   -0.0004 C   0  0  0  0  0  0  0  0  0  0  0  0
   -2.6845    2.4633   -0.0004 O   0  0  0  0  0  0  0  0  0  0  0  0
   -3.6430    2.3261   -0.0003 H   0  0  0  0  0  0  0  0  0  0  0  0
   -2.8067    0.0242   -0.0009 C   0  0  0  0  0  0  0  0  0  0  0  0
   -3.9055    0.0414   -0.0013 H   0  0  0  0  0  0  0  0  0  0  0  0
   -2.1205   -1.1859   -0.0010 C   0  0  0  0  0  0  0  0  0  0  0  0
   -2.6869   -2.1293   -0.0015 H   0  0  0  0  0  0  0  0  0  0  0  0
   -0.7055   -1.2244   -0.0004 C   0  0  0  0  0  0  0  0  0  0  0  0
   -0.0516   -2.5031   -0.0005 C   0  0  0  0  0  0  0  0  0  0  0  0
   -0.7287   -3.3756   -0.0051 H   0  0  0  0  0  0  0  0  0  0  0  0
    1.3029   -2.6965    0.0051 C   0  0  0  0  0  0  0  0  0  0  0  0
    1.9810   -1.8248    0.0113 H   0  0  0  0  0  0  0  0  0  0  0  0
    1.9583   -3.9772    0.0046 C   0  0  0  0  0  0  0  0  0  0  0  0
    1.2475   -5.1951   -0.0098 C   0  0  0  0  0  0  0  0  0  0  0  0
    0.1495   -5.2012   -0.0215 H   0  0  0  0  0  0  0  0  0  0  0  0
    1.9453   -6.4124   -0.0097 C   0  0  0  0  0  0  0  0  0  0  0  0
    1.3050   -7.6300   -0.0232 O   0  0  0  0  0  0  0  0  0  0  0  0
    0.3510   -7.4652   -0.0336 H   0  0  0  0  0  0  0  0  0  0  0  0
    3.3514   -6.4575    0.0046 C   0  0  0  0  0  0  0  0  0  0  0  0
    3.8738   -7.4223    0.0045 H   0  0  0  0  0  0  0  0  0  0  0  0
    4.0449   -5.2369    0.0187 C   0  0  0  0  0  0  0  0  0  0  0  0
    5.4190   -5.1764    0.0331 O   0  0  0  0  0  0  0  0  0  0  0  0
    5.7577   -6.0836    0.0317 H   0  0  0  0  0  0  0  0  0  0  0  0
    3.3696   -4.0044    0.0187 C   0  0  0  0  0  0  0  0  0  0  0  0
    3.9510   -3.0722    0.0300 H   0  0  0  0  0  0  0  0  0  0  0  0
  1  3  1  0  0  0  0
  2  1  1  0  0  0  0
  3  4  1  0  0  0  0
  5  6  1  0  0  0  0
  5  3  2  0  0  0  0
  6  7  1  0  0  0  0
  8  5  1  0  0  0  0
  9  8  1  0  0  0  0
 10  8  2  0  0  0  0
 10 12  1  0  0  0  0
 11 10  1  0  0  0  0
 12  1  2  0  0  0  0
 13 12  1  0  0  0  0
 13 15  2  0  0  0  0
 14 13  1  0  0  0  0
 15 16  1  0  0  0  0
 17 15  1  0  0  0  0
 17 28  1  0  0  0  0
 18 20  1  0  0  0  0
 18 17  2  0  0  0  0
 19 18  1  0  0  0  0
 20 23  2  0  0  0  0
 21 20  1  0  0  0  0
 22 21  1  0  0  0  0
 23 25  1  0  0  0  0
 24 23  1  0  0  0  0
 25 28  2  0  0  0  0
 25 26  1  0  0  0  0
 27 26  1  0  0  0  0
 28 29  1  0  0  0  0
M  END
>  <is_chroman>
0

>  <nOH>
3

>  <OH_position(s)>
7 22 27

>  <BDE>
84.669 86.330 88.067

>  <maxSDc>
0.294 0.344 0.327

>  <PA>
334.967 341.996 342.783

>  <ETE>
66.401 61.034 61.984

>  <IP>
177.051

>  <PDE>
224.318 225.979 227.716

$$$$
rhein
 OpenBabel12282122103D

 29 31  0  0  0  0  0  0  0  0999 V2000
    0.0000    0.0000    0.0000 C   0  0  0  0  0  0  0  0  0  0  0  0
    1.1013    0.0000    0.0000 H   0  0  0  0  0  0  0  0  0  0  0  0
   -0.6940    1.2182    0.0000 C   0  0  0  0  0  0  0  0  0  0  0  0
   -0.1409    2.1724   -0.0000 H   0  0  0  0  0  0  0  0  0  0  0  0
   -2.0865    1.2349   -0.0000 C   0  0  0  0  0  0  0  0  0  0  0  0
   -2.8301    0.0321   -0.0001 C   0  0  0  0  0  0  0  0  0  0  0  0
   -2.1158   -1.1845   -0.0001 C   0  0  0  0  0  0  0  0  0  0  0  0
   -0.6958   -1.1928   -0.0000 C   0  0  0  0  0  0  0  0  0  0  0  0
   -0.1792   -2.1647   -0.0001 H   0  0  0  0  0  0  0  0  0  0  0  0
   -2.6545   -2.4372   -0.0002 O   0  0  0  0  0  0  0  0  0  0  0  0
   -3.6243   -2.4059    0.0002 H   0  0  0  0  0  0  0  0  0  0  0  0
   -4.2980    0.0681   -0.0000 C   0  0  0  0  0  0  0  0  0  0  0  0
   -4.9613   -0.9910   -0.0007 O   0  0  0  0  0  0  0  0  0  0  0  0
   -4.9856    1.3722    0.0009 C   0  0  0  0  0  0  0  0  0  0  0  0
   -4.2367    2.5702    0.0009 C   0  0  0  0  0  0  0  0  0  0  0  0
   -2.7582    2.5508   -0.0001 C   0  0  0  0  0  0  0  0  0  0  0  0
   -2.1057    3.6049   -0.0009 O   0  0  0  0  0  0  0  0  0  0  0  0
   -4.8661    3.8142    0.0019 C   0  0  0  0  0  0  0  0  0  0  0  0
   -4.2636    4.7412    0.0020 H   0  0  0  0  0  0  0  0  0  0  0  0
   -6.2699    3.8927    0.0029 C   0  0  0  0  0  0  0  0  0  0  0  0
   -7.0347    2.7357    0.0028 C   0  0  0  0  0  0  0  0  0  0  0  0
   -8.1370    2.7764    0.0035 H   0  0  0  0  0  0  0  0  0  0  0  0
   -6.3928    1.4694    0.0017 C   0  0  0  0  0  0  0  0  0  0  0  0
   -7.2776    0.4310    0.0018 O   0  0  0  0  0  0  0  0  0  0  0  0
   -6.8192   -0.4245    0.0007 H   0  0  0  0  0  0  0  0  0  0  0  0
   -6.8992    5.2227    0.0040 C   0  0  0  0  0  0  0  0  0  0  0  0
   -6.3518    6.3294    0.0043 O   0  0  0  0  0  0  0  0  0  0  0  0
   -8.2639    5.2158    0.0048 O   0  0  0  0  0  0  0  0  0  0  0  0
   -8.5881    6.1323    0.0055 H   0  0  0  0  0  0  0  0  0  0  0  0
  1  3  1  0  0  0  0
  2  1  1  0  0  0  0
  4  3  1  0  0  0  0
  5  3  2  0  0  0  0
  6 12  1  0  0  0  0
  6  5  1  0  0  0  0
  7  6  2  0  0  0  0
  7  8  1  0  0  0  0
  8  1  2  0  0  0  0
  9  8  1  0  0  0  0
 10  7  1  0  0  0  0
 10 11  1  0  0  0  0
 12 14  1  0  0  0  0
 13 12  2  0  0  0  0
 14 15  2  0  0  0  0
 14 23  1  0  0  0  0
 15 18  1  0  0  0  0
 16  5  1  0  0  0  0
 16 15  1  0  0  0  0
 17 16  2  0  0  0  0
 18 19  1  0  0  0  0
 18 20  2  0  0  0  0
 20 26  1  0  0  0  0
 21 20  1  0  0  0  0
 21 22  1  0  0  0  0
 23 24  1  0  0  0  0
 23 21  2  0  0  0  0
 25 24  1  0  0  0  0
 26 27  2  0  0  0  0
 26 28  1  0  0  0  0
 28 29  1  0  0  0  0
M  END
>  <is_chroman>
0

>  <nOH>
2

>  <OH_position(s)>
11 25

>  <BDE>
92.244 92.558

>  <maxSDc>
0.289 0.286

>  <PA>
330.592 328.174

>  <ETE>
78.352 81.084

>  <IP>
206.452

>  <PDE>
202.493 202.806

$$$$
ruberythric acid
 OpenBabel12282122103D

 64 68  0  0  1  0  0  0  0  0999 V2000
    0.0000    0.0000    0.0000 C   0  0  0  0  0  0  0  0  0  0  0  0
    1.4015    0.0000    0.0000 C   0  0  0  0  0  0  0  0  0  0  0  0
    2.1056    1.2053    0.0000 C   0  0  0  0  0  0  0  0  0  0  0  0
    1.4156    2.4174   -0.0022 C   0  0  0  0  0  0  0  0  0  0  0  0
    0.0195    2.4263   -0.0042 C   0  0  0  0  0  0  0  0  0  0  0  0
   -0.6940    1.2210   -0.0020 C   0  0  0  0  0  0  0  0  0  0  0  0
   -2.1683    1.2560   -0.0033 C   0  0  0  0  0  0  0  0  0  0  0  0
   -2.7889    2.3283   -0.0529 O   0  0  0  0  0  0  0  0  0  0  0  0
   -2.8823   -0.0395    0.0617 C   0  0  0  0  0  0  0  0  0  0  0  0
   -2.1856   -1.2704    0.0643 C   0  0  0  0  0  0  0  0  0  0  0  0
   -0.7138   -1.2915    0.0006 C   0  0  0  0  0  0  0  0  0  0  0  0
   -0.0763   -2.3596   -0.0495 O   0  0  0  0  0  0  0  0  0  0  0  0
   -2.9342   -2.4625    0.1326 C   0  0  0  0  0  0  0  0  0  0  0  0
   -2.4330   -3.7333    0.1380 O   0  0  0  0  0  0  0  0  0  0  0  0
   -1.4618   -3.7263    0.1064 H   0  0  0  0  0  0  0  0  0  0  0  0
   -4.3572   -2.4067    0.1981 C   0  0  0  0  0  0  0  0  0  0  0  0
   -5.0237   -1.1843    0.1820 C   0  0  0  0  0  0  0  0  0  0  0  0
   -4.2779   -0.0037    0.1192 C   0  0  0  0  0  0  0  0  0  0  0  0
    1.9386   -0.9632   -0.0010 H   0  0  0  0  0  0  0  0  0  0  0  0
    3.2062    1.1953    0.0009 H   0  0  0  0  0  0  0  0  0  0  0  0
    1.9686    3.3691   -0.0030 H   0  0  0  0  0  0  0  0  0  0  0  0
   -0.5368    3.3786   -0.0084 H   0  0  0  0  0  0  0  0  0  0  0  0
   -6.1241   -1.1623    0.2253 H   0  0  0  0  0  0  0  0  0  0  0  0
   -4.7922    0.9729    0.1113 H   0  0  0  0  0  0  0  0  0  0  0  0
   -8.8797   -0.3476   -2.1297 C   0  0  0  0  0  0  0  0  0  0  0  0
   -8.5184    0.7285   -3.1596 C   0  0  2  0  0  0  0  0  0  0  0  0
   -7.1462    0.4242   -3.7866 C   0  0  1  0  0  0  0  0  0  0  0  0
   -7.1449   -1.0049   -4.3464 C   0  0  2  0  0  0  0  0  0  0  0  0
   -7.5662   -1.9818   -3.2308 C   0  0  1  0  0  0  0  0  0  0  0  0
   -8.8486   -1.6429   -2.7116 O   0  0  0  0  0  0  0  0  0  0  0  0
   -7.7948   -3.2319   -3.8466 O   0  0  0  0  0  0  0  0  0  0  0  0
   -8.0534   -4.3013   -2.9451 C   0  0  0  0  0  0  0  0  0  0  0  0
   -6.7490   -4.8930   -2.4014 C   0  0  2  0  0  0  0  0  0  0  0  0
   -6.9957   -6.3119   -1.8617 C   0  0  2  0  0  0  0  0  0  0  0  0
   -5.7125   -6.8491   -1.2067 C   0  0  1  0  0  0  0  0  0  0  0  0
   -5.2405   -5.8767   -0.1177 C   0  0  2  0  0  0  0  0  0  0  0  0
   -5.1283   -4.4580   -0.7072 C   0  0  1  0  0  0  0  0  0  0  0  0
   -6.3218   -4.0293   -1.3452 O   0  0  0  0  0  0  0  0  0  0  0  0
   -5.0827   -3.5681    0.4071 O   0  0  0  0  0  0  0  0  0  0  0  0
   -3.9723   -6.3379    0.3125 O   0  0  0  0  0  0  0  0  0  0  0  0
   -6.0430   -8.1103   -0.6521 O   0  0  0  0  0  0  0  0  0  0  0  0
   -7.3617   -7.1198   -2.9662 O   0  0  0  0  0  0  0  0  0  0  0  0
   -5.8225   -1.2763   -4.7751 O   0  0  0  0  0  0  0  0  0  0  0  0
   -6.9543    1.3754   -4.8189 O   0  0  0  0  0  0  0  0  0  0  0  0
   -8.4817    1.9612   -2.4634 O   0  0  0  0  0  0  0  0  0  0  0  0
   -9.9391   -0.2208   -1.7842 H   0  0  0  0  0  0  0  0  0  0  0  0
   -8.1798   -0.2968   -1.2544 H   0  0  0  0  0  0  0  0  0  0  0  0
   -9.2948    0.7700   -3.9733 H   0  0  0  0  0  0  0  0  0  0  0  0
   -6.3314    0.5354   -3.0180 H   0  0  0  0  0  0  0  0  0  0  0  0
   -7.8575   -1.0871   -5.2130 H   0  0  0  0  0  0  0  0  0  0  0  0
   -6.8038   -2.0474   -2.4057 H   0  0  0  0  0  0  0  0  0  0  0  0
   -8.7173   -3.9701   -2.1068 H   0  0  0  0  0  0  0  0  0  0  0  0
   -8.5619   -5.0761   -3.5829 H   0  0  0  0  0  0  0  0  0  0  0  0
   -5.9637   -4.9179   -3.2061 H   0  0  0  0  0  0  0  0  0  0  0  0
   -7.8278   -6.3012   -1.1038 H   0  0  0  0  0  0  0  0  0  0  0  0
   -4.9040   -6.9801   -1.9794 H   0  0  0  0  0  0  0  0  0  0  0  0
   -5.9587   -5.8752    0.7487 H   0  0  0  0  0  0  0  0  0  0  0  0
   -4.2385   -4.3540   -1.3847 H   0  0  0  0  0  0  0  0  0  0  0  0
   -3.5754   -5.6275    0.8374 H   0  0  0  0  0  0  0  0  0  0  0  0
   -5.2639   -8.4104   -0.1647 H   0  0  0  0  0  0  0  0  0  0  0  0
   -7.4135   -8.0272   -2.6348 H   0  0  0  0  0  0  0  0  0  0  0  0
   -5.8273   -2.1793   -5.1189 H   0  0  0  0  0  0  0  0  0  0  0  0
   -6.1332    1.1332   -5.2677 H   0  0  0  0  0  0  0  0  0  0  0  0
   -8.1901    2.6254   -3.1028 H   0  0  0  0  0  0  0  0  0  0  0  0
  1  2  1  0  0  0  0
  1 11  1  0  0  0  0
  3  2  2  0  0  0  0
  3 20  1  0  0  0  0
  4  3  1  0  0  0  0
  5  4  2  0  0  0  0
  5  6  1  0  0  0  0
  6  1  2  0  0  0  0
  7  6  1  0  0  0  0
  7  9  1  0  0  0  0
  8  7  2  0  0  0  0
  9 10  2  0  0  0  0
  9 18  1  0  0  0  0
 10 13  1  0  0  0  0
 11 10  1  0  0  0  0
 12 11  2  0  0  0  0
 13 14  1  0  0  0  0
 13 16  2  0  0  0  0
 15 14  1  0  0  0  0
 16 39  1  0  0  0  0
 17 16  1  0  0  0  0
 17 23  1  0  0  0  0
 18 17  2  0  0  0  0
 19  2  1  0  0  0  0
 21  4  1  0  0  0  0
 22  5  1  0  0  0  0
 24 18  1  0  0  0  0
 25 46  1  0  0  0  0
 25 47  1  0  0  0  0
 26 48  1  6  0  0  0
 26 45  1  0  0  0  0
 26 25  1  0  0  0  0
 27 26  1  0  0  0  0
 27 49  1  1  0  0  0
 28 50  1  6  0  0  0
 28 27  1  0  0  0  0
 28 29  1  0  0  0  0
 29 30  1  0  0  0  0
 29 51  1  1  0  0  0
 30 25  1  0  0  0  0
 31 29  1  0  0  0  0
 31 32  1  0  0  0  0
 32 33  1  0  0  0  0
 32 52  1  0  0  0  0
 33 54  1  6  0  0  0
 33 34  1  0  0  0  0
 33 38  1  0  0  0  0
 34 35  1  0  0  0  0
 34 55  1  1  0  0  0
 35 56  1  6  0  0  0
 35 41  1  0  0  0  0
 35 36  1  0  0  0  0
 36 40  1  0  0  0  0
 36 57  1  1  0  0  0
 37 58  1  6  0  0  0
 37 36  1  0  0  0  0
 37 39  1  0  0  0  0
 38 37  1  0  0  0  0
 40 59  1  0  0  0  0
 41 60  1  0  0  0  0
 42 61  1  0  0  0  0
 42 34  1  0  0  0  0
 43 28  1  0  0  0  0
 44 27  1  0  0  0  0
 53 32  1  0  0  0  0
 62 43  1  0  0  0  0
 63 44  1  0  0  0  0
 64 45  1  0  0  0  0
M  END
>  <is_chroman>
0

>  <nOH>
1

>  <OH_position(s)>
15

>  <BDE>
89.969

>  <maxSDc>
0.256

>  <PA>
323.744

>  <ETE>
82.925

>  <IP>
189.115

>  <PDE>
217.553

$$$$
sappanchalcone
 OpenBabel12282122103D

 35 36  0  0  0  0  0  0  0  0999 V2000
    0.0000    0.0000    0.0000 C   0  0  0  0  0  0  0  0  0  0  0  0
    1.1199    0.0000    0.0000 H   0  0  0  0  0  0  0  0  0  0  0  0
   -0.3956    1.0442    0.0000 H   0  0  0  0  0  0  0  0  0  0  0  0
   -0.3946   -0.5727   -0.8740 H   0  0  0  0  0  0  0  0  0  0  0  0
   -0.3245   -0.6635    1.2188 O   0  0  0  0  0  0  0  0  0  0  0  0
   -1.6620   -0.7497    1.5392 C   0  0  0  0  0  0  0  0  0  0  0  0
   -1.9702   -1.2896    2.8094 C   0  0  0  0  0  0  0  0  0  0  0  0
   -3.3163   -1.3661    3.1941 C   0  0  0  0  0  0  0  0  0  0  0  0
   -3.5546   -1.7576    4.1977 H   0  0  0  0  0  0  0  0  0  0  0  0
   -4.3398   -0.9565    2.3475 C   0  0  0  0  0  0  0  0  0  0  0  0
   -5.3891   -1.0320    2.6627 H   0  0  0  0  0  0  0  0  0  0  0  0
   -4.0112   -0.4373    1.0854 C   0  0  0  0  0  0  0  0  0  0  0  0
   -2.6756   -0.3224    0.6720 C   0  0  0  0  0  0  0  0  0  0  0  0
   -2.4584    0.0983   -0.3185 H   0  0  0  0  0  0  0  0  0  0  0  0
   -4.9610   -0.0114    0.1894 O   0  0  0  0  0  0  0  0  0  0  0  0
   -5.8321   -0.1334    0.5957 H   0  0  0  0  0  0  0  0  0  0  0  0
   -0.9513   -1.7613    3.7720 C   0  0  0  0  0  0  0  0  0  0  0  0
   -1.1006   -1.5721    4.9911 O   0  0  0  0  0  0  0  0  0  0  0  0
    0.1958   -2.5047    3.2319 C   0  0  0  0  0  0  0  0  0  0  0  0
    0.2037   -2.6591    2.1420 H   0  0  0  0  0  0  0  0  0  0  0  0
    1.1813   -2.9642    4.0395 C   0  0  0  0  0  0  0  0  0  0  0  0
    1.1104   -2.7704    5.1283 H   0  0  0  0  0  0  0  0  0  0  0  0
    2.3421   -3.7052    3.6089 C   0  0  0  0  0  0  0  0  0  0  0  0
    2.5997   -3.9705    2.2508 C   0  0  0  0  0  0  0  0  0  0  0  0
    1.9209   -3.6171    1.4614 H   0  0  0  0  0  0  0  0  0  0  0  0
    3.7420   -4.6950    1.8815 C   0  0  0  0  0  0  0  0  0  0  0  0
    4.6375   -5.1609    2.8767 C   0  0  0  0  0  0  0  0  0  0  0  0
    4.3830   -4.8961    4.2304 C   0  0  0  0  0  0  0  0  0  0  0  0
    5.0789   -5.2576    5.0005 H   0  0  0  0  0  0  0  0  0  0  0  0
    3.2468   -4.1744    4.5887 C   0  0  0  0  0  0  0  0  0  0  0  0
    3.0493   -3.9668    5.6511 H   0  0  0  0  0  0  0  0  0  0  0  0
    5.7330   -5.8645    2.4297 O   0  0  0  0  0  0  0  0  0  0  0  0
    6.2541   -6.1247    3.2027 H   0  0  0  0  0  0  0  0  0  0  0  0
    3.9390   -4.9190    0.5413 O   0  0  0  0  0  0  0  0  0  0  0  0
    4.7550   -5.4334    0.4409 H   0  0  0  0  0  0  0  0  0  0  0  0
  1  5  1  0  0  0  0
  2  1  1  0  0  0  0
  3  1  1  0  0  0  0
  4  1  1  0  0  0  0
  5  6  1  0  0  0  0
  6  7  1  0  0  0  0
  7  8  2  0  0  0  0
  7 17  1  0  0  0  0
  8  9  1  0  0  0  0
 10 11  1  0  0  0  0
 10  8  1  0  0  0  0
 12 10  2  0  0  0  0
 13 12  1  0  0  0  0
 13  6  2  0  0  0  0
 14 13  1  0  0  0  0
 15 16  1  0  0  0  0
 15 12  1  0  0  0  0
 17 18  2  0  0  0  0
 19 17  1  0  0  0  0
 19 21  2  0  0  0  0
 20 19  1  0  0  0  0
 21 22  1  0  0  0  0
 23 21  1  0  0  0  0
 23 30  1  0  0  0  0
 24 23  2  0  0  0  0
 25 24  1  0  0  0  0
 26 24  1  0  0  0  0
 26 27  2  0  0  0  0
 27 28  1  0  0  0  0
 28 30  2  0  0  0  0
 28 29  1  0  0  0  0
 30 31  1  0  0  0  0
 32 27  1  0  0  0  0
 32 33  1  0  0  0  0
 34 26  1  0  0  0  0
 35 34  1  0  0  0  0
M  END
>  <is_chroman>
0

>  <nOH>
3

>  <OH_position(s)>
16 33 35

>  <BDE>
87.093 79.451 84.285

>  <maxSDc>
0.347 0.267 0.266

>  <PA>
333.395 331.368 346.338

>  <ETE>
70.398 64.783 54.646

>  <IP>
184.170

>  <PDE>
219.622 211.981 216.814

$$$$
secoisolariciresinol
 OpenBabel12282122103D

 52 53  0  0  1  0  0  0  0  0999 V2000
    0.0000    0.0000    0.0000 C   0  0  0  0  0  0  0  0  0  0  0  0
    1.1193    0.0000    0.0000 H   0  0  0  0  0  0  0  0  0  0  0  0
   -0.3951    1.0476    0.0000 H   0  0  0  0  0  0  0  0  0  0  0  0
   -0.3994   -0.5711   -0.8723 H   0  0  0  0  0  0  0  0  0  0  0  0
   -0.4917   -0.5370    1.2240 O   0  0  0  0  0  0  0  0  0  0  0  0
   -0.1859   -1.8637    1.4733 C   0  0  0  0  0  0  0  0  0  0  0  0
   -0.6605   -2.3551    2.7164 C   0  0  0  0  0  0  0  0  0  0  0  0
   -0.4082   -3.6866    3.0778 C   0  0  0  0  0  0  0  0  0  0  0  0
   -0.7814   -4.0605    4.0415 H   0  0  0  0  0  0  0  0  0  0  0  0
    0.3073   -4.5113    2.2102 C   0  0  0  0  0  0  0  0  0  0  0  0
    0.5000   -5.5557    2.4981 H   0  0  0  0  0  0  0  0  0  0  0  0
    0.7745   -4.0331    0.9771 C   0  0  0  0  0  0  0  0  0  0  0  0
    0.5187   -2.7035    0.6067 C   0  0  0  0  0  0  0  0  0  0  0  0
    0.8786   -2.3321   -0.3636 H   0  0  0  0  0  0  0  0  0  0  0  0
    1.5005   -4.9434    0.0514 C   0  0  0  0  0  0  0  0  0  0  0  0
    0.9111   -5.0352   -0.9028 H   0  0  0  0  0  0  0  0  0  0  0  0
    1.5597   -5.9760    0.4903 H   0  0  0  0  0  0  0  0  0  0  0  0
    2.9060   -4.4754   -0.3088 C   0  0  1  0  0  0  0  0  0  0  0  0
    2.8224   -3.4435   -0.7631 H   0  0  0  0  0  0  0  0  0  0  0  0
    3.7982   -4.3209    0.9205 C   0  0  2  0  0  0  0  0  0  0  0  0
    3.1845   -3.7706    1.6949 H   0  0  0  0  0  0  0  0  0  0  0  0
    5.0460   -3.4921    0.6322 C   0  0  0  0  0  0  0  0  0  0  0  0
    5.6750   -4.0309   -0.1270 H   0  0  0  0  0  0  0  0  0  0  0  0
    5.6548   -3.4345    1.5766 H   0  0  0  0  0  0  0  0  0  0  0  0
    4.7564   -2.1076    0.1714 C   0  0  0  0  0  0  0  0  0  0  0  0
    4.0611   -1.2161    1.0033 C   0  0  0  0  0  0  0  0  0  0  0  0
    3.7090   -1.5548    1.9881 H   0  0  0  0  0  0  0  0  0  0  0  0
    3.8178    0.0906    0.5722 C   0  0  0  0  0  0  0  0  0  0  0  0
    4.2865    0.5242   -0.6943 C   0  0  0  0  0  0  0  0  0  0  0  0
    4.9859   -0.3697   -1.5186 C   0  0  0  0  0  0  0  0  0  0  0  0
    5.3463   -0.0259   -2.4984 H   0  0  0  0  0  0  0  0  0  0  0  0
    5.2120   -1.6749   -1.0827 C   0  0  0  0  0  0  0  0  0  0  0  0
    5.7602   -2.3723   -1.7340 H   0  0  0  0  0  0  0  0  0  0  0  0
    4.0798    1.7950   -1.1721 O   0  0  0  0  0  0  0  0  0  0  0  0
    3.6622    2.3159   -0.4692 H   0  0  0  0  0  0  0  0  0  0  0  0
    3.1464    1.0577    1.3001 O   0  0  0  0  0  0  0  0  0  0  0  0
    2.5697    0.6286    2.5294 C   0  0  0  0  0  0  0  0  0  0  0  0
    2.0947    1.5595    2.9310 H   0  0  0  0  0  0  0  0  0  0  0  0
    3.3585    0.2576    3.2272 H   0  0  0  0  0  0  0  0  0  0  0  0
    1.7978   -0.1600    2.3422 H   0  0  0  0  0  0  0  0  0  0  0  0
   -1.3560   -1.5779    3.6100 O   0  0  0  0  0  0  0  0  0  0  0  0
   -1.5416   -0.7261    3.1858 H   0  0  0  0  0  0  0  0  0  0  0  0
    4.2045   -5.6398    1.5744 C   0  0  0  0  0  0  0  0  0  0  0  0
    3.3116   -6.3145    1.6794 H   0  0  0  0  0  0  0  0  0  0  0  0
    4.6283   -5.4339    2.5948 H   0  0  0  0  0  0  0  0  0  0  0  0
    5.1842   -6.2833    0.7709 O   0  0  0  0  0  0  0  0  0  0  0  0
    5.5369   -7.0112    1.2957 H   0  0  0  0  0  0  0  0  0  0  0  0
    3.4828   -5.3794   -1.4007 C   0  0  0  0  0  0  0  0  0  0  0  0
    4.5975   -5.2572   -1.4504 H   0  0  0  0  0  0  0  0  0  0  0  0
    3.0274   -5.1019   -2.3913 H   0  0  0  0  0  0  0  0  0  0  0  0
    3.1470   -6.7425   -1.2408 O   0  0  0  0  0  0  0  0  0  0  0  0
    3.6798   -7.0873   -0.5137 H   0  0  0  0  0  0  0  0  0  0  0  0
  1  3  1  0  0  0  0
  1  5  1  0  0  0  0
  2  1  1  0  0  0  0
  4  1  1  0  0  0  0
  5  6  1  0  0  0  0
  6  7  1  0  0  0  0
  7  8  2  0  0  0  0
  7 41  1  0  0  0  0
  8  9  1  0  0  0  0
 10 11  1  0  0  0  0
 10  8  1  0  0  0  0
 12 10  2  0  0  0  0
 13 12  1  0  0  0  0
 13  6  2  0  0  0  0
 14 13  1  0  0  0  0
 15 17  1  0  0  0  0
 15 12  1  0  0  0  0
 16 15  1  0  0  0  0
 18 19  1  6  0  0  0
 18 15  1  0  0  0  0
 18 20  1  0  0  0  0
 20 43  1  0  0  0  0
 20 21  1  1  0  0  0
 22 20  1  0  0  0  0
 22 24  1  0  0  0  0
 23 22  1  0  0  0  0
 25 22  1  0  0  0  0
 25 26  1  0  0  0  0
 26 27  1  0  0  0  0
 28 26  2  0  0  0  0
 28 36  1  0  0  0  0
 29 28  1  0  0  0  0
 30 32  1  0  0  0  0
 30 29  2  0  0  0  0
 31 30  1  0  0  0  0
 32 25  2  0  0  0  0
 33 32  1  0  0  0  0
 34 29  1  0  0  0  0
 34 35  1  0  0  0  0
 36 37  1  0  0  0  0
 37 38  1  0  0  0  0
 37 39  1  0  0  0  0
 40 37  1  0  0  0  0
 42 41  1  0  0  0  0
 43 44  1  0  0  0  0
 43 45  1  0  0  0  0
 46 47  1  0  0  0  0
 46 43  1  0  0  0  0
 48 51  1  0  0  0  0
 48 18  1  0  0  0  0
 49 48  1  0  0  0  0
 50 48  1  0  0  0  0
 51 52  1  0  0  0  0
M  END
>  <is_chroman>
0

>  <nOH>
2

>  <OH_position(s)>
35 42

>  <BDE>
82.438 82.338

>  <maxSDc>
0.284 0.283

>  <PA>
340.176 340.153

>  <ETE>
58.962 58.886

>  <IP>
181.757

>  <PDE>
217.381 217.281

$$$$
shikonin
 OpenBabel12282122103D

 37 38  0  0  1  0  0  0  0  0999 V2000
    0.0000    0.0000    0.0000 C   0  0  0  0  0  0  0  0  0  0  0  0
    1.1189    0.0000    0.0000 H   0  0  0  0  0  0  0  0  0  0  0  0
   -0.3532    1.0600    0.0000 H   0  0  0  0  0  0  0  0  0  0  0  0
   -0.3483   -0.4890   -0.9442 H   0  0  0  0  0  0  0  0  0  0  0  0
   -0.5051   -0.7497    1.1771 C   0  0  0  0  0  0  0  0  0  0  0  0
   -1.3155   -0.1712    2.0775 C   0  0  0  0  0  0  0  0  0  0  0  0
   -1.6307    0.8784    1.9488 H   0  0  0  0  0  0  0  0  0  0  0  0
   -1.8440   -0.8292    3.2948 C   0  0  0  0  0  0  0  0  0  0  0  0
   -1.7316   -0.1313    4.1689 H   0  0  0  0  0  0  0  0  0  0  0  0
   -1.2801   -1.7708    3.5267 H   0  0  0  0  0  0  0  0  0  0  0  0
   -3.3327   -1.1621    3.1397 C   0  0  2  0  0  0  0  0  0  0  0  0
   -3.8941   -0.2359    2.8191 H   0  0  0  0  0  0  0  0  0  0  0  0
   -3.9056   -1.6489    4.4416 C   0  0  0  0  0  0  0  0  0  0  0  0
   -4.1303   -2.9459    4.6919 C   0  0  0  0  0  0  0  0  0  0  0  0
   -3.9046   -3.7274    3.9429 H   0  0  0  0  0  0  0  0  0  0  0  0
   -4.6920   -3.4196    5.9680 C   0  0  0  0  0  0  0  0  0  0  0  0
   -4.7667   -4.6411    6.1890 O   0  0  0  0  0  0  0  0  0  0  0  0
   -5.1502   -2.4078    6.9344 C   0  0  0  0  0  0  0  0  0  0  0  0
   -5.8101   -2.7834    8.1113 C   0  0  0  0  0  0  0  0  0  0  0  0
   -6.2631   -1.8018    9.0404 C   0  0  0  0  0  0  0  0  0  0  0  0
   -6.7816   -2.1434    9.9500 H   0  0  0  0  0  0  0  0  0  0  0  0
   -6.0466   -0.4729    8.7895 C   0  0  0  0  0  0  0  0  0  0  0  0
   -6.3822    0.3106    9.4869 H   0  0  0  0  0  0  0  0  0  0  0  0
   -5.3677   -0.0728    7.6013 C   0  0  0  0  0  0  0  0  0  0  0  0
   -4.9214   -1.0233    6.6730 C   0  0  0  0  0  0  0  0  0  0  0  0
   -4.2221   -0.6064    5.4450 C   0  0  0  0  0  0  0  0  0  0  0  0
   -3.9033    0.5780    5.2360 O   0  0  0  0  0  0  0  0  0  0  0  0
   -5.2287    1.2827    7.5109 O   0  0  0  0  0  0  0  0  0  0  0  0
   -4.7805    1.5374    6.6890 H   0  0  0  0  0  0  0  0  0  0  0  0
   -6.0974   -4.0577    8.5094 O   0  0  0  0  0  0  0  0  0  0  0  0
   -5.7834   -4.7074    7.8601 H   0  0  0  0  0  0  0  0  0  0  0  0
   -3.5388   -2.1826    2.1675 O   0  0  0  0  0  0  0  0  0  0  0  0
   -3.0067   -1.9378    1.3986 H   0  0  0  0  0  0  0  0  0  0  0  0
   -0.0431   -2.1557    1.2840 C   0  0  0  0  0  0  0  0  0  0  0  0
   -0.9010   -2.8419    1.4982 H   0  0  0  0  0  0  0  0  0  0  0  0
    0.6984   -2.2554    2.1164 H   0  0  0  0  0  0  0  0  0  0  0  0
    0.4471   -2.4916    0.3374 H   0  0  0  0  0  0  0  0  0  0  0  0
  1  5  1  0  0  0  0
  2  1  1  0  0  0  0
  3  1  1  0  0  0  0
  4  1  1  0  0  0  0
  5 34  1  0  0  0  0
  5  6  2  0  0  0  0
  6  8  1  0  0  0  0
  7  6  1  0  0  0  0
  8 10  1  0  0  0  0
  8  9  1  0  0  0  0
 11 12  1  6  0  0  0
 11  8  1  0  0  0  0
 11 13  1  0  0  0  0
 13 14  2  0  0  0  0
 13 26  1  0  0  0  0
 14 16  1  0  0  0  0
 15 14  1  0  0  0  0
 16 17  2  0  0  0  0
 16 18  1  0  0  0  0
 18 19  1  0  0  0  0
 19 30  1  0  0  0  0
 19 20  2  0  0  0  0
 20 21  1  0  0  0  0
 22 20  1  0  0  0  0
 22 23  1  0  0  0  0
 24 22  2  0  0  0  0
 25 18  2  0  0  0  0
 25 24  1  0  0  0  0
 26 25  1  0  0  0  0
 27 26  2  0  0  0  0
 28 24  1  0  0  0  0
 29 28  1  0  0  0  0
 31 30  1  0  0  0  0
 32 11  1  0  0  0  0
 33 32  1  0  0  0  0
 34 35  1  0  0  0  0
 34 36  1  0  0  0  0
 37 34  1  0  0  0  0
M  END
>  <is_chroman>
0

>  <nOH>
2

>  <OH_position(s)>
29 31

>  <BDE>
87.648 88.278

>  <maxSDc>
0.282 0.286

>  <PA>
336.213 337.428

>  <ETE>
68.135 67.550

>  <IP>
203.082

>  <PDE>
201.266 201.895

$$$$
syringic acid
 OpenBabel12282122103D

 24 24  0  0  0  0  0  0  0  0999 V2000
    0.0000    0.0000    0.0000 C   0  0  0  0  0  0  0  0  0  0  0  0
    1.4118    0.0000    0.0000 C   0  0  0  0  0  0  0  0  0  0  0  0
    2.1131    1.2245    0.0000 C   0  0  0  0  0  0  0  0  0  0  0  0
    3.2148    1.2122    0.0002 H   0  0  0  0  0  0  0  0  0  0  0  0
    1.4118    2.4310   -0.0002 C   0  0  0  0  0  0  0  0  0  0  0  0
    0.0062    2.4527   -0.0003 C   0  0  0  0  0  0  0  0  0  0  0  0
   -0.5167    3.4211   -0.0006 H   0  0  0  0  0  0  0  0  0  0  0  0
   -0.6880    1.2431   -0.0002 C   0  0  0  0  0  0  0  0  0  0  0  0
   -0.6715   -1.1975    0.0001 O   0  0  0  0  0  0  0  0  0  0  0  0
   -1.6243   -1.0132    0.0003 H   0  0  0  0  0  0  0  0  0  0  0  0
    2.2321   -1.1053    0.0001 O   0  0  0  0  0  0  0  0  0  0  0  0
    1.6178   -2.3907    0.0006 C   0  0  0  0  0  0  0  0  0  0  0  0
    0.9968   -2.5281    0.9183 H   0  0  0  0  0  0  0  0  0  0  0  0
    2.4931   -3.0892    0.0008 H   0  0  0  0  0  0  0  0  0  0  0  0
    0.9967   -2.5287   -0.9170 H   0  0  0  0  0  0  0  0  0  0  0  0
   -2.0666    1.1267   -0.0002 O   0  0  0  0  0  0  0  0  0  0  0  0
   -2.7966    2.3502    0.0000 C   0  0  0  0  0  0  0  0  0  0  0  0
   -3.8641    2.0123    0.0002 H   0  0  0  0  0  0  0  0  0  0  0  0
   -2.5682    2.9426   -0.9189 H   0  0  0  0  0  0  0  0  0  0  0  0
   -2.5678    2.9426    0.9189 H   0  0  0  0  0  0  0  0  0  0  0  0
    2.1190    3.7167   -0.0005 C   0  0  0  0  0  0  0  0  0  0  0  0
    1.6393    4.8570   -0.0015 O   0  0  0  0  0  0  0  0  0  0  0  0
    3.4820    3.6363    0.0006 O   0  0  0  0  0  0  0  0  0  0  0  0
    3.8534    4.5343    0.0004 H   0  0  0  0  0  0  0  0  0  0  0  0
  1  9  1  0  0  0  0
  2  1  1  0  0  0  0
  2  3  2  0  0  0  0
  2 11  1  0  0  0  0
  3  4  1  0  0  0  0
  5  3  1  0  0  0  0
  6  5  2  0  0  0  0
  6  8  1  0  0  0  0
  7  6  1  0  0  0  0
  8 16  1  0  0  0  0
  8  1  2  0  0  0  0
  9 10  1  0  0  0  0
 11 12  1  0  0  0  0
 12 14  1  0  0  0  0
 12 13  1  0  0  0  0
 15 12  1  0  0  0  0
 16 17  1  0  0  0  0
 17 18  1  0  0  0  0
 17 20  1  0  0  0  0
 19 17  1  0  0  0  0
 21  5  1  0  0  0  0
 21 23  1  0  0  0  0
 22 21  2  0  0  0  0
 24 23  1  0  0  0  0
M  END
>  <is_chroman>
0

>  <nOH>
1

>  <OH_position(s)>
10

>  <BDE>
81.903

>  <maxSDc>
0.242

>  <PA>
334.636

>  <ETE>
63.967

>  <IP>
189.438

>  <PDE>
209.165

$$$$
vanillic acid
 OpenBabel12282122103D

 20 20  0  0  0  0  0  0  0  0999 V2000
    0.0000    0.0000    0.0000 C   0  0  0  0  0  0  0  0  0  0  0  0
    1.4199    0.0000    0.0000 C   0  0  0  0  0  0  0  0  0  0  0  0
    2.1220    1.2040    0.0000 C   0  0  0  0  0  0  0  0  0  0  0  0
    3.2231    1.2302    0.0000 H   0  0  0  0  0  0  0  0  0  0  0  0
    1.4082    2.4144   -0.0000 C   0  0  0  0  0  0  0  0  0  0  0  0
    0.0078    2.4180   -0.0001 C   0  0  0  0  0  0  0  0  0  0  0  0
   -0.5341    3.3776   -0.0001 H   0  0  0  0  0  0  0  0  0  0  0  0
   -0.6988    1.2169   -0.0000 C   0  0  0  0  0  0  0  0  0  0  0  0
   -1.7983    1.2042   -0.0000 H   0  0  0  0  0  0  0  0  0  0  0  0
   -0.7426   -1.1505    0.0000 O   0  0  0  0  0  0  0  0  0  0  0  0
   -0.1350   -1.9073    0.0001 H   0  0  0  0  0  0  0  0  0  0  0  0
    1.9972   -1.2578    0.0000 O   0  0  0  0  0  0  0  0  0  0  0  0
    3.4211   -1.2895   -0.0000 C   0  0  0  0  0  0  0  0  0  0  0  0
    3.6545   -2.3845   -0.0000 H   0  0  0  0  0  0  0  0  0  0  0  0
    3.8240   -0.7981    0.9186 H   0  0  0  0  0  0  0  0  0  0  0  0
    3.8240   -0.7981   -0.9187 H   0  0  0  0  0  0  0  0  0  0  0  0
    2.1728    3.6646   -0.0001 C   0  0  0  0  0  0  0  0  0  0  0  0
    3.4005    3.8172    0.0000 O   0  0  0  0  0  0  0  0  0  0  0  0
    1.4254    4.8083   -0.0003 O   0  0  0  0  0  0  0  0  0  0  0  0
    2.0205    5.5764   -0.0004 H   0  0  0  0  0  0  0  0  0  0  0  0
  1 10  1  0  0  0  0
  2  3  2  0  0  0  0
  2  1  1  0  0  0  0
  2 12  1  0  0  0  0
  3  4  1  0  0  0  0
  5  3  1  0  0  0  0
  6  5  2  0  0  0  0
  6  8  1  0  0  0  0
  7  6  1  0  0  0  0
  8  1  2  0  0  0  0
  9  8  1  0  0  0  0
 10 11  1  0  0  0  0
 13 12  1  0  0  0  0
 13 15  1  0  0  0  0
 14 13  1  0  0  0  0
 16 13  1  0  0  0  0
 17  5  1  0  0  0  0
 17 18  2  0  0  0  0
 19 17  1  0  0  0  0
 20 19  1  0  0  0  0
M  END
>  <is_chroman>
0

>  <nOH>
1

>  <OH_position(s)>
11

>  <BDE>
84.920

>  <maxSDc>
0.279

>  <PA>
335.729

>  <ETE>
65.891

>  <IP>
193.030

>  <PDE>
208.590

$$$$
3-hydroxyflavon
 OpenBabel12282121593D

 28 30  0  0  0  0  0  0  0  0999 V2000
    0.0000    0.0000    0.0000 C   0  0  0  0  0  0  0  0  0  0  0  0
    1.0999    0.0000    0.0000 H   0  0  0  0  0  0  0  0  0  0  0  0
   -0.6949    1.2178    0.0000 C   0  0  0  0  0  0  0  0  0  0  0  0
   -0.1338    2.1653    0.0002 H   0  0  0  0  0  0  0  0  0  0  0  0
   -2.0826    1.2442    0.0001 C   0  0  0  0  0  0  0  0  0  0  0  0
   -2.6425    2.1898    0.0016 H   0  0  0  0  0  0  0  0  0  0  0  0
   -2.7838    0.0208    0.0003 C   0  0  0  0  0  0  0  0  0  0  0  0
   -2.1008   -1.2058    0.0007 C   0  0  0  0  0  0  0  0  0  0  0  0
   -0.6955   -1.2017    0.0004 C   0  0  0  0  0  0  0  0  0  0  0  0
   -0.1659   -2.1687    0.0004 H   0  0  0  0  0  0  0  0  0  0  0  0
   -4.1588    0.1350    0.0033 O   0  0  0  0  0  0  0  0  0  0  0  0
   -4.9224   -1.0295    0.0037 C   0  0  0  0  0  0  0  0  0  0  0  0
   -6.3422   -0.7238   -0.0097 C   0  0  0  0  0  0  0  0  0  0  0  0
   -4.3223   -2.2727    0.0036 C   0  0  0  0  0  0  0  0  0  0  0  0
   -5.1087   -3.3973   -0.0046 O   0  0  0  0  0  0  0  0  0  0  0  0
   -4.5132   -4.1668   -0.0603 H   0  0  0  0  0  0  0  0  0  0  0  0
   -2.8611   -2.4518    0.0001 C   0  0  0  0  0  0  0  0  0  0  0  0
   -2.3600   -3.5881   -0.0072 O   0  0  0  0  0  0  0  0  0  0  0  0
   -6.7860    0.5334   -0.4715 C   0  0  0  0  0  0  0  0  0  0  0  0
   -6.0505    1.2761   -0.8158 H   0  0  0  0  0  0  0  0  0  0  0  0
   -8.1465    0.8349   -0.4939 C   0  0  0  0  0  0  0  0  0  0  0  0
   -8.4825    1.8161   -0.8596 H   0  0  0  0  0  0  0  0  0  0  0  0
   -9.0837   -0.1058   -0.0548 C   0  0  0  0  0  0  0  0  0  0  0  0
  -10.1564    0.1338   -0.0753 H   0  0  0  0  0  0  0  0  0  0  0  0
   -8.6512   -1.3502    0.4107 C   0  0  0  0  0  0  0  0  0  0  0  0
   -9.3848   -2.0915    0.7601 H   0  0  0  0  0  0  0  0  0  0  0  0
   -7.2910   -1.6625    0.4378 C   0  0  0  0  0  0  0  0  0  0  0  0
   -6.9655   -2.6450    0.8139 H   0  0  0  0  0  0  0  0  0  0  0  0
  1  3  2  0  0  0  0
  1  9  1  0  0  0  0
  2  1  1  0  0  0  0
  3  5  1  0  0  0  0
  3  4  1  0  0  0  0
  5  7  2  0  0  0  0
  5  6  1  0  0  0  0
  7  8  1  0  0  0  0
  7 11  1  0  0  0  0
  9 10  1  0  0  0  0
  9  8  2  0  0  0  0
 11 12  1  0  0  0  0
 13 12  1  0  0  0  0
 13 27  1  0  0  0  0
 14 12  2  0  0  0  0
 15 14  1  0  0  0  0
 16 15  1  0  0  0  0
 17  8  1  0  0  0  0
 17 14  1  0  0  0  0
 18 17  2  0  0  0  0
 19 13  2  0  0  0  0
 20 19  1  0  0  0  0
 21 19  1  0  0  0  0
 21 23  2  0  0  0  0
 22 21  1  0  0  0  0
 23 25  1  0  0  0  0
 24 23  1  0  0  0  0
 25 27  2  0  0  0  0
 25 26  1  0  0  0  0
 27 28  1  0  0  0  0
M  END
>  <is_chroman>
1

>  <nOH>
1

>  <OH_position(s)>
16

>  <BDE>
78.131

>  <maxSDc>
0.419

>  <PA>
336.339

>  <ETE>
58.492

>  <IP>
181.436

>  <PDE>
213.395

$$$$
apigenin
 OpenBabel12282121593D

 30 32  0  0  0  0  0  0  0  0999 V2000
    0.0000    0.0000    0.0000 C   0  0  0  0  0  0  0  0  0  0  0  0
    1.0984    0.0000    0.0000 H   0  0  0  0  0  0  0  0  0  0  0  0
   -0.7299    1.1938    0.0000 C   0  0  0  0  0  0  0  0  0  0  0  0
   -0.1208    2.4220    0.0006 O   0  0  0  0  0  0  0  0  0  0  0  0
    0.8392    2.2845   -0.0019 H   0  0  0  0  0  0  0  0  0  0  0  0
   -2.1332    1.2006   -0.0003 C   0  0  0  0  0  0  0  0  0  0  0  0
   -2.6938    2.1439   -0.0026 H   0  0  0  0  0  0  0  0  0  0  0  0
   -2.7894   -0.0343   -0.0006 C   0  0  0  0  0  0  0  0  0  0  0  0
   -2.1038   -1.2675   -0.0005 C   0  0  0  0  0  0  0  0  0  0  0  0
   -0.6883   -1.2247   -0.0005 C   0  0  0  0  0  0  0  0  0  0  0  0
    0.1130   -2.3260   -0.0007 O   0  0  0  0  0  0  0  0  0  0  0  0
   -0.4243   -3.1385   -0.0019 H   0  0  0  0  0  0  0  0  0  0  0  0
   -4.1710    0.0640   -0.0032 O   0  0  0  0  0  0  0  0  0  0  0  0
   -4.9024   -1.1163    0.0002 C   0  0  0  0  0  0  0  0  0  0  0  0
   -6.3383   -0.8555    0.0056 C   0  0  0  0  0  0  0  0  0  0  0  0
   -4.3210   -2.3408    0.0080 C   0  0  0  0  0  0  0  0  0  0  0  0
   -4.9245   -3.2603    0.0300 H   0  0  0  0  0  0  0  0  0  0  0  0
   -2.8715   -2.5116    0.0005 C   0  0  0  0  0  0  0  0  0  0  0  0
   -2.3458   -3.6407   -0.0028 O   0  0  0  0  0  0  0  0  0  0  0  0
   -6.8403    0.3663    0.4859 C   0  0  0  0  0  0  0  0  0  0  0  0
   -6.1412    1.1367    0.8486 H   0  0  0  0  0  0  0  0  0  0  0  0
   -8.2108    0.6079    0.5056 C   0  0  0  0  0  0  0  0  0  0  0  0
   -8.6004    1.5629    0.8852 H   0  0  0  0  0  0  0  0  0  0  0  0
   -9.0915   -0.3808    0.0352 C   0  0  0  0  0  0  0  0  0  0  0  0
  -10.4541   -0.2179    0.0237 O   0  0  0  0  0  0  0  0  0  0  0  0
  -10.6559    0.6601    0.3801 H   0  0  0  0  0  0  0  0  0  0  0  0
   -8.6024   -1.6064   -0.4568 C   0  0  0  0  0  0  0  0  0  0  0  0
   -9.3092   -2.3634   -0.8249 H   0  0  0  0  0  0  0  0  0  0  0  0
   -7.2313   -1.8338   -0.4696 C   0  0  0  0  0  0  0  0  0  0  0  0
   -6.8454   -2.7870   -0.8635 H   0  0  0  0  0  0  0  0  0  0  0  0
  2  1  1  0  0  0  0
  3  1  1  0  0  0  0
  3  4  1  0  0  0  0
  5  4  1  0  0  0  0
  6  3  2  0  0  0  0
  7  6  1  0  0  0  0
  8  9  2  0  0  0  0
  8  6  1  0  0  0  0
  9 18  1  0  0  0  0
 10  9  1  0  0  0  0
 10  1  2  0  0  0  0
 11 10  1  0  0  0  0
 12 11  1  0  0  0  0
 13  8  1  0  0  0  0
 13 14  1  0  0  0  0
 14 15  1  0  0  0  0
 14 16  2  0  0  0  0
 15 20  1  0  0  0  0
 16 17  1  0  0  0  0
 18 16  1  0  0  0  0
 19 18  2  0  0  0  0
 20 22  2  0  0  0  0
 20 21  1  0  0  0  0
 22 23  1  0  0  0  0
 24 22  1  0  0  0  0
 25 24  1  0  0  0  0
 25 26  1  0  0  0  0
 27 24  2  0  0  0  0
 28 27  1  0  0  0  0
 29 27  1  0  0  0  0
 29 15  2  0  0  0  0
 30 29  1  0  0  0  0
M  END
>  <is_chroman>
1

>  <nOH>
3

>  <OH_position(s)>
5 12 26

>  <BDE>
92.431 95.497 87.335

>  <maxSDc>
0.291 0.349 0.322

>  <PA>
329.730 339.037 327.665

>  <ETE>
79.401 73.160 76.371

>  <IP>
195.404

>  <PDE>
213.726 216.793 208.631

$$$$
apigetrin
 OpenBabel12282121593D

 51 54  0  0  1  0  0  0  0  0999 V2000
    0.0000    0.0000    0.0000 C   0  0  0  0  0  0  0  0  0  0  0  0
    1.1013    0.0000    0.0000 H   0  0  0  0  0  0  0  0  0  0  0  0
   -0.6818    1.2111    0.0000 C   0  0  0  0  0  0  0  0  0  0  0  0
   -0.1425    2.1689    0.0081 H   0  0  0  0  0  0  0  0  0  0  0  0
   -2.0901    1.2073   -0.0131 C   0  0  0  0  0  0  0  0  0  0  0  0
   -2.8057   -0.0019   -0.0302 C   0  0  0  0  0  0  0  0  0  0  0  0
   -3.9048    0.0032   -0.0429 H   0  0  0  0  0  0  0  0  0  0  0  0
   -2.1095   -1.2069   -0.0309 C   0  0  0  0  0  0  0  0  0  0  0  0
   -2.6623   -2.1599   -0.0479 H   0  0  0  0  0  0  0  0  0  0  0  0
   -0.7040   -1.2183   -0.0096 C   0  0  0  0  0  0  0  0  0  0  0  0
    0.0264   -2.4813    0.0071 C   0  0  0  0  0  0  0  0  0  0  0  0
    1.2877   -2.6620    0.4702 C   0  0  0  0  0  0  0  0  0  0  0  0
    1.8663   -1.8269    0.8923 H   0  0  0  0  0  0  0  0  0  0  0  0
    1.9432   -3.9656    0.4506 C   0  0  0  0  0  0  0  0  0  0  0  0
    3.1078   -4.1200    0.8629 O   0  0  0  0  0  0  0  0  0  0  0  0
    1.1282   -5.0576   -0.0827 C   0  0  0  0  0  0  0  0  0  0  0  0
    1.5753   -6.3997   -0.1635 C   0  0  0  0  0  0  0  0  0  0  0  0
    0.7536   -7.4096   -0.6897 C   0  0  0  0  0  0  0  0  0  0  0  0
    1.1178   -8.4447   -0.7413 H   0  0  0  0  0  0  0  0  0  0  0  0
   -0.5338   -7.0770   -1.1329 C   0  0  0  0  0  0  0  0  0  0  0  0
   -1.2709   -8.1457   -1.6096 O   0  0  0  0  0  0  0  0  0  0  0  0
   -1.0215   -5.7683   -1.0634 C   0  0  0  0  0  0  0  0  0  0  0  0
   -2.0427   -5.5105   -1.3774 H   0  0  0  0  0  0  0  0  0  0  0  0
   -0.1755   -4.7820   -0.5395 C   0  0  0  0  0  0  0  0  0  0  0  0
   -0.7389   -3.5176   -0.5120 O   0  0  0  0  0  0  0  0  0  0  0  0
    2.8055   -6.8238    0.2408 O   0  0  0  0  0  0  0  0  0  0  0  0
    3.3231   -6.0782    0.5940 H   0  0  0  0  0  0  0  0  0  0  0  0
   -2.7043    2.4344   -0.0102 O   0  0  0  0  0  0  0  0  0  0  0  0
   -3.6626    2.2920   -0.0222 H   0  0  0  0  0  0  0  0  0  0  0  0
   -2.4021   -7.8467   -2.4153 C   0  0  1  0  0  0  0  0  0  0  0  0
   -2.1924   -7.0319   -3.1600 H   0  0  0  0  0  0  0  0  0  0  0  0
   -2.8010   -9.1747   -3.0926 C   0  0  1  0  0  0  0  0  0  0  0  0
   -2.8071  -10.0025   -2.3309 H   0  0  0  0  0  0  0  0  0  0  0  0
   -4.1917   -9.0166   -3.7246 C   0  0  2  0  0  0  0  0  0  0  0  0
   -4.1403   -8.2933   -4.5859 H   0  0  0  0  0  0  0  0  0  0  0  0
   -5.1902   -8.5170   -2.6650 C   0  0  1  0  0  0  0  0  0  0  0  0
   -5.3321   -9.3119   -1.8808 H   0  0  0  0  0  0  0  0  0  0  0  0
   -4.6638   -7.2231   -2.0275 C   0  0  2  0  0  0  0  0  0  0  0  0
   -4.5996   -6.4089   -2.8011 H   0  0  0  0  0  0  0  0  0  0  0  0
   -3.3682   -7.4402   -1.4590 O   0  0  0  0  0  0  0  0  0  0  0  0
   -5.5517   -6.7762   -0.8622 C   0  0  0  0  0  0  0  0  0  0  0  0
   -5.5711   -7.5687   -0.0688 H   0  0  0  0  0  0  0  0  0  0  0  0
   -6.5880   -6.5805   -1.2480 H   0  0  0  0  0  0  0  0  0  0  0  0
   -5.1033   -5.5499   -0.3295 O   0  0  0  0  0  0  0  0  0  0  0  0
   -4.2108   -5.6983    0.0106 H   0  0  0  0  0  0  0  0  0  0  0  0
   -6.4329   -8.2056   -3.2680 O   0  0  0  0  0  0  0  0  0  0  0  0
   -6.7156   -9.0034   -3.7366 H   0  0  0  0  0  0  0  0  0  0  0  0
   -4.6820  -10.2644   -4.1804 O   0  0  0  0  0  0  0  0  0  0  0  0
   -4.0295  -10.6062   -4.8067 H   0  0  0  0  0  0  0  0  0  0  0  0
   -1.9089   -9.4781   -4.1480 O   0  0  0  0  0  0  0  0  0  0  0  0
   -1.0441   -9.6330   -3.7453 H   0  0  0  0  0  0  0  0  0  0  0  0
  2  1  1  0  0  0  0
  3  1  1  0  0  0  0
  3  4  1  0  0  0  0
  5 28  1  0  0  0  0
  5  3  2  0  0  0  0
  6  5  1  0  0  0  0
  7  6  1  0  0  0  0
  8  6  2  0  0  0  0
  8 10  1  0  0  0  0
  9  8  1  0  0  0  0
 10  1  2  0  0  0  0
 10 11  1  0  0  0  0
 11 12  2  0  0  0  0
 12 13  1  0  0  0  0
 14 12  1  0  0  0  0
 14 15  2  0  0  0  0
 16 14  1  0  0  0  0
 17 16  1  0  0  0  0
 17 26  1  0  0  0  0
 18 17  2  0  0  0  0
 19 18  1  0  0  0  0
 20 22  2  0  0  0  0
 20 18  1  0  0  0  0
 21 20  1  0  0  0  0
 22 24  1  0  0  0  0
 23 22  1  0  0  0  0
 24 25  1  0  0  0  0
 24 16  2  0  0  0  0
 25 11  1  0  0  0  0
 26 27  1  0  0  0  0
 29 28  1  0  0  0  0
 30 31  1  6  0  0  0
 30 21  1  0  0  0  0
 30 40  1  0  0  0  0
 32 30  1  0  0  0  0
 32 33  1  1  0  0  0
 34 35  1  6  0  0  0
 34 32  1  0  0  0  0
 34 36  1  0  0  0  0
 36 38  1  0  0  0  0
 36 37  1  1  0  0  0
 38 39  1  6  0  0  0
 38 40  1  0  0  0  0
 38 41  1  0  0  0  0
 41 44  1  0  0  0  0
 41 42  1  0  0  0  0
 43 41  1  0  0  0  0
 44 45  1  0  0  0  0
 46 36  1  0  0  0  0
 47 46  1  0  0  0  0
 48 34  1  0  0  0  0
 49 48  1  0  0  0  0
 50 51  1  0  0  0  0
 50 32  1  0  0  0  0
M  END
>  <is_chroman>
1

>  <nOH>
2

>  <OH_position(s)>
27 29

>  <BDE>
95.400 87.478

>  <maxSDc>
0.336 0.322

>  <PA>
335.180 326.954

>  <ETE>
76.921 77.224

>  <IP>
194.888

>  <PDE>
217.213 209.290

$$$$
baicalein
 OpenBabel12282121593D

 30 32  0  0  0  0  0  0  0  0999 V2000
    0.0000    0.0000    0.0000 C   0  0  0  0  0  0  0  0  0  0  0  0
    1.4615    0.0000    0.0000 C   0  0  0  0  0  0  0  0  0  0  0  0
   -0.5093    1.2891    0.0000 O   0  0  0  0  0  0  0  0  0  0  0  0
   -1.8879    1.4353   -0.0112 C   0  0  0  0  0  0  0  0  0  0  0  0
   -2.7796    0.3426   -0.0153 C   0  0  0  0  0  0  0  0  0  0  0  0
   -2.2420   -1.0208   -0.0108 C   0  0  0  0  0  0  0  0  0  0  0  0
   -2.9622   -2.0360   -0.0094 O   0  0  0  0  0  0  0  0  0  0  0  0
   -0.7864   -1.1050   -0.0099 C   0  0  0  0  0  0  0  0  0  0  0  0
   -0.3509   -2.1151   -0.0274 H   0  0  0  0  0  0  0  0  0  0  0  0
   -2.3162    2.7714   -0.0156 C   0  0  0  0  0  0  0  0  0  0  0  0
   -1.5932    3.5981   -0.0099 H   0  0  0  0  0  0  0  0  0  0  0  0
   -3.6930    3.0276   -0.0248 C   0  0  0  0  0  0  0  0  0  0  0  0
   -4.0854    4.3386   -0.0294 O   0  0  0  0  0  0  0  0  0  0  0  0
   -5.0568    4.3651   -0.0335 H   0  0  0  0  0  0  0  0  0  0  0  0
   -4.6192    1.9606   -0.0295 C   0  0  0  0  0  0  0  0  0  0  0  0
   -5.9536    2.3051   -0.0388 O   0  0  0  0  0  0  0  0  0  0  0  0
   -6.4731    1.4859   -0.0389 H   0  0  0  0  0  0  0  0  0  0  0  0
   -4.1635    0.6256   -0.0244 C   0  0  0  0  0  0  0  0  0  0  0  0
   -5.1579   -0.3131   -0.0294 O   0  0  0  0  0  0  0  0  0  0  0  0
   -4.7731   -1.2077   -0.0244 H   0  0  0  0  0  0  0  0  0  0  0  0
    2.1621   -1.1082    0.5051 C   0  0  0  0  0  0  0  0  0  0  0  0
    1.6132   -1.9673    0.9198 H   0  0  0  0  0  0  0  0  0  0  0  0
    3.5566   -1.1168    0.4904 C   0  0  0  0  0  0  0  0  0  0  0  0
    4.1005   -1.9872    0.8862 H   0  0  0  0  0  0  0  0  0  0  0  0
    4.2622   -0.0253   -0.0215 C   0  0  0  0  0  0  0  0  0  0  0  0
    5.3621   -0.0369   -0.0318 H   0  0  0  0  0  0  0  0  0  0  0  0
    3.5696    1.0815   -0.5178 C   0  0  0  0  0  0  0  0  0  0  0  0
    4.1233    1.9434   -0.9187 H   0  0  0  0  0  0  0  0  0  0  0  0
    2.1752    1.0989   -0.5069 C   0  0  0  0  0  0  0  0  0  0  0  0
    1.6273    1.9723   -0.8937 H   0  0  0  0  0  0  0  0  0  0  0  0
  1  3  1  0  0  0  0
  1  2  1  0  0  0  0
  2 21  1  0  0  0  0
  4  3  1  0  0  0  0
  5  4  1  0  0  0  0
  5  6  1  0  0  0  0
  6  8  1  0  0  0  0
  6  7  2  0  0  0  0
  8  1  2  0  0  0  0
  9  8  1  0  0  0  0
 10  4  2  0  0  0  0
 10 11  1  0  0  0  0
 12 10  1  0  0  0  0
 13 12  1  0  0  0  0
 14 13  1  0  0  0  0
 15 12  2  0  0  0  0
 15 18  1  0  0  0  0
 16 15  1  0  0  0  0
 17 16  1  0  0  0  0
 18  5  2  0  0  0  0
 19 20  1  0  0  0  0
 19 18  1  0  0  0  0
 21 22  1  0  0  0  0
 23 21  2  0  0  0  0
 23 24  1  0  0  0  0
 25 23  1  0  0  0  0
 26 25  1  0  0  0  0
 27 29  1  0  0  0  0
 27 25  2  0  0  0  0
 28 27  1  0  0  0  0
 29  2  2  0  0  0  0
 30 29  1  0  0  0  0
M  END
>  <is_chroman>
1

>  <nOH>
3

>  <OH_position(s)>
14 17 20

>  <BDE>
86.884 80.667 87.024

>  <maxSDc>
0.303 0.213 0.320

>  <PA>
331.926 340.814 334.055

>  <ETE>
71.658 56.553 69.669

>  <IP>
187.292

>  <PDE>
216.292 210.075 216.432

$$$$
baicalin
 OpenBabel12282121593D

 50 53  0  0  1  0  0  0  0  0999 V2000
    0.0000    0.0000    0.0000 C   0  0  0  0  0  0  0  0  0  0  0  0
    1.1000    0.0000    0.0000 H   0  0  0  0  0  0  0  0  0  0  0  0
   -0.6993    1.2089    0.0000 C   0  0  0  0  0  0  0  0  0  0  0  0
   -0.1515    2.1630   -0.0001 H   0  0  0  0  0  0  0  0  0  0  0  0
   -2.0939    1.2128    0.0008 C   0  0  0  0  0  0  0  0  0  0  0  0
   -2.6476    2.1653   -0.0023 H   0  0  0  0  0  0  0  0  0  0  0  0
   -2.7993   -0.0021    0.0066 C   0  0  0  0  0  0  0  0  0  0  0  0
   -2.0927   -1.2163   -0.0001 C   0  0  0  0  0  0  0  0  0  0  0  0
   -2.6373   -2.1726   -0.0114 H   0  0  0  0  0  0  0  0  0  0  0  0
   -0.6983   -1.2098   -0.0019 C   0  0  0  0  0  0  0  0  0  0  0  0
   -0.1486   -2.1627   -0.0066 H   0  0  0  0  0  0  0  0  0  0  0  0
   -4.2606   -0.0098    0.0280 C   0  0  0  0  0  0  0  0  0  0  0  0
   -5.0346   -1.0011    0.5369 C   0  0  0  0  0  0  0  0  0  0  0  0
   -4.5860   -1.8987    0.9878 H   0  0  0  0  0  0  0  0  0  0  0  0
   -6.4892   -0.9298    0.5308 C   0  0  0  0  0  0  0  0  0  0  0  0
   -7.2022   -1.8467    0.9768 O   0  0  0  0  0  0  0  0  0  0  0  0
   -7.0434    0.3067   -0.0377 C   0  0  0  0  0  0  0  0  0  0  0  0
   -8.4262    0.5750   -0.0970 C   0  0  0  0  0  0  0  0  0  0  0  0
   -8.9026    1.7894   -0.6530 C   0  0  0  0  0  0  0  0  0  0  0  0
   -7.9852    2.7268   -1.1755 C   0  0  0  0  0  0  0  0  0  0  0  0
   -6.6094    2.4874   -1.1161 C   0  0  0  0  0  0  0  0  0  0  0  0
   -5.8958    3.2327   -1.5003 H   0  0  0  0  0  0  0  0  0  0  0  0
   -6.1615    1.2835   -0.5457 C   0  0  0  0  0  0  0  0  0  0  0  0
   -4.7830    1.1431   -0.5345 O   0  0  0  0  0  0  0  0  0  0  0  0
   -8.4827    3.8215   -1.8678 O   0  0  0  0  0  0  0  0  0  0  0  0
  -10.2379    2.1079   -0.6900 O   0  0  0  0  0  0  0  0  0  0  0  0
  -10.7442    1.3130   -0.4551 H   0  0  0  0  0  0  0  0  0  0  0  0
   -9.4117   -0.2578    0.3574 O   0  0  0  0  0  0  0  0  0  0  0  0
   -9.0225   -1.0871    0.6877 H   0  0  0  0  0  0  0  0  0  0  0  0
   -8.4156    5.0810   -1.2274 C   0  0  1  0  0  0  0  0  0  0  0  0
   -8.9094    5.7838   -1.9585 H   0  0  0  0  0  0  0  0  0  0  0  0
   -9.0907    5.1151    0.1541 C   0  0  1  0  0  0  0  0  0  0  0  0
   -8.7307    4.2499    0.7782 H   0  0  0  0  0  0  0  0  0  0  0  0
   -8.7738    6.4457    0.8497 C   0  0  2  0  0  0  0  0  0  0  0  0
   -9.2869    7.2903    0.3094 H   0  0  0  0  0  0  0  0  0  0  0  0
   -7.2533    6.6768    0.8768 C   0  0  1  0  0  0  0  0  0  0  0  0
   -6.7579    5.9132    1.5394 H   0  0  0  0  0  0  0  0  0  0  0  0
   -6.6932    6.5796   -0.5541 C   0  0  2  0  0  0  0  0  0  0  0  0
   -7.0942    7.4170   -1.1914 H   0  0  0  0  0  0  0  0  0  0  0  0
   -7.0149    5.3198   -1.1435 O   0  0  0  0  0  0  0  0  0  0  0  0
   -5.1795    6.6294   -0.5253 C   0  0  0  0  0  0  0  0  0  0  0  0
   -4.3927    5.9703    0.1537 O   0  0  0  0  0  0  0  0  0  0  0  0
   -4.6638    7.5517   -1.3804 O   0  0  0  0  0  0  0  0  0  0  0  0
   -3.6951    7.5632   -1.3025 H   0  0  0  0  0  0  0  0  0  0  0  0
   -6.9698    7.9850    1.3385 O   0  0  0  0  0  0  0  0  0  0  0  0
   -7.3594    8.0508    2.2217 H   0  0  0  0  0  0  0  0  0  0  0  0
   -9.1955    6.4252    2.2016 O   0  0  0  0  0  0  0  0  0  0  0  0
  -10.1352    6.1969    2.1939 H   0  0  0  0  0  0  0  0  0  0  0  0
  -10.4978    5.0656    0.0144 O   0  0  0  0  0  0  0  0  0  0  0  0
  -10.7096    4.2136   -0.3963 H   0  0  0  0  0  0  0  0  0  0  0  0
  1  2  1  0  0  0  0
  1  3  1  0  0  0  0
  3  5  2  0  0  0  0
  4  3  1  0  0  0  0
  5  7  1  0  0  0  0
  6  5  1  0  0  0  0
  7 12  1  0  0  0  0
  8  7  2  0  0  0  0
  9  8  1  0  0  0  0
 10  8  1  0  0  0  0
 10  1  2  0  0  0  0
 11 10  1  0  0  0  0
 12 13  2  0  0  0  0
 13 14  1  0  0  0  0
 15 13  1  0  0  0  0
 15 16  2  0  0  0  0
 17 15  1  0  0  0  0
 18 17  1  0  0  0  0
 18 28  1  0  0  0  0
 19 18  2  0  0  0  0
 20 21  2  0  0  0  0
 20 19  1  0  0  0  0
 21 23  1  0  0  0  0
 22 21  1  0  0  0  0
 23 24  1  0  0  0  0
 23 17  2  0  0  0  0
 24 12  1  0  0  0  0
 25 30  1  0  0  0  0
 25 20  1  0  0  0  0
 26 19  1  0  0  0  0
 26 27  1  0  0  0  0
 28 29  1  0  0  0  0
 30 31  1  6  0  0  0
 30 40  1  0  0  0  0
 30 32  1  0  0  0  0
 32 33  1  1  0  0  0
 32 34  1  0  0  0  0
 34 35  1  6  0  0  0
 34 36  1  0  0  0  0
 34 47  1  0  0  0  0
 36 45  1  0  0  0  0
 36 37  1  1  0  0  0
 38 39  1  6  0  0  0
 38 41  1  0  0  0  0
 38 36  1  0  0  0  0
 40 38  1  0  0  0  0
 41 42  2  0  0  0  0
 43 44  1  0  0  0  0
 43 41  1  0  0  0  0
 45 46  1  0  0  0  0
 48 47  1  0  0  0  0
 49 32  1  0  0  0  0
 50 49  1  0  0  0  0
M  END
>  <is_chroman>
1

>  <nOH>
2

>  <OH_position(s)>
27 29

>  <BDE>
80.680 86.035

>  <maxSDc>
0.240 0.289

>  <PA>
330.242 328.674

>  <ETE>
67.137 74.061

>  <IP>
183.620

>  <PDE>
213.760 219.116

$$$$
catechin gallate
 OpenBabel12282121593D

 50 53  0  0  1  0  0  0  0  0999 V2000
    0.0000    0.0000    0.0000 C   0  0  0  0  0  0  0  0  0  0  0  0
    1.0974    0.0000    0.0000 H   0  0  0  0  0  0  0  0  0  0  0  0
   -0.7021    1.2163    0.0000 C   0  0  0  0  0  0  0  0  0  0  0  0
    0.0636    2.3577   -0.0009 O   0  0  0  0  0  0  0  0  0  0  0  0
   -0.5352    3.1193   -0.0065 H   0  0  0  0  0  0  0  0  0  0  0  0
   -2.1022    1.2560    0.0082 C   0  0  0  0  0  0  0  0  0  0  0  0
   -2.6522    2.2055    0.0111 H   0  0  0  0  0  0  0  0  0  0  0  0
   -2.8030    0.0388    0.0063 C   0  0  0  0  0  0  0  0  0  0  0  0
   -2.1438   -1.2020   -0.0072 C   0  0  0  0  0  0  0  0  0  0  0  0
   -0.7331   -1.1932   -0.0038 C   0  0  0  0  0  0  0  0  0  0  0  0
   -0.1159   -2.4221   -0.0075 O   0  0  0  0  0  0  0  0  0  0  0  0
    0.8415   -2.2750   -0.0324 H   0  0  0  0  0  0  0  0  0  0  0  0
   -4.1791    0.1551   -0.0182 O   0  0  0  0  0  0  0  0  0  0  0  0
   -4.8895   -1.0320    0.3859 C   0  0  1  0  0  0  0  0  0  0  0  0
   -4.6939   -1.1896    1.4871 H   0  0  0  0  0  0  0  0  0  0  0  0
   -6.3430   -0.7678    0.1490 C   0  0  0  0  0  0  0  0  0  0  0  0
   -4.3697   -2.2824   -0.3428 C   0  0  1  0  0  0  0  0  0  0  0  0
   -4.9606   -3.1848   -0.0222 H   0  0  0  0  0  0  0  0  0  0  0  0
   -4.5655   -2.0629   -1.7519 O   0  0  0  0  0  0  0  0  0  0  0  0
   -2.8893   -2.4820   -0.0383 C   0  0  0  0  0  0  0  0  0  0  0  0
   -2.4421   -3.1648   -0.8119 H   0  0  0  0  0  0  0  0  0  0  0  0
   -2.7879   -2.9974    0.9551 H   0  0  0  0  0  0  0  0  0  0  0  0
   -6.7678   -0.1475   -1.0320 C   0  0  0  0  0  0  0  0  0  0  0  0
   -6.0244    0.1393   -1.7920 H   0  0  0  0  0  0  0  0  0  0  0  0
   -8.1312    0.0923   -1.2322 C   0  0  0  0  0  0  0  0  0  0  0  0
   -8.6383    0.6991   -2.3617 O   0  0  0  0  0  0  0  0  0  0  0  0
   -7.8961    0.8926   -2.9525 H   0  0  0  0  0  0  0  0  0  0  0  0
   -9.0776   -0.2904   -0.2512 C   0  0  0  0  0  0  0  0  0  0  0  0
  -10.4258   -0.0825   -0.3955 O   0  0  0  0  0  0  0  0  0  0  0  0
  -10.5720    0.3528   -1.2501 H   0  0  0  0  0  0  0  0  0  0  0  0
   -8.6399   -0.9115    0.9296 C   0  0  0  0  0  0  0  0  0  0  0  0
   -9.3804   -1.2051    1.6869 H   0  0  0  0  0  0  0  0  0  0  0  0
   -7.2787   -1.1415    1.1247 C   0  0  0  0  0  0  0  0  0  0  0  0
   -6.9415   -1.6207    2.0559 H   0  0  0  0  0  0  0  0  0  0  0  0
   -4.6363   -3.1693   -2.5562 C   0  0  0  0  0  0  0  0  0  0  0  0
   -4.8575   -2.8567   -3.9777 C   0  0  0  0  0  0  0  0  0  0  0  0
   -4.5201   -4.2853   -2.0413 O   0  0  0  0  0  0  0  0  0  0  0  0
   -4.9568   -1.5320   -4.4176 C   0  0  0  0  0  0  0  0  0  0  0  0
   -4.8573   -0.6931   -3.7110 H   0  0  0  0  0  0  0  0  0  0  0  0
   -5.1816   -1.2722   -5.7797 C   0  0  0  0  0  0  0  0  0  0  0  0
   -5.2891    0.0421   -6.1579 O   0  0  0  0  0  0  0  0  0  0  0  0
   -5.4018    0.0697   -7.1217 H   0  0  0  0  0  0  0  0  0  0  0  0
   -5.2976   -2.3396   -6.7000 C   0  0  0  0  0  0  0  0  0  0  0  0
   -5.5137   -2.0112   -8.0152 O   0  0  0  0  0  0  0  0  0  0  0  0
   -5.5612   -2.8352   -8.5257 H   0  0  0  0  0  0  0  0  0  0  0  0
   -5.1870   -3.6681   -6.2321 C   0  0  0  0  0  0  0  0  0  0  0  0
   -5.3079   -4.6528   -7.1874 O   0  0  0  0  0  0  0  0  0  0  0  0
   -5.2174   -5.5096   -6.7447 H   0  0  0  0  0  0  0  0  0  0  0  0
   -4.9695   -3.9310   -4.8750 C   0  0  0  0  0  0  0  0  0  0  0  0
   -4.8859   -4.9646   -4.5048 H   0  0  0  0  0  0  0  0  0  0  0  0
  2  1  1  0  0  0  0
  3  1  1  0  0  0  0
  3  6  2  0  0  0  0
  4  3  1  0  0  0  0
  5  4  1  0  0  0  0
  6  7  1  0  0  0  0
  8  6  1  0  0  0  0
  9 10  1  0  0  0  0
  9  8  2  0  0  0  0
 10  1  2  0  0  0  0
 11 10  1  0  0  0  0
 12 11  1  0  0  0  0
 13  8  1  0  0  0  0
 13 14  1  0  0  0  0
 14 15  1  1  0  0  0
 16 14  1  0  0  0  0
 16 33  1  0  0  0  0
 17 20  1  0  0  0  0
 17 18  1  1  0  0  0
 17 14  1  0  0  0  0
 19 17  1  0  0  0  0
 20  9  1  0  0  0  0
 20 22  1  0  0  0  0
 21 20  1  0  0  0  0
 23 16  2  0  0  0  0
 24 23  1  0  0  0  0
 25 23  1  0  0  0  0
 25 28  2  0  0  0  0
 26 25  1  0  0  0  0
 27 26  1  0  0  0  0
 28 31  1  0  0  0  0
 29 28  1  0  0  0  0
 30 29  1  0  0  0  0
 31 33  2  0  0  0  0
 31 32  1  0  0  0  0
 33 34  1  0  0  0  0
 35 37  2  0  0  0  0
 35 19  1  0  0  0  0
 36 35  1  0  0  0  0
 38 36  1  0  0  0  0
 38 39  1  0  0  0  0
 40 38  2  0  0  0  0
 41 40  1  0  0  0  0
 42 41  1  0  0  0  0
 43 46  2  0  0  0  0
 43 40  1  0  0  0  0
 44 43  1  0  0  0  0
 45 44  1  0  0  0  0
 46 49  1  0  0  0  0
 47 48  1  0  0  0  0
 47 46  1  0  0  0  0
 49 50  1  0  0  0  0
 49 36  2  0  0  0  0
M  END
>  <is_chroman>
1

>  <nOH>
7

>  <OH_position(s)>
5 12 27 30 42 45 48

>  <BDE>
86.498 86.787 80.659 83.770 85.567 82.097 82.872

>  <maxSDc>
0.352 0.325 0.259 0.278 0.268 0.249 0.248

>  <PA>
339.782 339.270 341.655 338.362 334.495 328.730 330.733

>  <ETE>
63.416 64.217 55.704 62.107 67.772 70.067 68.839

>  <IP>
191.138

>  <PDE>
212.060 212.349 206.221 209.332 211.129 207.660 208.434

$$$$
catechin
 OpenBabel12282121593D

 35 37  0  0  1  0  0  0  0  0999 V2000
    0.0000    0.0000    0.0000 C   0  0  0  0  0  0  0  0  0  0  0  0
    1.1229    0.0000    0.0000 H   0  0  0  0  0  0  0  0  0  0  0  0
   -0.3252    1.0762    0.0000 H   0  0  0  0  0  0  0  0  0  0  0  0
   -0.5050   -0.6837   -1.2674 C   0  0  1  0  0  0  0  0  0  0  0  0
    0.0759   -1.6267   -1.4664 H   0  0  0  0  0  0  0  0  0  0  0  0
   -1.9997   -1.0341   -1.1200 C   0  0  2  0  0  0  0  0  0  0  0  0
   -2.5824   -0.0927   -0.9089 H   0  0  0  0  0  0  0  0  0  0  0  0
   -2.2064   -1.9400   -0.0178 O   0  0  0  0  0  0  0  0  0  0  0  0
   -1.5804   -1.5849    1.1603 C   0  0  0  0  0  0  0  0  0  0  0  0
   -2.0671   -2.2337    2.3076 C   0  0  0  0  0  0  0  0  0  0  0  0
   -2.9054   -2.9370    2.2260 H   0  0  0  0  0  0  0  0  0  0  0  0
   -1.4546   -1.9584    3.5367 C   0  0  0  0  0  0  0  0  0  0  0  0
   -0.3843   -1.0550    3.6395 C   0  0  0  0  0  0  0  0  0  0  0  0
    0.0734   -0.8558    4.6169 H   0  0  0  0  0  0  0  0  0  0  0  0
    0.0730   -0.4270    2.4743 C   0  0  0  0  0  0  0  0  0  0  0  0
   -0.5088   -0.6789    1.2133 C   0  0  0  0  0  0  0  0  0  0  0  0
    1.1187    0.4654    2.4964 O   0  0  0  0  0  0  0  0  0  0  0  0
    1.4300    0.5379    3.4112 H   0  0  0  0  0  0  0  0  0  0  0  0
   -1.8638   -2.5490    4.7084 O   0  0  0  0  0  0  0  0  0  0  0  0
   -2.6055   -3.1375    4.5034 H   0  0  0  0  0  0  0  0  0  0  0  0
   -2.5371   -1.7148   -2.3425 C   0  0  0  0  0  0  0  0  0  0  0  0
   -3.0348   -0.9187   -3.3836 C   0  0  0  0  0  0  0  0  0  0  0  0
   -3.0425    0.1790   -3.3063 H   0  0  0  0  0  0  0  0  0  0  0  0
   -3.5342   -1.5288   -4.5431 C   0  0  0  0  0  0  0  0  0  0  0  0
   -3.5389   -2.9412   -4.6488 C   0  0  0  0  0  0  0  0  0  0  0  0
   -3.0460   -3.7280   -3.6009 C   0  0  0  0  0  0  0  0  0  0  0  0
   -3.0555   -4.8239   -3.6834 H   0  0  0  0  0  0  0  0  0  0  0  0
   -2.5453   -3.1116   -2.4532 C   0  0  0  0  0  0  0  0  0  0  0  0
   -2.1645   -3.7244   -1.6215 H   0  0  0  0  0  0  0  0  0  0  0  0
   -4.0462   -3.4602   -5.8199 O   0  0  0  0  0  0  0  0  0  0  0  0
   -4.0266   -4.4252   -5.7497 H   0  0  0  0  0  0  0  0  0  0  0  0
   -3.9991   -0.7054   -5.5380 O   0  0  0  0  0  0  0  0  0  0  0  0
   -4.3323   -1.2638   -6.2578 H   0  0  0  0  0  0  0  0  0  0  0  0
   -0.3075    0.2427   -2.3221 O   0  0  0  0  0  0  0  0  0  0  0  0
   -0.6069   -0.1877   -3.1339 H   0  0  0  0  0  0  0  0  0  0  0  0
  1 16  1  0  0  0  0
  2  1  1  0  0  0  0
  3  1  1  0  0  0  0
  4  5  1  6  0  0  0
  4  6  1  0  0  0  0
  4  1  1  0  0  0  0
  6  7  1  1  0  0  0
  6  8  1  0  0  0  0
  8  9  1  0  0  0  0
  9 16  2  0  0  0  0
  9 10  1  0  0  0  0
 10 12  2  0  0  0  0
 11 10  1  0  0  0  0
 12 13  1  0  0  0  0
 12 19  1  0  0  0  0
 13 14  1  0  0  0  0
 15 17  1  0  0  0  0
 15 13  2  0  0  0  0
 16 15  1  0  0  0  0
 17 18  1  0  0  0  0
 20 19  1  0  0  0  0
 21  6  1  0  0  0  0
 22 23  1  0  0  0  0
 22 21  2  0  0  0  0
 24 22  1  0  0  0  0
 25 24  2  0  0  0  0
 25 26  1  0  0  0  0
 26 28  2  0  0  0  0
 27 26  1  0  0  0  0
 28 21  1  0  0  0  0
 28 29  1  0  0  0  0
 30 31  1  0  0  0  0
 30 25  1  0  0  0  0
 32 24  1  0  0  0  0
 33 32  1  0  0  0  0
 34  4  1  0  0  0  0
 35 34  1  0  0  0  0
M  END
>  <is_chroman>
1

>  <nOH>
5

>  <OH_position(s)>
18 20 31 33 35

>  <BDE>
86.885 86.374 79.689 84.271 108.714

>  <maxSDc>
0.324 0.352 0.272 0.267 0.086

>  <PA>
340.214 340.445 334.682 344.338 367.516

>  <ETE>
63.371 62.628 61.707 56.633 57.898

>  <IP>
192.018

>  <PDE>
211.567 211.056 204.371 208.953 233.396

$$$$
chrysin
 OpenBabel12282121593D

 29 31  0  0  0  0  0  0  0  0999 V2000
    0.0000    0.0000    0.0000 C   0  0  0  0  0  0  0  0  0  0  0  0
    1.0984    0.0000    0.0000 H   0  0  0  0  0  0  0  0  0  0  0  0
   -0.7300    1.1939    0.0000 C   0  0  0  0  0  0  0  0  0  0  0  0
   -0.1208    2.4220    0.0008 O   0  0  0  0  0  0  0  0  0  0  0  0
    0.8392    2.2845   -0.0008 H   0  0  0  0  0  0  0  0  0  0  0  0
   -2.1332    1.2006   -0.0004 C   0  0  0  0  0  0  0  0  0  0  0  0
   -2.6941    2.1439   -0.0023 H   0  0  0  0  0  0  0  0  0  0  0  0
   -2.7893   -0.0343   -0.0010 C   0  0  0  0  0  0  0  0  0  0  0  0
   -2.1037   -1.2676   -0.0013 C   0  0  0  0  0  0  0  0  0  0  0  0
   -0.6882   -1.2246   -0.0010 C   0  0  0  0  0  0  0  0  0  0  0  0
    0.1132   -2.3260   -0.0012 O   0  0  0  0  0  0  0  0  0  0  0  0
   -0.4240   -3.1385   -0.0023 H   0  0  0  0  0  0  0  0  0  0  0  0
   -4.1711    0.0638   -0.0032 O   0  0  0  0  0  0  0  0  0  0  0  0
   -4.9012   -1.1166   -0.0006 C   0  0  0  0  0  0  0  0  0  0  0  0
   -6.3394   -0.8570    0.0069 C   0  0  0  0  0  0  0  0  0  0  0  0
   -4.3210   -2.3408    0.0054 C   0  0  0  0  0  0  0  0  0  0  0  0
   -4.9255   -3.2597    0.0249 H   0  0  0  0  0  0  0  0  0  0  0  0
   -2.8711   -2.5118   -0.0015 C   0  0  0  0  0  0  0  0  0  0  0  0
   -2.3457   -3.6409   -0.0058 O   0  0  0  0  0  0  0  0  0  0  0  0
   -7.2276   -1.8225   -0.4959 C   0  0  0  0  0  0  0  0  0  0  0  0
   -6.8413   -2.7643   -0.9142 H   0  0  0  0  0  0  0  0  0  0  0  0
   -8.6015   -1.5839   -0.4742 C   0  0  0  0  0  0  0  0  0  0  0  0
   -9.2929   -2.3434   -0.8683 H   0  0  0  0  0  0  0  0  0  0  0  0
   -9.1001   -0.3858    0.0426 C   0  0  0  0  0  0  0  0  0  0  0  0
  -10.1845   -0.2024    0.0585 H   0  0  0  0  0  0  0  0  0  0  0  0
   -8.2200    0.5797    0.5367 C   0  0  0  0  0  0  0  0  0  0  0  0
   -8.6102    1.5251    0.9415 H   0  0  0  0  0  0  0  0  0  0  0  0
   -6.8446    0.3498    0.5187 C   0  0  0  0  0  0  0  0  0  0  0  0
   -6.1488    1.1114    0.9038 H   0  0  0  0  0  0  0  0  0  0  0  0
  1  3  1  0  0  0  0
  1  2  1  0  0  0  0
  3  4  1  0  0  0  0
  5  4  1  0  0  0  0
  6  3  2  0  0  0  0
  7  6  1  0  0  0  0
  8  6  1  0  0  0  0
  9 10  1  0  0  0  0
  9  8  2  0  0  0  0
 10  1  2  0  0  0  0
 11 10  1  0  0  0  0
 12 11  1  0  0  0  0
 13  8  1  0  0  0  0
 13 14  1  0  0  0  0
 14 16  2  0  0  0  0
 14 15  1  0  0  0  0
 15 28  1  0  0  0  0
 16 17  1  0  0  0  0
 18  9  1  0  0  0  0
 18 16  1  0  0  0  0
 19 18  2  0  0  0  0
 20 22  1  0  0  0  0
 20 15  2  0  0  0  0
 21 20  1  0  0  0  0
 22 24  2  0  0  0  0
 23 22  1  0  0  0  0
 24 25  1  0  0  0  0
 24 26  1  0  0  0  0
 26 27  1  0  0  0  0
 28 26  2  0  0  0  0
 28 29  1  0  0  0  0
M  END
>  <is_chroman>
1

>  <nOH>
2

>  <OH_position(s)>
5 12

>  <BDE>
92.458 95.405

>  <maxSDc>
0.290 0.350

>  <PA>
329.894 339.137

>  <ETE>
79.264 72.968

>  <IP>
199.544

>  <PDE>
209.613 212.561

$$$$
daidzein
 OpenBabel12282121593D

 29 31  0  0  0  0  0  0  0  0999 V2000
    0.0000    0.0000    0.0000 C   0  0  0  0  0  0  0  0  0  0  0  0
    1.0990    0.0000    0.0000 H   0  0  0  0  0  0  0  0  0  0  0  0
   -0.7045    1.2209    0.0000 C   0  0  0  0  0  0  0  0  0  0  0  0
   -0.0680    2.4366    0.0008 O   0  0  0  0  0  0  0  0  0  0  0  0
    0.8879    2.2766    0.0001 H   0  0  0  0  0  0  0  0  0  0  0  0
   -2.1045    1.2557   -0.0011 C   0  0  0  0  0  0  0  0  0  0  0  0
   -2.6498    2.2087   -0.0012 H   0  0  0  0  0  0  0  0  0  0  0  0
   -2.7846    0.0294   -0.0021 C   0  0  0  0  0  0  0  0  0  0  0  0
   -2.1085   -1.2021   -0.0005 C   0  0  0  0  0  0  0  0  0  0  0  0
   -0.7036   -1.1946    0.0000 C   0  0  0  0  0  0  0  0  0  0  0  0
   -0.1731   -2.1622    0.0007 H   0  0  0  0  0  0  0  0  0  0  0  0
   -4.1676    0.1162   -0.0023 O   0  0  0  0  0  0  0  0  0  0  0  0
   -4.8662   -1.0650   -0.0314 C   0  0  0  0  0  0  0  0  0  0  0  0
   -5.9460   -0.8347   -0.0390 H   0  0  0  0  0  0  0  0  0  0  0  0
   -4.3195   -2.3118   -0.0427 C   0  0  0  0  0  0  0  0  0  0  0  0
   -2.8539   -2.4704    0.0029 C   0  0  0  0  0  0  0  0  0  0  0  0
   -2.2763   -3.5661    0.0417 O   0  0  0  0  0  0  0  0  0  0  0  0
   -5.1862   -3.4799   -0.1033 C   0  0  0  0  0  0  0  0  0  0  0  0
   -6.3785   -3.4323   -0.8530 C   0  0  0  0  0  0  0  0  0  0  0  0
   -6.6335   -2.5224   -1.4171 H   0  0  0  0  0  0  0  0  0  0  0  0
   -7.2348   -4.5264   -0.9093 C   0  0  0  0  0  0  0  0  0  0  0  0
   -8.1640   -4.4948   -1.4946 H   0  0  0  0  0  0  0  0  0  0  0  0
   -6.8963   -5.6973   -0.2050 C   0  0  0  0  0  0  0  0  0  0  0  0
   -7.7828   -6.7442   -0.2928 O   0  0  0  0  0  0  0  0  0  0  0  0
   -7.4193   -7.4853    0.2134 H   0  0  0  0  0  0  0  0  0  0  0  0
   -5.7076   -5.7666    0.5401 C   0  0  0  0  0  0  0  0  0  0  0  0
   -5.4453   -6.6867    1.0807 H   0  0  0  0  0  0  0  0  0  0  0  0
   -4.8604   -4.6619    0.5851 C   0  0  0  0  0  0  0  0  0  0  0  0
   -3.9188   -4.7197    1.1547 H   0  0  0  0  0  0  0  0  0  0  0  0
  1 10  1  0  0  0  0
  2  1  1  0  0  0  0
  3  1  2  0  0  0  0
  3  4  1  0  0  0  0
  5  4  1  0  0  0  0
  6  3  1  0  0  0  0
  7  6  1  0  0  0  0
  8  6  2  0  0  0  0
  8  9  1  0  0  0  0
  9 10  2  0  0  0  0
  9 16  1  0  0  0  0
 10 11  1  0  0  0  0
 12  8  1  0  0  0  0
 13 12  1  0  0  0  0
 14 13  1  0  0  0  0
 15 13  2  0  0  0  0
 15 16  1  0  0  0  0
 16 17  2  0  0  0  0
 18 15  1  0  0  0  0
 18 28  1  0  0  0  0
 19 18  2  0  0  0  0
 20 19  1  0  0  0  0
 21 19  1  0  0  0  0
 21 23  2  0  0  0  0
 22 21  1  0  0  0  0
 23 26  1  0  0  0  0
 24 23  1  0  0  0  0
 24 25  1  0  0  0  0
 26 28  2  0  0  0  0
 26 27  1  0  0  0  0
 28 29  1  0  0  0  0
M  END
>  <is_chroman>
1

>  <nOH>
2

>  <OH_position(s)>
5 25

>  <BDE>
89.159 85.024

>  <maxSDc>
0.307 0.321

>  <PA>
329.588 341.582

>  <ETE>
76.271 60.142

>  <IP>
180.658

>  <PDE>
225.201 221.066

$$$$
daidzin
 OpenBabel12282121593D

 50 53  0  0  1  0  0  0  0  0999 V2000
    0.0000    0.0000    0.0000 C   0  0  0  0  0  0  0  0  0  0  0  0
    1.1020    0.0000    0.0000 H   0  0  0  0  0  0  0  0  0  0  0  0
   -0.6889    1.2106    0.0000 C   0  0  0  0  0  0  0  0  0  0  0  0
   -0.1369    2.1607   -0.0133 H   0  0  0  0  0  0  0  0  0  0  0  0
   -2.0934    1.2077    0.0224 C   0  0  0  0  0  0  0  0  0  0  0  0
   -2.8084   -0.0046    0.0505 C   0  0  0  0  0  0  0  0  0  0  0  0
   -3.9066    0.0136    0.0777 H   0  0  0  0  0  0  0  0  0  0  0  0
   -2.1053   -1.2043    0.0491 C   0  0  0  0  0  0  0  0  0  0  0  0
   -2.6628   -2.1524    0.0886 H   0  0  0  0  0  0  0  0  0  0  0  0
   -0.6965   -1.2213    0.0175 C   0  0  0  0  0  0  0  0  0  0  0  0
    0.0135   -2.4920   -0.0066 C   0  0  0  0  0  0  0  0  0  0  0  0
   -0.5139   -3.5473   -0.6865 C   0  0  0  0  0  0  0  0  0  0  0  0
   -1.4522   -3.5359   -1.2685 H   0  0  0  0  0  0  0  0  0  0  0  0
    0.0361   -4.8024   -0.7684 O   0  0  0  0  0  0  0  0  0  0  0  0
    1.2175   -5.0164   -0.0777 C   0  0  0  0  0  0  0  0  0  0  0  0
    1.8595   -4.0032    0.6492 C   0  0  0  0  0  0  0  0  0  0  0  0
    1.2967   -2.6443    0.7042 C   0  0  0  0  0  0  0  0  0  0  0  0
    1.8720   -1.7245    1.3026 O   0  0  0  0  0  0  0  0  0  0  0  0
    3.0518   -4.3169    1.3263 C   0  0  0  0  0  0  0  0  0  0  0  0
    3.5523   -3.5207    1.9035 H   0  0  0  0  0  0  0  0  0  0  0  0
    3.5891   -5.5921    1.2682 C   0  0  0  0  0  0  0  0  0  0  0  0
    4.5183   -5.8449    1.7978 H   0  0  0  0  0  0  0  0  0  0  0  0
    2.9227   -6.5900    0.5214 C   0  0  0  0  0  0  0  0  0  0  0  0
    1.7312   -6.3226   -0.1529 C   0  0  0  0  0  0  0  0  0  0  0  0
    1.1846   -7.1004   -0.7055 H   0  0  0  0  0  0  0  0  0  0  0  0
    3.5345   -7.8299    0.5491 O   0  0  0  0  0  0  0  0  0  0  0  0
   -2.8411    2.3610    0.0196 O   0  0  0  0  0  0  0  0  0  0  0  0
   -2.2299    3.1121    0.0242 H   0  0  0  0  0  0  0  0  0  0  0  0
    3.1501   -8.7678   -0.4462 C   0  0  1  0  0  0  0  0  0  0  0  0
    3.0598   -8.2982   -1.4630 H   0  0  0  0  0  0  0  0  0  0  0  0
    4.2155   -9.8836   -0.4067 C   0  0  1  0  0  0  0  0  0  0  0  0
    4.4136  -10.1815    0.6599 H   0  0  0  0  0  0  0  0  0  0  0  0
    3.7116  -11.0878   -1.2151 C   0  0  2  0  0  0  0  0  0  0  0  0
    3.6586  -10.8206   -2.3074 H   0  0  0  0  0  0  0  0  0  0  0  0
    2.3252  -11.5137   -0.6998 C   0  0  1  0  0  0  0  0  0  0  0  0
    2.4207  -11.9039    0.3516 H   0  0  0  0  0  0  0  0  0  0  0  0
    1.3667  -10.3148   -0.7415 C   0  0  2  0  0  0  0  0  0  0  0  0
    1.2118   -9.9797   -1.8041 H   0  0  0  0  0  0  0  0  0  0  0  0
    1.8939   -9.2275    0.0261 O   0  0  0  0  0  0  0  0  0  0  0  0
    0.0217  -10.6591   -0.0941 C   0  0  0  0  0  0  0  0  0  0  0  0
    0.1720  -10.9191    0.9865 H   0  0  0  0  0  0  0  0  0  0  0  0
   -0.4369  -11.5227   -0.6467 H   0  0  0  0  0  0  0  0  0  0  0  0
   -0.8901   -9.5924   -0.2281 O   0  0  0  0  0  0  0  0  0  0  0  0
   -0.5165   -8.8381    0.2465 H   0  0  0  0  0  0  0  0  0  0  0  0
    1.7747  -12.5131   -1.5383 O   0  0  0  0  0  0  0  0  0  0  0  0
    2.4234  -13.2301   -1.5695 H   0  0  0  0  0  0  0  0  0  0  0  0
    4.5650  -12.2041   -1.0391 O   0  0  0  0  0  0  0  0  0  0  0  0
    5.4480  -11.9238   -1.3159 H   0  0  0  0  0  0  0  0  0  0  0  0
    5.4089   -9.4481   -1.0298 O   0  0  0  0  0  0  0  0  0  0  0  0
    5.7574   -8.7270   -0.4892 H   0  0  0  0  0  0  0  0  0  0  0  0
  1  3  2  0  0  0  0
  1 10  1  0  0  0  0
  2  1  1  0  0  0  0
  3  5  1  0  0  0  0
  4  3  1  0  0  0  0
  5  6  2  0  0  0  0
  6  7  1  0  0  0  0
  8  6  1  0  0  0  0
  8  9  1  0  0  0  0
 10  8  2  0  0  0  0
 11 10  1  0  0  0  0
 11 17  1  0  0  0  0
 12 11  2  0  0  0  0
 13 12  1  0  0  0  0
 14 12  1  0  0  0  0
 14 15  1  0  0  0  0
 15 16  1  0  0  0  0
 16 17  1  0  0  0  0
 16 19  2  0  0  0  0
 17 18  2  0  0  0  0
 19 20  1  0  0  0  0
 21 19  1  0  0  0  0
 21 22  1  0  0  0  0
 23 26  1  0  0  0  0
 23 21  2  0  0  0  0
 24 15  2  0  0  0  0
 24 23  1  0  0  0  0
 25 24  1  0  0  0  0
 27  5  1  0  0  0  0
 27 28  1  0  0  0  0
 29 30  1  6  0  0  0
 29 31  1  0  0  0  0
 29 39  1  0  0  0  0
 29 26  1  0  0  0  0
 31 32  1  1  0  0  0
 33 34  1  6  0  0  0
 33 47  1  0  0  0  0
 33 35  1  0  0  0  0
 33 31  1  0  0  0  0
 35 36  1  1  0  0  0
 37 38  1  6  0  0  0
 37 35  1  0  0  0  0
 37 40  1  0  0  0  0
 37 39  1  0  0  0  0
 40 41  1  0  0  0  0
 42 40  1  0  0  0  0
 43 40  1  0  0  0  0
 43 44  1  0  0  0  0
 45 35  1  0  0  0  0
 46 45  1  0  0  0  0
 48 47  1  0  0  0  0
 49 50  1  0  0  0  0
 49 31  1  0  0  0  0
M  END
>  <is_chroman>
1

>  <nOH>
1

>  <OH_position(s)>
28

>  <BDE>
85.097

>  <maxSDc>
0.322

>  <PA>
340.698

>  <ETE>
61.099

>  <IP>
180.441

>  <PDE>
221.356

$$$$
epicatechin gallate
 OpenBabel12282121593D

 50 53  0  0  1  0  0  0  0  0999 V2000
    0.0000    0.0000    0.0000 C   0  0  0  0  0  0  0  0  0  0  0  0
    1.0975    0.0000    0.0000 H   0  0  0  0  0  0  0  0  0  0  0  0
   -0.7018    1.2163    0.0000 C   0  0  0  0  0  0  0  0  0  0  0  0
    0.0638    2.3576    0.0046 O   0  0  0  0  0  0  0  0  0  0  0  0
   -0.5341    3.1194   -0.0226 H   0  0  0  0  0  0  0  0  0  0  0  0
   -2.1021    1.2566    0.0037 C   0  0  0  0  0  0  0  0  0  0  0  0
   -2.6515    2.2065    0.0002 H   0  0  0  0  0  0  0  0  0  0  0  0
   -2.8036    0.0391   -0.0019 C   0  0  0  0  0  0  0  0  0  0  0  0
   -2.1436   -1.2006   -0.0107 C   0  0  0  0  0  0  0  0  0  0  0  0
   -0.7328   -1.1938   -0.0046 C   0  0  0  0  0  0  0  0  0  0  0  0
   -0.1161   -2.4220   -0.0030 O   0  0  0  0  0  0  0  0  0  0  0  0
    0.8408   -2.2761   -0.0506 H   0  0  0  0  0  0  0  0  0  0  0  0
   -4.1793    0.1656   -0.0478 O   0  0  0  0  0  0  0  0  0  0  0  0
   -4.9587   -1.0080    0.2107 C   0  0  2  0  0  0  0  0  0  0  0  0
   -5.9378   -0.7586   -0.3003 H   0  0  0  0  0  0  0  0  0  0  0  0
   -5.2212   -1.2168    1.6727 C   0  0  0  0  0  0  0  0  0  0  0  0
   -4.3307   -2.2371   -0.4818 C   0  0  2  0  0  0  0  0  0  0  0  0
   -4.3598   -2.0902   -1.5976 H   0  0  0  0  0  0  0  0  0  0  0  0
   -5.1596   -3.3503   -0.1205 O   0  0  0  0  0  0  0  0  0  0  0  0
   -5.1280   -4.4770   -0.9059 C   0  0  0  0  0  0  0  0  0  0  0  0
   -2.9004   -2.4732   -0.0172 C   0  0  0  0  0  0  0  0  0  0  0  0
   -2.4071   -3.2175   -0.7004 H   0  0  0  0  0  0  0  0  0  0  0  0
   -2.9029   -2.9180    1.0150 H   0  0  0  0  0  0  0  0  0  0  0  0
   -4.4578   -0.6035    2.6740 C   0  0  0  0  0  0  0  0  0  0  0  0
   -3.6415    0.0816    2.3958 H   0  0  0  0  0  0  0  0  0  0  0  0
   -4.7214   -0.8523    4.0223 C   0  0  0  0  0  0  0  0  0  0  0  0
   -4.1220   -0.3636    4.8032 H   0  0  0  0  0  0  0  0  0  0  0  0
   -5.7462   -1.7387    4.3770 C   0  0  0  0  0  0  0  0  0  0  0  0
   -6.0637   -2.0612    5.6781 O   0  0  0  0  0  0  0  0  0  0  0  0
   -5.4890   -1.5442    6.2606 H   0  0  0  0  0  0  0  0  0  0  0  0
   -6.5262   -2.3576    3.3716 C   0  0  0  0  0  0  0  0  0  0  0  0
   -7.5073   -3.2824    3.6537 O   0  0  0  0  0  0  0  0  0  0  0  0
   -7.6868   -3.2400    4.6060 H   0  0  0  0  0  0  0  0  0  0  0  0
   -6.2845   -2.0626    2.0242 C   0  0  0  0  0  0  0  0  0  0  0  0
   -6.9158   -2.5185    1.2457 H   0  0  0  0  0  0  0  0  0  0  0  0
   -5.9782   -5.5547   -0.3745 C   0  0  0  0  0  0  0  0  0  0  0  0
   -4.4378   -4.4638   -1.9259 O   0  0  0  0  0  0  0  0  0  0  0  0
   -6.1903   -6.6963   -1.1580 C   0  0  0  0  0  0  0  0  0  0  0  0
   -5.7215   -6.7958   -2.1493 H   0  0  0  0  0  0  0  0  0  0  0  0
   -7.0121   -7.7243   -0.6657 C   0  0  0  0  0  0  0  0  0  0  0  0
   -7.1892   -8.8221   -1.4689 O   0  0  0  0  0  0  0  0  0  0  0  0
   -7.7714   -9.4441   -1.0039 H   0  0  0  0  0  0  0  0  0  0  0  0
   -7.6239   -7.6072    0.6046 C   0  0  0  0  0  0  0  0  0  0  0  0
   -8.4173   -8.6493    1.0169 O   0  0  0  0  0  0  0  0  0  0  0  0
   -8.7772   -8.4213    1.8890 H   0  0  0  0  0  0  0  0  0  0  0  0
   -7.3915   -6.4477    1.3767 C   0  0  0  0  0  0  0  0  0  0  0  0
   -8.0131   -6.3908    2.6031 O   0  0  0  0  0  0  0  0  0  0  0  0
   -7.8494   -5.5086    2.9789 H   0  0  0  0  0  0  0  0  0  0  0  0
   -6.5636   -5.4284    0.8939 C   0  0  0  0  0  0  0  0  0  0  0  0
   -6.3783   -4.5350    1.5138 H   0  0  0  0  0  0  0  0  0  0  0  0
  1  3  1  0  0  0  0
  2  1  1  0  0  0  0
  3  6  2  0  0  0  0
  3  4  1  0  0  0  0
  5  4  1  0  0  0  0
  7  6  1  0  0  0  0
  8  6  1  0  0  0  0
  9 10  1  0  0  0  0
  9  8  2  0  0  0  0
 10 11  1  0  0  0  0
 10  1  2  0  0  0  0
 12 11  1  0  0  0  0
 13  8  1  0  0  0  0
 13 14  1  0  0  0  0
 14 15  1  6  0  0  0
 14 16  1  0  0  0  0
 16 34  2  0  0  0  0
 16 24  1  0  0  0  0
 17 18  1  6  0  0  0
 17 19  1  0  0  0  0
 17 21  1  0  0  0  0
 17 14  1  0  0  0  0
 20 36  1  0  0  0  0
 20 19  1  0  0  0  0
 21  9  1  0  0  0  0
 21 23  1  0  0  0  0
 22 21  1  0  0  0  0
 24 26  2  0  0  0  0
 25 24  1  0  0  0  0
 26 28  1  0  0  0  0
 26 27  1  0  0  0  0
 28 29  1  0  0  0  0
 29 30  1  0  0  0  0
 31 32  1  0  0  0  0
 31 28  2  0  0  0  0
 32 33  1  0  0  0  0
 34 31  1  0  0  0  0
 35 34  1  0  0  0  0
 36 49  1  0  0  0  0
 37 20  2  0  0  0  0
 38 40  1  0  0  0  0
 38 36  2  0  0  0  0
 39 38  1  0  0  0  0
 40 43  2  0  0  0  0
 41 42  1  0  0  0  0
 41 40  1  0  0  0  0
 43 44  1  0  0  0  0
 43 46  1  0  0  0  0
 44 45  1  0  0  0  0
 46 47  1  0  0  0  0
 47 48  1  0  0  0  0
 49 46  2  0  0  0  0
 49 50  1  0  0  0  0
M  END
>  <is_chroman>
1

>  <nOH>
7

>  <OH_position(s)>
5 12 30 33 42 45 48

>  <BDE>
86.482 87.200 80.058 83.024 85.451 81.808 84.742

>  <maxSDc>
0.352 0.323 0.279 0.265 0.267 0.247 0.247

>  <PA>
337.603 337.282 332.857 337.886 342.652 327.501 334.987

>  <ETE>
65.579 66.618 63.901 61.838 59.499 71.008 66.454

>  <IP>
194.665

>  <PDE>
208.517 209.235 202.093 205.059 207.486 203.843 206.777

$$$$
epicatechin
 OpenBabel12282121593D

 35 37  0  0  1  0  0  0  0  0999 V2000
    0.0000    0.0000    0.0000 C   0  0  0  0  0  0  0  0  0  0  0  0
    1.1241    0.0000    0.0000 H   0  0  0  0  0  0  0  0  0  0  0  0
   -0.3303    1.0732    0.0000 H   0  0  0  0  0  0  0  0  0  0  0  0
   -0.5202   -0.6948   -1.2527 C   0  0  2  0  0  0  0  0  0  0  0  0
   -1.6251   -0.4976   -1.3739 H   0  0  0  0  0  0  0  0  0  0  0  0
   -0.3116   -2.2195   -1.1566 C   0  0  2  0  0  0  0  0  0  0  0  0
   -0.8658   -2.7186   -2.0090 H   0  0  0  0  0  0  0  0  0  0  0  0
   -0.9839   -2.7591   -0.0098 O   0  0  0  0  0  0  0  0  0  0  0  0
   -0.9415   -2.0213    1.1563 C   0  0  0  0  0  0  0  0  0  0  0  0
   -1.4208   -2.6930    2.2940 C   0  0  0  0  0  0  0  0  0  0  0  0
   -1.7708   -3.7299    2.2111 H   0  0  0  0  0  0  0  0  0  0  0  0
   -1.4493   -2.0020    3.5120 C   0  0  0  0  0  0  0  0  0  0  0  0
   -1.0063   -0.6736    3.6159 C   0  0  0  0  0  0  0  0  0  0  0  0
   -1.0380   -0.1589    4.5847 H   0  0  0  0  0  0  0  0  0  0  0  0
   -0.5356   -0.0352    2.4614 C   0  0  0  0  0  0  0  0  0  0  0  0
   -0.4967   -0.6894    1.2128 C   0  0  0  0  0  0  0  0  0  0  0  0
   -0.0885    1.2646    2.4849 O   0  0  0  0  0  0  0  0  0  0  0  0
   -0.2039    1.6041    3.3852 H   0  0  0  0  0  0  0  0  0  0  0  0
   -1.9013   -2.5823    4.6728 O   0  0  0  0  0  0  0  0  0  0  0  0
   -2.2046   -3.4779    4.4617 H   0  0  0  0  0  0  0  0  0  0  0  0
    1.1271   -2.6344   -1.2184 C   0  0  0  0  0  0  0  0  0  0  0  0
    1.8304   -3.0416   -0.0791 C   0  0  0  0  0  0  0  0  0  0  0  0
    1.3335   -3.0557    0.9030 H   0  0  0  0  0  0  0  0  0  0  0  0
    3.1669   -3.4398   -0.1945 C   0  0  0  0  0  0  0  0  0  0  0  0
    3.8117   -3.4374   -1.4546 C   0  0  0  0  0  0  0  0  0  0  0  0
    3.0970   -3.0350   -2.5946 C   0  0  0  0  0  0  0  0  0  0  0  0
    3.5997   -3.0405   -3.5723 H   0  0  0  0  0  0  0  0  0  0  0  0
    1.7661   -2.6422   -2.4701 C   0  0  0  0  0  0  0  0  0  0  0  0
    1.2043   -2.3354   -3.3669 H   0  0  0  0  0  0  0  0  0  0  0  0
    5.1193   -3.8140   -1.6251 O   0  0  0  0  0  0  0  0  0  0  0  0
    5.4712   -4.0766   -0.7599 H   0  0  0  0  0  0  0  0  0  0  0  0
    3.9302   -3.8512    0.8773 O   0  0  0  0  0  0  0  0  0  0  0  0
    3.3725   -3.8203    1.6678 H   0  0  0  0  0  0  0  0  0  0  0  0
    0.0539   -0.1675   -2.4288 O   0  0  0  0  0  0  0  0  0  0  0  0
    1.0147   -0.2352   -2.3415 H   0  0  0  0  0  0  0  0  0  0  0  0
  1  3  1  0  0  0  0
  1 16  1  0  0  0  0
  2  1  1  0  0  0  0
  4  5  1  6  0  0  0
  4  6  1  0  0  0  0
  4  1  1  0  0  0  0
  6  7  1  6  0  0  0
  6  8  1  0  0  0  0
  8  9  1  0  0  0  0
  9 16  2  0  0  0  0
  9 10  1  0  0  0  0
 10 12  2  0  0  0  0
 11 10  1  0  0  0  0
 12 13  1  0  0  0  0
 12 19  1  0  0  0  0
 13 14  1  0  0  0  0
 15 17  1  0  0  0  0
 15 13  2  0  0  0  0
 16 15  1  0  0  0  0
 17 18  1  0  0  0  0
 20 19  1  0  0  0  0
 21  6  1  0  0  0  0
 21 22  1  0  0  0  0
 22 23  1  0  0  0  0
 24 22  2  0  0  0  0
 24 32  1  0  0  0  0
 25 24  1  0  0  0  0
 26 28  1  0  0  0  0
 26 25  2  0  0  0  0
 27 26  1  0  0  0  0
 28 21  2  0  0  0  0
 29 28  1  0  0  0  0
 30 25  1  0  0  0  0
 30 31  1  0  0  0  0
 32 33  1  0  0  0  0
 34 35  1  0  0  0  0
 34  4  1  0  0  0  0
M  END
>  <is_chroman>
1

>  <nOH>
5

>  <OH_position(s)>
18 20 31 33 35

>  <BDE>
87.268 86.824 83.652 80.289 108.926

>  <maxSDc>
0.324 0.352 0.282 0.259 0.075

>  <PA>
336.734 337.130 336.523 338.943 365.858

>  <ETE>
67.234 66.395 63.829 58.046 59.768

>  <IP>
188.402

>  <PDE>
215.566 215.122 211.950 208.587 237.224

$$$$
epigallocatechin gallate
 OpenBabel12282121593D

 51 54  0  0  1  0  0  0  0  0999 V2000
    0.0000    0.0000    0.0000 C   0  0  0  0  0  0  0  0  0  0  0  0
    1.0976    0.0000    0.0000 H   0  0  0  0  0  0  0  0  0  0  0  0
   -0.7017    1.2164    0.0000 C   0  0  0  0  0  0  0  0  0  0  0  0
    0.0640    2.3576    0.0072 O   0  0  0  0  0  0  0  0  0  0  0  0
   -0.5331    3.1193   -0.0364 H   0  0  0  0  0  0  0  0  0  0  0  0
   -2.1020    1.2568    0.0038 C   0  0  0  0  0  0  0  0  0  0  0  0
   -2.6513    2.2067   -0.0018 H   0  0  0  0  0  0  0  0  0  0  0  0
   -2.8035    0.0392   -0.0034 C   0  0  0  0  0  0  0  0  0  0  0  0
   -2.1437   -1.2005   -0.0136 C   0  0  0  0  0  0  0  0  0  0  0  0
   -0.7328   -1.1938   -0.0066 C   0  0  0  0  0  0  0  0  0  0  0  0
   -0.1166   -2.4219   -0.0057 O   0  0  0  0  0  0  0  0  0  0  0  0
    0.8404   -2.2768   -0.0570 H   0  0  0  0  0  0  0  0  0  0  0  0
   -4.1793    0.1661   -0.0473 O   0  0  0  0  0  0  0  0  0  0  0  0
   -4.9586   -1.0086    0.2061 C   0  0  2  0  0  0  0  0  0  0  0  0
   -5.9383   -0.7570   -0.3029 H   0  0  0  0  0  0  0  0  0  0  0  0
   -5.2216   -1.2235    1.6676 C   0  0  0  0  0  0  0  0  0  0  0  0
   -4.3305   -2.2352   -0.4902 C   0  0  2  0  0  0  0  0  0  0  0  0
   -4.3583   -2.0836   -1.6055 H   0  0  0  0  0  0  0  0  0  0  0  0
   -5.1600   -3.3493   -0.1340 O   0  0  0  0  0  0  0  0  0  0  0  0
   -5.1293   -4.4722   -0.9253 C   0  0  0  0  0  0  0  0  0  0  0  0
   -2.9006   -2.4731   -0.0249 C   0  0  0  0  0  0  0  0  0  0  0  0
   -2.4068   -3.2149   -0.7105 H   0  0  0  0  0  0  0  0  0  0  0  0
   -2.9040   -2.9218    1.0055 H   0  0  0  0  0  0  0  0  0  0  0  0
   -6.2887   -2.0664    2.0158 C   0  0  0  0  0  0  0  0  0  0  0  0
   -6.9216   -2.5151    1.2350 H   0  0  0  0  0  0  0  0  0  0  0  0
   -6.5331   -2.3702    3.3628 C   0  0  0  0  0  0  0  0  0  0  0  0
   -7.5191   -3.2908    3.6359 O   0  0  0  0  0  0  0  0  0  0  0  0
   -7.6879   -3.2687    4.5914 H   0  0  0  0  0  0  0  0  0  0  0  0
   -5.7588   -1.7687    4.3805 C   0  0  0  0  0  0  0  0  0  0  0  0
   -6.0686   -2.0905    5.6801 O   0  0  0  0  0  0  0  0  0  0  0  0
   -5.4765   -1.5857    6.2596 H   0  0  0  0  0  0  0  0  0  0  0  0
   -4.7259   -0.8790    4.0140 C   0  0  0  0  0  0  0  0  0  0  0  0
   -4.0234   -0.3125    5.0549 O   0  0  0  0  0  0  0  0  0  0  0  0
   -3.3260    0.2414    4.6749 H   0  0  0  0  0  0  0  0  0  0  0  0
   -4.4507   -0.6147    2.6646 C   0  0  0  0  0  0  0  0  0  0  0  0
   -3.6320    0.0683    2.3924 H   0  0  0  0  0  0  0  0  0  0  0  0
   -5.9828   -5.5508   -0.4015 C   0  0  0  0  0  0  0  0  0  0  0  0
   -4.4364   -4.4544   -1.9434 O   0  0  0  0  0  0  0  0  0  0  0  0
   -6.1909   -6.6900   -1.1895 C   0  0  0  0  0  0  0  0  0  0  0  0
   -5.7167   -6.7869   -2.1785 H   0  0  0  0  0  0  0  0  0  0  0  0
   -7.0156   -7.7191   -0.7046 C   0  0  0  0  0  0  0  0  0  0  0  0
   -7.1886   -8.8146   -1.5119 O   0  0  0  0  0  0  0  0  0  0  0  0
   -7.7733   -9.4379   -1.0517 H   0  0  0  0  0  0  0  0  0  0  0  0
   -7.6344   -7.6054    0.5626 C   0  0  0  0  0  0  0  0  0  0  0  0
   -8.4305   -8.6483    0.9674 O   0  0  0  0  0  0  0  0  0  0  0  0
   -8.7941   -8.4235    1.8388 H   0  0  0  0  0  0  0  0  0  0  0  0
   -7.4059   -6.4482    1.3393 C   0  0  0  0  0  0  0  0  0  0  0  0
   -8.0343   -6.3948    2.5623 O   0  0  0  0  0  0  0  0  0  0  0  0
   -7.8700   -5.5150    2.9432 H   0  0  0  0  0  0  0  0  0  0  0  0
   -6.5752   -5.4277    0.8640 C   0  0  0  0  0  0  0  0  0  0  0  0
   -6.3930   -4.5360    1.4872 H   0  0  0  0  0  0  0  0  0  0  0  0
  1  3  1  0  0  0  0
  2  1  1  0  0  0  0
  3  6  2  0  0  0  0
  3  4  1  0  0  0  0
  5  4  1  0  0  0  0
  7  6  1  0  0  0  0
  8  6  1  0  0  0  0
  9 10  1  0  0  0  0
  9  8  2  0  0  0  0
 10 11  1  0  0  0  0
 10  1  2  0  0  0  0
 12 11  1  0  0  0  0
 13  8  1  0  0  0  0
 13 14  1  0  0  0  0
 14 15  1  6  0  0  0
 14 16  1  0  0  0  0
 16 24  2  0  0  0  0
 16 35  1  0  0  0  0
 17 18  1  6  0  0  0
 17 19  1  0  0  0  0
 17 21  1  0  0  0  0
 17 14  1  0  0  0  0
 20 37  1  0  0  0  0
 20 19  1  0  0  0  0
 21  9  1  0  0  0  0
 21 23  1  0  0  0  0
 22 21  1  0  0  0  0
 24 26  1  0  0  0  0
 25 24  1  0  0  0  0
 26 27  1  0  0  0  0
 26 29  2  0  0  0  0
 27 28  1  0  0  0  0
 29 30  1  0  0  0  0
 30 31  1  0  0  0  0
 32 29  1  0  0  0  0
 32 33  1  0  0  0  0
 34 33  1  0  0  0  0
 35 32  2  0  0  0  0
 36 35  1  0  0  0  0
 37 50  1  0  0  0  0
 38 20  2  0  0  0  0
 39 41  1  0  0  0  0
 39 37  2  0  0  0  0
 40 39  1  0  0  0  0
 41 44  2  0  0  0  0
 42 43  1  0  0  0  0
 42 41  1  0  0  0  0
 44 45  1  0  0  0  0
 44 47  1  0  0  0  0
 45 46  1  0  0  0  0
 47 48  1  0  0  0  0
 48 49  1  0  0  0  0
 50 47  2  0  0  0  0
 50 51  1  0  0  0  0
M  END
>  <is_chroman>
1

>  <nOH>
8

>  <OH_position(s)>
5 12 28 31 34 43 46 49

>  <BDE>
86.547 87.408 83.914 80.876 81.432 85.486 81.862 84.726

>  <maxSDc>
0.352 0.322 0.274 0.253 0.269 0.267 0.247 0.247

>  <PA>
335.630 335.317 335.795 330.307 333.381 342.235 326.910 334.968

>  <ETE>
67.616 68.790 64.819 67.270 64.751 59.951 71.652 66.457

>  <IP>
196.827

>  <PDE>
206.420 207.281 203.787 200.749 201.305 205.359 201.734 204.599

$$$$
epigallocatechin
 OpenBabel12282121593D

 36 38  0  0  1  0  0  0  0  0999 V2000
    0.0000    0.0000    0.0000 C   0  0  0  0  0  0  0  0  0  0  0  0
    1.0976    0.0000    0.0000 H   0  0  0  0  0  0  0  0  0  0  0  0
   -0.7014    1.2167    0.0000 C   0  0  0  0  0  0  0  0  0  0  0  0
    0.0646    2.3573    0.0033 O   0  0  0  0  0  0  0  0  0  0  0  0
   -0.5331    3.1198   -0.0070 H   0  0  0  0  0  0  0  0  0  0  0  0
   -2.1022    1.2568   -0.0081 C   0  0  0  0  0  0  0  0  0  0  0  0
   -2.6522    2.2065   -0.0140 H   0  0  0  0  0  0  0  0  0  0  0  0
   -2.8020    0.0404   -0.0074 C   0  0  0  0  0  0  0  0  0  0  0  0
   -2.1435   -1.2024    0.0045 C   0  0  0  0  0  0  0  0  0  0  0  0
   -0.7328   -1.1938    0.0005 C   0  0  0  0  0  0  0  0  0  0  0  0
   -0.1159   -2.4223    0.0038 O   0  0  0  0  0  0  0  0  0  0  0  0
    0.8420   -2.2759    0.0197 H   0  0  0  0  0  0  0  0  0  0  0  0
   -4.1803    0.1468    0.0276 O   0  0  0  0  0  0  0  0  0  0  0  0
   -4.8664   -1.0380   -0.4394 C   0  0  2  0  0  0  0  0  0  0  0  0
   -4.6046   -1.1831   -1.5266 H   0  0  0  0  0  0  0  0  0  0  0  0
   -6.3320   -0.7786   -0.2897 C   0  0  0  0  0  0  0  0  0  0  0  0
   -4.3708   -2.2640    0.3510 C   0  0  2  0  0  0  0  0  0  0  0  0
   -4.9808   -3.1691    0.0785 H   0  0  0  0  0  0  0  0  0  0  0  0
   -4.5684   -2.1131    1.7435 O   0  0  0  0  0  0  0  0  0  0  0  0
   -4.0476   -1.3471    2.0210 H   0  0  0  0  0  0  0  0  0  0  0  0
   -2.8938   -2.4819    0.0238 C   0  0  0  0  0  0  0  0  0  0  0  0
   -2.8006   -2.9849   -0.9754 H   0  0  0  0  0  0  0  0  0  0  0  0
   -2.4428   -3.1709    0.7885 H   0  0  0  0  0  0  0  0  0  0  0  0
   -7.1654   -0.9528   -1.4025 C   0  0  0  0  0  0  0  0  0  0  0  0
   -6.7624   -1.2612   -2.3777 H   0  0  0  0  0  0  0  0  0  0  0  0
   -8.5464   -0.7292   -1.2792 C   0  0  0  0  0  0  0  0  0  0  0  0
   -9.3163   -0.9225   -2.3986 O   0  0  0  0  0  0  0  0  0  0  0  0
  -10.2377   -0.7262   -2.1659 H   0  0  0  0  0  0  0  0  0  0  0  0
   -9.0958   -0.3211   -0.0421 C   0  0  0  0  0  0  0  0  0  0  0  0
  -10.4545   -0.1153    0.0043 O   0  0  0  0  0  0  0  0  0  0  0  0
  -10.6838    0.1402    0.9114 H   0  0  0  0  0  0  0  0  0  0  0  0
   -8.2375   -0.1443    1.0635 C   0  0  0  0  0  0  0  0  0  0  0  0
   -8.8385    0.2590    2.2362 O   0  0  0  0  0  0  0  0  0  0  0  0
   -8.1574    0.2813    2.9239 H   0  0  0  0  0  0  0  0  0  0  0  0
   -6.8602   -0.3714    0.9416 C   0  0  0  0  0  0  0  0  0  0  0  0
   -6.1927   -0.2455    1.8068 H   0  0  0  0  0  0  0  0  0  0  0  0
  1 10  1  0  0  0  0
  2  1  1  0  0  0  0
  3  1  2  0  0  0  0
  3  4  1  0  0  0  0
  5  4  1  0  0  0  0
  6  8  2  0  0  0  0
  6  3  1  0  0  0  0
  7  6  1  0  0  0  0
  8  9  1  0  0  0  0
  8 13  1  0  0  0  0
  9 21  1  0  0  0  0
 10 11  1  0  0  0  0
 10  9  2  0  0  0  0
 11 12  1  0  0  0  0
 14 15  1  6  0  0  0
 14 16  1  0  0  0  0
 14 13  1  0  0  0  0
 14 17  1  0  0  0  0
 16 35  1  0  0  0  0
 17 18  1  6  0  0  0
 17 19  1  0  0  0  0
 19 20  1  0  0  0  0
 21 17  1  0  0  0  0
 21 23  1  0  0  0  0
 22 21  1  0  0  0  0
 24 26  1  0  0  0  0
 24 16  2  0  0  0  0
 25 24  1  0  0  0  0
 26 29  2  0  0  0  0
 27 28  1  0  0  0  0
 27 26  1  0  0  0  0
 29 30  1  0  0  0  0
 29 32  1  0  0  0  0
 30 31  1  0  0  0  0
 32 33  1  0  0  0  0
 33 34  1  0  0  0  0
 35 32  2  0  0  0  0
 35 36  1  0  0  0  0
M  END
>  <is_chroman>
1

>  <nOH>
6

>  <OH_position(s)>
5 12 20 28 31 34

>  <BDE>
86.828 87.220 111.335 84.686 80.777 81.587

>  <maxSDc>
0.353 0.323 0.103 0.274 0.248 0.267

>  <PA>
337.328 337.058 367.912 343.944 335.185 336.674

>  <ETE>
66.200 66.861 60.123 57.443 62.291 61.613

>  <IP>
196.904

>  <PDE>
206.624 207.016 231.131 204.483 200.573 201.383

$$$$
esculetin
 OpenBabel12282121593D

 19 20  0  0  0  0  0  0  0  0999 V2000
    0.0000    0.0000    0.0000 C   0  0  0  0  0  0  0  0  0  0  0  0
    1.1014    0.0000    0.0000 H   0  0  0  0  0  0  0  0  0  0  0  0
   -0.7149    1.1507    0.0000 C   0  0  0  0  0  0  0  0  0  0  0  0
   -0.2533    2.1487    0.0000 H   0  0  0  0  0  0  0  0  0  0  0  0
   -2.1717    1.1218   -0.0000 C   0  0  0  0  0  0  0  0  0  0  0  0
   -2.9667    2.0600    0.0000 O   0  0  0  0  0  0  0  0  0  0  0  0
   -2.8445   -0.1010   -0.0001 O   0  0  0  0  0  0  0  0  0  0  0  0
   -2.1007   -1.2628   -0.0000 C   0  0  0  0  0  0  0  0  0  0  0  0
   -2.8408   -2.4593   -0.0000 C   0  0  0  0  0  0  0  0  0  0  0  0
   -3.9389   -2.4262   -0.0001 H   0  0  0  0  0  0  0  0  0  0  0  0
   -2.1417   -3.6687    0.0001 C   0  0  0  0  0  0  0  0  0  0  0  0
   -0.7189   -3.6907    0.0002 C   0  0  0  0  0  0  0  0  0  0  0  0
    0.0010   -2.4919    0.0001 C   0  0  0  0  0  0  0  0  0  0  0  0
    1.1003   -2.5190    0.0002 H   0  0  0  0  0  0  0  0  0  0  0  0
   -0.6853   -1.2639    0.0000 C   0  0  0  0  0  0  0  0  0  0  0  0
    0.0024   -4.8583    0.0004 O   0  0  0  0  0  0  0  0  0  0  0  0
   -0.6238   -5.5993    0.0002 H   0  0  0  0  0  0  0  0  0  0  0  0
   -2.7598   -4.8966    0.0001 O   0  0  0  0  0  0  0  0  0  0  0  0
   -3.7178   -4.7519    0.0002 H   0  0  0  0  0  0  0  0  0  0  0  0
  1 15  1  0  0  0  0
  2  1  1  0  0  0  0
  3  1  2  0  0  0  0
  3  4  1  0  0  0  0
  5  3  1  0  0  0  0
  5  6  2  0  0  0  0
  7  8  1  0  0  0  0
  7  5  1  0  0  0  0
  8  9  2  0  0  0  0
  8 15  1  0  0  0  0
  9 11  1  0  0  0  0
 10  9  1  0  0  0  0
 11 18  1  0  0  0  0
 11 12  2  0  0  0  0
 12 16  1  0  0  0  0
 13 14  1  0  0  0  0
 13 12  1  0  0  0  0
 15 13  2  0  0  0  0
 17 16  1  0  0  0  0
 18 19  1  0  0  0  0
M  END
>  <is_chroman>
1

>  <nOH>
2

>  <OH_position(s)>
17 19

>  <BDE>
84.635 82.499

>  <maxSDc>
0.234 0.262

>  <PA>
339.310 323.607

>  <ETE>
62.025 75.591

>  <IP>
191.117

>  <PDE>
210.218 208.082

$$$$
esculin
 OpenBabel12282122003D

 40 42  0  0  1  0  0  0  0  0999 V2000
    0.0000    0.0000    0.0000 C   0  0  0  0  0  0  0  0  0  0  0  0
    1.3525    0.0000    0.0000 C   0  0  0  0  0  0  0  0  0  0  0  0
    2.0949    1.2528    0.0000 C   0  0  0  0  0  0  0  0  0  0  0  0
    3.3106    1.4364    0.0037 O   0  0  0  0  0  0  0  0  0  0  0  0
    1.4084    2.4692   -0.0033 O   0  0  0  0  0  0  0  0  0  0  0  0
   -2.5765    4.9954   -0.0177 O   0  0  0  0  0  0  0  0  0  0  0  0
   -3.5456    4.8765   -0.0123 H   0  0  0  0  0  0  0  0  0  0  0  0
    0.0300    2.4535   -0.0060 C   0  0  0  0  0  0  0  0  0  0  0  0
   -0.5895    3.7139   -0.0118 C   0  0  0  0  0  0  0  0  0  0  0  0
   -1.9904    3.7628   -0.0124 C   0  0  0  0  0  0  0  0  0  0  0  0
   -2.7433    2.5586   -0.0095 C   0  0  0  0  0  0  0  0  0  0  0  0
   -2.1177    1.3158   -0.0011 C   0  0  0  0  0  0  0  0  0  0  0  0
   -0.7136    1.2486   -0.0010 C   0  0  0  0  0  0  0  0  0  0  0  0
   -4.1237    2.6575   -0.1425 O   0  0  0  0  0  0  0  0  0  0  0  0
   -4.8294    2.6720    1.0933 C   0  0  1  0  0  0  0  0  0  0  0  0
   -6.0582    3.5795    0.8889 C   0  0  1  0  0  0  0  0  0  0  0  0
   -7.0435    3.3579    2.0441 C   0  0  2  0  0  0  0  0  0  0  0  0
   -7.3701    1.8610    2.1772 C   0  0  1  0  0  0  0  0  0  0  0  0
   -6.0768    1.0416    2.3029 C   0  0  2  0  0  0  0  0  0  0  0  0
   -5.1923    1.3023    1.2116 O   0  0  0  0  0  0  0  0  0  0  0  0
   -6.3469   -0.4671    2.2232 C   0  0  0  0  0  0  0  0  0  0  0  0
   -6.8981   -0.8442    3.4749 O   0  0  0  0  0  0  0  0  0  0  0  0
   -8.1749    1.7580    3.3392 O   0  0  0  0  0  0  0  0  0  0  0  0
   -8.2035    4.1065    1.7260 O   0  0  0  0  0  0  0  0  0  0  0  0
   -5.5668    4.9085    0.8960 O   0  0  0  0  0  0  0  0  0  0  0  0
   -0.5815   -0.9352   -0.0010 H   0  0  0  0  0  0  0  0  0  0  0  0
    1.9579   -0.9176   -0.0009 H   0  0  0  0  0  0  0  0  0  0  0  0
    0.0077    4.6363   -0.0179 H   0  0  0  0  0  0  0  0  0  0  0  0
   -2.7269    0.3991    0.0040 H   0  0  0  0  0  0  0  0  0  0  0  0
   -4.1999    3.0041    1.9610 H   0  0  0  0  0  0  0  0  0  0  0  0
   -6.5507    3.3545   -0.0968 H   0  0  0  0  0  0  0  0  0  0  0  0
   -6.6058    3.7380    3.0098 H   0  0  0  0  0  0  0  0  0  0  0  0
   -7.9585    1.5189    1.2803 H   0  0  0  0  0  0  0  0  0  0  0  0
   -5.5682    1.2899    3.2759 H   0  0  0  0  0  0  0  0  0  0  0  0
   -7.0734   -0.6938    1.3990 H   0  0  0  0  0  0  0  0  0  0  0  0
   -5.3848   -1.0116    2.0325 H   0  0  0  0  0  0  0  0  0  0  0  0
   -6.9618   -1.8064    3.4719 H   0  0  0  0  0  0  0  0  0  0  0  0
   -8.2447    0.8206    3.5677 H   0  0  0  0  0  0  0  0  0  0  0  0
   -8.8609    3.8979    2.4039 H   0  0  0  0  0  0  0  0  0  0  0  0
   -6.3392    5.4870    0.8317 H   0  0  0  0  0  0  0  0  0  0  0  0
  1  2  2  0  0  0  0
  3  2  1  0  0  0  0
  3  4  2  0  0  0  0
  5  3  1  0  0  0  0
  6 10  1  0  0  0  0
  6  7  1  0  0  0  0
  8  5  1  0  0  0  0
  8 13  1  0  0  0  0
  9  8  2  0  0  0  0
 10  9  1  0  0  0  0
 10 11  2  0  0  0  0
 11 12  1  0  0  0  0
 12 13  2  0  0  0  0
 12 29  1  0  0  0  0
 13  1  1  0  0  0  0
 14 11  1  0  0  0  0
 14 15  1  0  0  0  0
 15 20  1  0  0  0  0
 15 30  1  1  0  0  0
 16 31  1  6  0  0  0
 16 25  1  0  0  0  0
 16 15  1  0  0  0  0
 16 17  1  0  0  0  0
 17 18  1  0  0  0  0
 17 32  1  1  0  0  0
 18 33  1  6  0  0  0
 18 19  1  0  0  0  0
 18 23  1  0  0  0  0
 19 34  1  1  0  0  0
 20 19  1  0  0  0  0
 21 19  1  0  0  0  0
 21 22  1  0  0  0  0
 23 38  1  0  0  0  0
 24 17  1  0  0  0  0
 24 39  1  0  0  0  0
 26  1  1  0  0  0  0
 27  2  1  0  0  0  0
 28  9  1  0  0  0  0
 35 21  1  0  0  0  0
 36 21  1  0  0  0  0
 37 22  1  0  0  0  0
 40 25  1  0  0  0  0
M  END
>  <is_chroman>
1

>  <nOH>
1

>  <OH_position(s)>
7

>  <BDE>
89.090

>  <maxSDc>
0.274

>  <PA>
320.896

>  <ETE>
84.894

>  <IP>
193.037

>  <PDE>
212.753

$$$$
galangin
 OpenBabel12282122003D

 30 32  0  0  0  0  0  0  0  0999 V2000
    0.0000    0.0000    0.0000 C   0  0  0  0  0  0  0  0  0  0  0  0
    1.0984    0.0000    0.0000 H   0  0  0  0  0  0  0  0  0  0  0  0
   -0.7304    1.1954    0.0000 C   0  0  0  0  0  0  0  0  0  0  0  0
   -0.1196    2.4215    0.0006 O   0  0  0  0  0  0  0  0  0  0  0  0
    0.8406    2.2839   -0.0009 H   0  0  0  0  0  0  0  0  0  0  0  0
   -2.1332    1.2043   -0.0002 C   0  0  0  0  0  0  0  0  0  0  0  0
   -2.6926    2.1487   -0.0020 H   0  0  0  0  0  0  0  0  0  0  0  0
   -2.7950   -0.0289   -0.0006 C   0  0  0  0  0  0  0  0  0  0  0  0
   -2.1060   -1.2617   -0.0005 C   0  0  0  0  0  0  0  0  0  0  0  0
   -0.6889   -1.2224   -0.0003 C   0  0  0  0  0  0  0  0  0  0  0  0
    0.1075   -2.3272   -0.0004 O   0  0  0  0  0  0  0  0  0  0  0  0
   -0.4334   -3.1367   -0.0008 H   0  0  0  0  0  0  0  0  0  0  0  0
   -4.1702    0.0737   -0.0037 O   0  0  0  0  0  0  0  0  0  0  0  0
   -4.9354   -1.0895   -0.0018 C   0  0  0  0  0  0  0  0  0  0  0  0
   -6.3548   -0.7831    0.0127 C   0  0  0  0  0  0  0  0  0  0  0  0
   -4.3307   -2.3283   -0.0015 C   0  0  0  0  0  0  0  0  0  0  0  0
   -5.1082   -3.4587    0.0077 O   0  0  0  0  0  0  0  0  0  0  0  0
   -4.5080   -4.2249    0.0625 H   0  0  0  0  0  0  0  0  0  0  0  0
   -2.8697   -2.4946    0.0007 C   0  0  0  0  0  0  0  0  0  0  0  0
   -2.3748   -3.6405    0.0076 O   0  0  0  0  0  0  0  0  0  0  0  0
   -7.3047   -1.7286   -0.4178 C   0  0  0  0  0  0  0  0  0  0  0  0
   -6.9807   -2.7163   -0.7813 H   0  0  0  0  0  0  0  0  0  0  0  0
   -8.6649   -1.4162   -0.3898 C   0  0  0  0  0  0  0  0  0  0  0  0
   -9.3996   -2.1625   -0.7259 H   0  0  0  0  0  0  0  0  0  0  0  0
   -9.0958   -0.1653    0.0597 C   0  0  0  0  0  0  0  0  0  0  0  0
  -10.1686    0.0743    0.0808 H   0  0  0  0  0  0  0  0  0  0  0  0
   -8.1573    0.7818    0.4817 C   0  0  0  0  0  0  0  0  0  0  0  0
   -8.4921    1.7682    0.8345 H   0  0  0  0  0  0  0  0  0  0  0  0
   -6.7968    0.4805    0.4583 C   0  0  0  0  0  0  0  0  0  0  0  0
   -6.0603    1.2287    0.7891 H   0  0  0  0  0  0  0  0  0  0  0  0
  2  1  1  0  0  0  0
  3  1  1  0  0  0  0
  3  4  1  0  0  0  0
  5  4  1  0  0  0  0
  6  3  2  0  0  0  0
  7  6  1  0  0  0  0
  8  9  2  0  0  0  0
  8  6  1  0  0  0  0
  9 10  1  0  0  0  0
  9 19  1  0  0  0  0
 10  1  2  0  0  0  0
 11 10  1  0  0  0  0
 12 11  1  0  0  0  0
 13 14  1  0  0  0  0
 13  8  1  0  0  0  0
 14 16  2  0  0  0  0
 14 15  1  0  0  0  0
 15 29  1  0  0  0  0
 16 19  1  0  0  0  0
 16 17  1  0  0  0  0
 17 18  1  0  0  0  0
 19 20  2  0  0  0  0
 21 23  1  0  0  0  0
 21 15  2  0  0  0  0
 22 21  1  0  0  0  0
 23 25  2  0  0  0  0
 24 23  1  0  0  0  0
 25 26  1  0  0  0  0
 25 27  1  0  0  0  0
 27 28  1  0  0  0  0
 29 27  2  0  0  0  0
 29 30  1  0  0  0  0
M  END
>  <is_chroman>
1

>  <nOH>
3

>  <OH_position(s)>
5 12 18

>  <BDE>
93.970 95.081 78.645

>  <maxSDc>
0.269 0.351 0.417

>  <PA>
325.845 333.689 333.496

>  <ETE>
84.825 78.092 61.848

>  <IP>
183.402

>  <PDE>
227.268 228.379 211.943

$$$$
genistein
 OpenBabel12282122003D

 30 32  0  0  0  0  0  0  0  0999 V2000
    0.0000    0.0000    0.0000 C   0  0  0  0  0  0  0  0  0  0  0  0
    1.0987    0.0000    0.0000 H   0  0  0  0  0  0  0  0  0  0  0  0
   -0.7288    1.1940    0.0000 C   0  0  0  0  0  0  0  0  0  0  0  0
   -0.1208    2.4221   -0.0009 O   0  0  0  0  0  0  0  0  0  0  0  0
    0.8394    2.2858   -0.0012 H   0  0  0  0  0  0  0  0  0  0  0  0
   -2.1325    1.1981    0.0020 C   0  0  0  0  0  0  0  0  0  0  0  0
   -2.6962    2.1399    0.0031 H   0  0  0  0  0  0  0  0  0  0  0  0
   -2.7834   -0.0377    0.0026 C   0  0  0  0  0  0  0  0  0  0  0  0
   -2.1025   -1.2738   -0.0010 C   0  0  0  0  0  0  0  0  0  0  0  0
   -0.6858   -1.2269   -0.0005 C   0  0  0  0  0  0  0  0  0  0  0  0
    0.1260   -2.3203   -0.0011 O   0  0  0  0  0  0  0  0  0  0  0  0
   -0.3989   -3.1399    0.0105 H   0  0  0  0  0  0  0  0  0  0  0  0
   -4.1670    0.0457    0.0041 O   0  0  0  0  0  0  0  0  0  0  0  0
   -4.8721   -1.1292    0.0359 C   0  0  0  0  0  0  0  0  0  0  0  0
   -5.9514   -0.8960    0.0495 H   0  0  0  0  0  0  0  0  0  0  0  0
   -4.3245   -2.3736    0.0429 C   0  0  0  0  0  0  0  0  0  0  0  0
   -2.8605   -2.5272   -0.0092 C   0  0  0  0  0  0  0  0  0  0  0  0
   -2.3011   -3.6380   -0.0580 O   0  0  0  0  0  0  0  0  0  0  0  0
   -5.1886   -3.5445    0.1064 C   0  0  0  0  0  0  0  0  0  0  0  0
   -6.3615   -3.5073    0.8858 C   0  0  0  0  0  0  0  0  0  0  0  0
   -6.6017   -2.6053    1.4689 H   0  0  0  0  0  0  0  0  0  0  0  0
   -7.2168   -4.6019    0.9465 C   0  0  0  0  0  0  0  0  0  0  0  0
   -8.1314   -4.5791    1.5549 H   0  0  0  0  0  0  0  0  0  0  0  0
   -6.8965   -5.7617    0.2160 C   0  0  0  0  0  0  0  0  0  0  0  0
   -7.7812   -6.8094    0.3098 O   0  0  0  0  0  0  0  0  0  0  0  0
   -7.4317   -7.5427   -0.2173 H   0  0  0  0  0  0  0  0  0  0  0  0
   -5.7271   -5.8197   -0.5597 C   0  0  0  0  0  0  0  0  0  0  0  0
   -5.4792   -6.7313   -1.1213 H   0  0  0  0  0  0  0  0  0  0  0  0
   -4.8807   -4.7146   -0.6086 C   0  0  0  0  0  0  0  0  0  0  0  0
   -3.9539   -4.7632   -1.2026 H   0  0  0  0  0  0  0  0  0  0  0  0
  1  3  1  0  0  0  0
  2  1  1  0  0  0  0
  3  6  2  0  0  0  0
  4  3  1  0  0  0  0
  5  4  1  0  0  0  0
  6  8  1  0  0  0  0
  6  7  1  0  0  0  0
  8 13  1  0  0  0  0
  9 10  1  0  0  0  0
  9  8  2  0  0  0  0
 10  1  2  0  0  0  0
 11 10  1  0  0  0  0
 11 12  1  0  0  0  0
 13 14  1  0  0  0  0
 14 16  2  0  0  0  0
 14 15  1  0  0  0  0
 16 19  1  0  0  0  0
 17  9  1  0  0  0  0
 17 16  1  0  0  0  0
 18 17  2  0  0  0  0
 19 20  1  0  0  0  0
 20 22  2  0  0  0  0
 20 21  1  0  0  0  0
 22 23  1  0  0  0  0
 24 25  1  0  0  0  0
 24 22  1  0  0  0  0
 26 25  1  0  0  0  0
 27 24  2  0  0  0  0
 28 27  1  0  0  0  0
 29 27  1  0  0  0  0
 29 19  2  0  0  0  0
 30 29  1  0  0  0  0
M  END
>  <is_chroman>
1

>  <nOH>
3

>  <OH_position(s)>
5 12 26

>  <BDE>
92.698 95.184 85.245

>  <maxSDc>
0.288 0.349 0.322

>  <PA>
328.048 337.046 340.171

>  <ETE>
81.350 74.838 61.774

>  <IP>
182.857

>  <PDE>
226.542 229.027 219.088

$$$$
genistin
 OpenBabel12282122003D

 51 54  0  0  1  0  0  0  0  0999 V2000
    0.0000    0.0000    0.0000 C   0  0  0  0  0  0  0  0  0  0  0  0
    1.1006    0.0000    0.0000 H   0  0  0  0  0  0  0  0  0  0  0  0
   -0.6782    1.2138    0.0000 C   0  0  0  0  0  0  0  0  0  0  0  0
   -0.1375    2.1702    0.0115 H   0  0  0  0  0  0  0  0  0  0  0  0
   -2.0857    1.2111   -0.0210 C   0  0  0  0  0  0  0  0  0  0  0  0
   -2.7995    0.0018   -0.0480 C   0  0  0  0  0  0  0  0  0  0  0  0
   -3.8982    0.0071   -0.0723 H   0  0  0  0  0  0  0  0  0  0  0  0
   -2.1045   -1.2053   -0.0485 C   0  0  0  0  0  0  0  0  0  0  0  0
   -2.6616   -2.1552   -0.0868 H   0  0  0  0  0  0  0  0  0  0  0  0
   -0.6996   -1.2227   -0.0184 C   0  0  0  0  0  0  0  0  0  0  0  0
    0.0380   -2.4785    0.0064 C   0  0  0  0  0  0  0  0  0  0  0  0
    1.1737   -2.5804    0.7471 C   0  0  0  0  0  0  0  0  0  0  0  0
    1.6077   -1.7878    1.3819 H   0  0  0  0  0  0  0  0  0  0  0  0
    1.9656   -3.6963    0.8308 O   0  0  0  0  0  0  0  0  0  0  0  0
    1.5985   -4.7987    0.0762 C   0  0  0  0  0  0  0  0  0  0  0  0
    2.4750   -5.8850    0.1791 C   0  0  0  0  0  0  0  0  0  0  0  0
    3.3836   -5.8069    0.7926 H   0  0  0  0  0  0  0  0  0  0  0  0
    2.1710   -7.0380   -0.5523 C   0  0  0  0  0  0  0  0  0  0  0  0
    1.0365   -7.1107   -1.3716 C   0  0  0  0  0  0  0  0  0  0  0  0
    0.8172   -8.0186   -1.9504 H   0  0  0  0  0  0  0  0  0  0  0  0
    0.1803   -6.0004   -1.4576 C   0  0  0  0  0  0  0  0  0  0  0  0
    0.4390   -4.8141   -0.7243 C   0  0  0  0  0  0  0  0  0  0  0  0
   -0.4339   -3.6374   -0.7704 C   0  0  0  0  0  0  0  0  0  0  0  0
   -1.4953   -3.6275   -1.4197 O   0  0  0  0  0  0  0  0  0  0  0  0
   -0.8881   -6.1827   -2.2831 O   0  0  0  0  0  0  0  0  0  0  0  0
   -1.4377   -5.3803   -2.3172 H   0  0  0  0  0  0  0  0  0  0  0  0
    2.9553   -8.1758   -0.5562 O   0  0  0  0  0  0  0  0  0  0  0  0
   -2.7014    2.4398   -0.0147 O   0  0  0  0  0  0  0  0  0  0  0  0
   -3.6580    2.2942   -0.0544 H   0  0  0  0  0  0  0  0  0  0  0  0
    3.8981   -8.3222    0.4973 C   0  0  1  0  0  0  0  0  0  0  0  0
    3.4694   -8.0372    1.4960 H   0  0  0  0  0  0  0  0  0  0  0  0
    4.3523   -9.7964    0.4508 C   0  0  1  0  0  0  0  0  0  0  0  0
    4.5802  -10.0900   -0.6110 H   0  0  0  0  0  0  0  0  0  0  0  0
    5.5977   -9.9656    1.3330 C   0  0  2  0  0  0  0  0  0  0  0  0
    5.3242   -9.8141    2.4145 H   0  0  0  0  0  0  0  0  0  0  0  0
    6.6761   -8.9536    0.9064 C   0  0  1  0  0  0  0  0  0  0  0  0
    7.0333   -9.2030   -0.1314 H   0  0  0  0  0  0  0  0  0  0  0  0
    6.0966   -7.5322    0.9466 C   0  0  2  0  0  0  0  0  0  0  0  0
    5.8150   -7.2585    2.0007 H   0  0  0  0  0  0  0  0  0  0  0  0
    4.9396   -7.4415    0.1083 O   0  0  0  0  0  0  0  0  0  0  0  0
    7.0911   -6.5125    0.3830 C   0  0  0  0  0  0  0  0  0  0  0  0
    7.3121   -6.7463   -0.6915 H   0  0  0  0  0  0  0  0  0  0  0  0
    8.0324   -6.5465    0.9949 H   0  0  0  0  0  0  0  0  0  0  0  0
    6.5962   -5.1992    0.5157 O   0  0  0  0  0  0  0  0  0  0  0  0
    5.7852   -5.1472   -0.0072 H   0  0  0  0  0  0  0  0  0  0  0  0
    7.7639   -8.9829    1.8122 O   0  0  0  0  0  0  0  0  0  0  0  0
    8.0703   -9.9001    1.8402 H   0  0  0  0  0  0  0  0  0  0  0  0
    6.1645  -11.2518    1.1612 O   0  0  0  0  0  0  0  0  0  0  0  0
    5.4727  -11.8907    1.3802 H   0  0  0  0  0  0  0  0  0  0  0  0
    3.3532  -10.6374    0.9950 O   0  0  0  0  0  0  0  0  0  0  0  0
    2.5899  -10.5802    0.4050 H   0  0  0  0  0  0  0  0  0  0  0  0
  1  3  1  0  0  0  0
  2  1  1  0  0  0  0
  3  4  1  0  0  0  0
  5 28  1  0  0  0  0
  5  3  2  0  0  0  0
  6  5  1  0  0  0  0
  7  6  1  0  0  0  0
  8  6  2  0  0  0  0
  8 10  1  0  0  0  0
  9  8  1  0  0  0  0
 10  1  2  0  0  0  0
 10 11  1  0  0  0  0
 11 12  2  0  0  0  0
 12 14  1  0  0  0  0
 12 13  1  0  0  0  0
 15 16  1  0  0  0  0
 15 14  1  0  0  0  0
 16 17  1  0  0  0  0
 18 16  2  0  0  0  0
 19 18  1  0  0  0  0
 20 19  1  0  0  0  0
 21 19  2  0  0  0  0
 21 22  1  0  0  0  0
 22 15  2  0  0  0  0
 23 22  1  0  0  0  0
 23 11  1  0  0  0  0
 24 23  2  0  0  0  0
 25 21  1  0  0  0  0
 26 25  1  0  0  0  0
 27 18  1  0  0  0  0
 27 30  1  0  0  0  0
 29 28  1  0  0  0  0
 30 31  1  1  0  0  0
 32 33  1  6  0  0  0
 32 30  1  0  0  0  0
 32 50  1  0  0  0  0
 32 34  1  0  0  0  0
 34 35  1  1  0  0  0
 36 37  1  6  0  0  0
 36 38  1  0  0  0  0
 36 34  1  0  0  0  0
 36 46  1  0  0  0  0
 38 39  1  1  0  0  0
 40 30  1  0  0  0  0
 40 38  1  0  0  0  0
 41 44  1  0  0  0  0
 41 38  1  0  0  0  0
 41 43  1  0  0  0  0
 42 41  1  0  0  0  0
 45 44  1  0  0  0  0
 46 47  1  0  0  0  0
 48 34  1  0  0  0  0
 48 49  1  0  0  0  0
 51 50  1  0  0  0  0
M  END
>  <is_chroman>
1

>  <nOH>
2

>  <OH_position(s)>
26 29

>  <BDE>
95.147 85.326

>  <maxSDc>
0.335 0.322

>  <PA>
333.214 339.293

>  <ETE>
78.633 62.733

>  <IP>
182.767

>  <PDE>
229.080 219.259

$$$$
glycitein
 OpenBabel12282122003D

 33 35  0  0  0  0  0  0  0  0999 V2000
    0.0000    0.0000    0.0000 C   0  0  0  0  0  0  0  0  0  0  0  0
    1.1196    0.0000    0.0000 H   0  0  0  0  0  0  0  0  0  0  0  0
   -0.3964    1.0445    0.0000 H   0  0  0  0  0  0  0  0  0  0  0  0
   -0.3972   -0.5725   -0.8730 H   0  0  0  0  0  0  0  0  0  0  0  0
   -0.3277   -0.6575    1.2203 O   0  0  0  0  0  0  0  0  0  0  0  0
   -1.6785   -0.8084    1.4813 C   0  0  0  0  0  0  0  0  0  0  0  0
   -1.9680   -1.4806    2.7032 C   0  0  0  0  0  0  0  0  0  0  0  0
   -3.2930   -1.7001    3.0894 C   0  0  0  0  0  0  0  0  0  0  0  0
   -3.5268   -2.2176    4.0297 H   0  0  0  0  0  0  0  0  0  0  0  0
   -4.3155   -1.2404    2.2409 C   0  0  0  0  0  0  0  0  0  0  0  0
   -4.0466   -0.5754    1.0349 C   0  0  0  0  0  0  0  0  0  0  0  0
   -2.7081   -0.3621    0.6596 C   0  0  0  0  0  0  0  0  0  0  0  0
   -2.5083    0.1613   -0.2894 H   0  0  0  0  0  0  0  0  0  0  0  0
   -5.1447   -0.1040    0.1736 C   0  0  0  0  0  0  0  0  0  0  0  0
   -4.9266    0.5200   -0.8746 O   0  0  0  0  0  0  0  0  0  0  0  0
   -6.4906   -0.4400    0.6711 C   0  0  0  0  0  0  0  0  0  0  0  0
   -6.6303   -1.0820    1.8650 C   0  0  0  0  0  0  0  0  0  0  0  0
   -7.5896   -1.3557    2.3385 H   0  0  0  0  0  0  0  0  0  0  0  0
   -5.6070   -1.4883    2.6811 O   0  0  0  0  0  0  0  0  0  0  0  0
   -7.6720   -0.0942   -0.1055 C   0  0  0  0  0  0  0  0  0  0  0  0
   -7.7280    1.0963   -0.8517 C   0  0  0  0  0  0  0  0  0  0  0  0
   -6.8534    1.7662   -0.8769 H   0  0  0  0  0  0  0  0  0  0  0  0
   -8.8721    1.4293   -1.5730 C   0  0  0  0  0  0  0  0  0  0  0  0
   -8.9077    2.3617   -2.1537 H   0  0  0  0  0  0  0  0  0  0  0  0
   -9.9777    0.5631   -1.5561 C   0  0  0  0  0  0  0  0  0  0  0  0
   -9.9377   -0.6380   -0.8230 C   0  0  0  0  0  0  0  0  0  0  0  0
  -10.8090   -1.3070   -0.8296 H   0  0  0  0  0  0  0  0  0  0  0  0
   -8.7879   -0.9551   -0.1078 C   0  0  0  0  0  0  0  0  0  0  0  0
   -8.7488   -1.9021    0.4515 H   0  0  0  0  0  0  0  0  0  0  0  0
  -11.1410    0.8264   -2.2395 O   0  0  0  0  0  0  0  0  0  0  0  0
  -11.0250    1.6629   -2.7133 H   0  0  0  0  0  0  0  0  0  0  0  0
   -0.9900   -1.9372    3.5459 O   0  0  0  0  0  0  0  0  0  0  0  0
   -0.1268   -1.7215    3.1573 H   0  0  0  0  0  0  0  0  0  0  0  0
  1  3  1  0  0  0  0
  1  2  1  0  0  0  0
  1  5  1  0  0  0  0
  4  1  1  0  0  0  0
  5  6  1  0  0  0  0
  6  7  1  0  0  0  0
  7  8  2  0  0  0  0
  7 32  1  0  0  0  0
  8  9  1  0  0  0  0
 10 19  1  0  0  0  0
 10  8  1  0  0  0  0
 11 10  2  0  0  0  0
 12 11  1  0  0  0  0
 12  6  2  0  0  0  0
 13 12  1  0  0  0  0
 14 16  1  0  0  0  0
 14 11  1  0  0  0  0
 15 14  2  0  0  0  0
 16 17  2  0  0  0  0
 17 18  1  0  0  0  0
 17 19  1  0  0  0  0
 20 16  1  0  0  0  0
 21 20  2  0  0  0  0
 22 21  1  0  0  0  0
 23 25  2  0  0  0  0
 23 21  1  0  0  0  0
 24 23  1  0  0  0  0
 25 26  1  0  0  0  0
 26 28  2  0  0  0  0
 27 26  1  0  0  0  0
 28 20  1  0  0  0  0
 28 29  1  0  0  0  0
 30 25  1  0  0  0  0
 31 30  1  0  0  0  0
 33 32  1  0  0  0  0
M  END
>  <is_chroman>
1

>  <nOH>
2

>  <OH_position(s)>
31 33

>  <BDE>
84.969 86.177

>  <maxSDc>
0.321 0.268

>  <PA>
341.533 329.478

>  <ETE>
60.136 73.398

>  <IP>
180.712

>  <PDE>
220.958 222.165

$$$$
hesperidin
 OpenBabel12282122003D

 77 81  0  0  1  0  0  0  0  0999 V2000
    0.0000    0.0000    0.0000 C   0  0  0  0  0  0  0  0  0  0  0  0
    1.4160    0.0000    0.0000 C   0  0  0  0  0  0  0  0  0  0  0  0
    2.0658    1.2532    0.0000 C   0  0  0  0  0  0  0  0  0  0  0  0
    1.3322    2.4577    0.0041 C   0  0  0  0  0  0  0  0  0  0  0  0
   -0.0594    2.4015    0.0098 C   0  0  0  0  0  0  0  0  0  0  0  0
   -0.7495    1.1760    0.0014 C   0  0  0  0  0  0  0  0  0  0  0  0
    3.4180    1.4247   -0.0123 O   0  0  0  0  0  0  0  0  0  0  0  0
    1.8846    3.4065    0.0033 H   0  0  0  0  0  0  0  0  0  0  0  0
   -0.8712    3.5214   -0.0567 O   0  0  0  0  0  0  0  0  0  0  0  0
   -0.4561    4.6793    0.6535 C   0  0  1  0  0  0  0  0  0  0  0  0
    0.6338    4.9122    0.5243 H   0  0  0  0  0  0  0  0  0  0  0  0
   -1.8472    1.1484    0.0064 H   0  0  0  0  0  0  0  0  0  0  0  0
   -0.7271   -1.1757   -0.0231 O   0  0  0  0  0  0  0  0  0  0  0  0
   -0.0913   -2.2798    0.6545 C   0  0  1  0  0  0  0  0  0  0  0  0
    1.2797   -2.5159    0.0402 C   0  0  0  0  0  0  0  0  0  0  0  0
    2.1308   -1.2748    0.0186 C   0  0  0  0  0  0  0  0  0  0  0  0
   -0.0899   -2.0657    2.1402 C   0  0  0  0  0  0  0  0  0  0  0  0
   -0.7815   -3.1401    0.4051 H   0  0  0  0  0  0  0  0  0  0  0  0
    1.1441   -2.8418   -1.0284 H   0  0  0  0  0  0  0  0  0  0  0  0
    1.8196   -3.3378    0.5763 H   0  0  0  0  0  0  0  0  0  0  0  0
    3.3686   -1.3670   -0.0119 O   0  0  0  0  0  0  0  0  0  0  0  0
    0.8023   -2.7415    2.9824 C   0  0  0  0  0  0  0  0  0  0  0  0
    0.8316   -2.4720    4.3531 C   0  0  0  0  0  0  0  0  0  0  0  0
   -0.0461   -1.5271    4.8939 C   0  0  0  0  0  0  0  0  0  0  0  0
   -1.0024   -0.8916    4.0619 C   0  0  0  0  0  0  0  0  0  0  0  0
   -1.0169   -1.1680    2.6882 C   0  0  0  0  0  0  0  0  0  0  0  0
    1.5037   -3.4851    2.5770 H   0  0  0  0  0  0  0  0  0  0  0  0
    1.5519   -2.9972    4.9960 H   0  0  0  0  0  0  0  0  0  0  0  0
   -0.0309   -1.0926    6.2080 O   0  0  0  0  0  0  0  0  0  0  0  0
   -1.9468   -0.0179    4.5330 O   0  0  0  0  0  0  0  0  0  0  0  0
   -1.7531   -0.6555    2.0483 H   0  0  0  0  0  0  0  0  0  0  0  0
    0.6562   -1.9304    7.1326 C   0  0  0  0  0  0  0  0  0  0  0  0
    0.4098   -1.4758    8.1262 H   0  0  0  0  0  0  0  0  0  0  0  0
    1.7566   -1.8902    6.9426 H   0  0  0  0  0  0  0  0  0  0  0  0
    0.2852   -2.9814    7.0710 H   0  0  0  0  0  0  0  0  0  0  0  0
   -1.6341    0.3437    5.3813 H   0  0  0  0  0  0  0  0  0  0  0  0
    3.8706    0.5643    0.0249 H   0  0  0  0  0  0  0  0  0  0  0  0
   -1.3561    5.8201    0.1323 C   0  0  2  0  0  0  0  0  0  0  0  0
   -2.4248    5.4712    0.0879 H   0  0  0  0  0  0  0  0  0  0  0  0
   -0.9213    6.2456   -1.1454 O   0  0  0  0  0  0  0  0  0  0  0  0
   -1.0519    5.4994   -1.7456 H   0  0  0  0  0  0  0  0  0  0  0  0
   -1.2249    7.0279    1.0688 C   0  0  1  0  0  0  0  0  0  0  0  0
   -2.1749    8.0264    0.7426 O   0  0  0  0  0  0  0  0  0  0  0  0
   -2.0242    8.2591   -0.1836 H   0  0  0  0  0  0  0  0  0  0  0  0
   -0.1868    7.4578    1.0002 H   0  0  0  0  0  0  0  0  0  0  0  0
   -1.5305    6.5877    2.5103 C   0  0  2  0  0  0  0  0  0  0  0  0
   -2.6069    6.2664    2.5831 H   0  0  0  0  0  0  0  0  0  0  0  0
   -1.2835    7.6505    3.4129 O   0  0  0  0  0  0  0  0  0  0  0  0
   -1.7993    8.4044    3.0943 H   0  0  0  0  0  0  0  0  0  0  0  0
   -0.6004    5.4283    2.9094 C   0  0  1  0  0  0  0  0  0  0  0  0
   -0.9827    4.9026    4.2970 C   0  0  0  0  0  0  0  0  0  0  0  0
    0.1450    4.3226    4.9401 O   0  0  0  0  0  0  0  0  0  0  0  0
    0.2878    2.9304    4.7360 C   0  0  2  0  0  0  0  0  0  0  0  0
   -0.0030    2.6098    3.6941 H   0  0  0  0  0  0  0  0  0  0  0  0
   -1.8313    4.1747    4.2285 H   0  0  0  0  0  0  0  0  0  0  0  0
   -1.2527    5.7783    4.9500 H   0  0  0  0  0  0  0  0  0  0  0  0
    0.4699    5.7740    2.9046 H   0  0  0  0  0  0  0  0  0  0  0  0
   -0.7545    4.3348    1.9987 O   0  0  0  0  0  0  0  0  0  0  0  0
   -0.6479    2.2978    5.5852 O   0  0  0  0  0  0  0  0  0  0  0  0
   -0.4482    2.5017    6.9912 C   0  0  1  0  0  0  0  0  0  0  0  0
   -1.5310    1.7030    7.6885 C   0  0  0  0  0  0  0  0  0  0  0  0
   -1.4000    0.6108    7.4872 H   0  0  0  0  0  0  0  0  0  0  0  0
   -2.5377    2.0184    7.3265 H   0  0  0  0  0  0  0  0  0  0  0  0
   -1.4510    1.8811    8.7879 H   0  0  0  0  0  0  0  0  0  0  0  0
   -0.5409    3.5990    7.2182 H   0  0  0  0  0  0  0  0  0  0  0  0
    0.9507    2.0093    7.3967 C   0  0  2  0  0  0  0  0  0  0  0  0
    1.0278    0.8951    7.2296 H   0  0  0  0  0  0  0  0  0  0  0  0
    1.1112    2.2770    8.7789 O   0  0  0  0  0  0  0  0  0  0  0  0
    2.0634    2.2713    8.9517 H   0  0  0  0  0  0  0  0  0  0  0  0
    2.0213    2.7350    6.5645 C   0  0  1  0  0  0  0  0  0  0  0  0
    3.3038    2.2605    6.9234 O   0  0  0  0  0  0  0  0  0  0  0  0
    3.4508    1.4322    6.4447 H   0  0  0  0  0  0  0  0  0  0  0  0
    2.0277    3.8318    6.8215 H   0  0  0  0  0  0  0  0  0  0  0  0
    1.7438    2.5534    5.0672 C   0  0  1  0  0  0  0  0  0  0  0  0
    2.0113    1.2220    4.6728 O   0  0  0  0  0  0  0  0  0  0  0  0
    1.2856    0.6666    4.9982 H   0  0  0  0  0  0  0  0  0  0  0  0
    2.4548    3.1828    4.4635 H   0  0  0  0  0  0  0  0  0  0  0  0
  1  2  2  0  0  0  0
  1  6  1  0  0  0  0
  2 16  1  0  0  0  0
  3  2  1  0  0  0  0
  3  4  2  0  0  0  0
  4  5  1  0  0  0  0
  6 12  1  0  0  0  0
  6  5  2  0  0  0  0
  7  3  1  0  0  0  0
  7 37  1  0  0  0  0
  8  4  1  0  0  0  0
  9  5  1  0  0  0  0
  9 10  1  0  0  0  0
 10 11  1  6  0  0  0
 10 58  1  0  0  0  0
 13  1  1  0  0  0  0
 13 14  1  0  0  0  0
 14 18  1  6  0  0  0
 14 17  1  0  0  0  0
 15 20  1  0  0  0  0
 15 14  1  0  0  0  0
 16 15  1  0  0  0  0
 17 26  2  0  0  0  0
 17 22  1  0  0  0  0
 19 15  1  0  0  0  0
 21 16  2  0  0  0  0
 22 23  2  0  0  0  0
 23 24  1  0  0  0  0
 23 28  1  0  0  0  0
 24 29  1  0  0  0  0
 25 30  1  0  0  0  0
 25 24  2  0  0  0  0
 26 25  1  0  0  0  0
 27 22  1  0  0  0  0
 29 32  1  0  0  0  0
 30 36  1  0  0  0  0
 31 26  1  0  0  0  0
 32 33  1  0  0  0  0
 34 32  1  0  0  0  0
 35 32  1  0  0  0  0
 38 39  1  6  0  0  0
 38 10  1  0  0  0  0
 38 42  1  0  0  0  0
 40 38  1  0  0  0  0
 41 40  1  0  0  0  0
 42 45  1  6  0  0  0
 42 46  1  0  0  0  0
 43 42  1  0  0  0  0
 44 43  1  0  0  0  0
 46 47  1  1  0  0  0
 46 50  1  0  0  0  0
 46 48  1  0  0  0  0
 49 48  1  0  0  0  0
 50 57  1  1  0  0  0
 50 51  1  0  0  0  0
 51 52  1  0  0  0  0
 51 56  1  0  0  0  0
 53 54  1  6  0  0  0
 53 52  1  0  0  0  0
 53 74  1  0  0  0  0
 53 59  1  0  0  0  0
 55 51  1  0  0  0  0
 58 50  1  0  0  0  0
 59 60  1  0  0  0  0
 60 65  1  1  0  0  0
 60 66  1  0  0  0  0
 60 61  1  0  0  0  0
 61 64  1  0  0  0  0
 62 61  1  0  0  0  0
 63 61  1  0  0  0  0
 66 67  1  6  0  0  0
 66 68  1  0  0  0  0
 68 69  1  0  0  0  0
 70 73  1  1  0  0  0
 70 71  1  0  0  0  0
 70 66  1  0  0  0  0
 72 71  1  0  0  0  0
 74 77  1  6  0  0  0
 74 70  1  0  0  0  0
 75 76  1  0  0  0  0
 75 74  1  0  0  0  0
M  END
>  <is_chroman>
1

>  <nOH>
2

>  <OH_position(s)>
36 37

>  <BDE>
83.892 94.168

>  <maxSDc>
0.266 0.337

>  <PA>
333.148 333.912

>  <ETE>
67.444 76.957

>  <IP>
184.698

>  <PDE>
215.894 226.171

$$$$
hesperitin
 OpenBabel12282122003D

 36 38  0  0  1  0  0  0  0  0999 V2000
    0.0000    0.0000    0.0000 C   0  0  0  0  0  0  0  0  0  0  0  0
    1.0982    0.0000    0.0000 H   0  0  0  0  0  0  0  0  0  0  0  0
   -0.7321    1.1903    0.0000 C   0  0  0  0  0  0  0  0  0  0  0  0
   -0.1271    2.4199    0.0056 O   0  0  0  0  0  0  0  0  0  0  0  0
    0.8334    2.2860    0.0057 H   0  0  0  0  0  0  0  0  0  0  0  0
   -2.1369    1.1918   -0.0178 C   0  0  0  0  0  0  0  0  0  0  0  0
   -2.6988    2.1346   -0.0321 H   0  0  0  0  0  0  0  0  0  0  0  0
   -2.7959   -0.0395   -0.0161 C   0  0  0  0  0  0  0  0  0  0  0  0
   -2.1020   -1.2742    0.0098 C   0  0  0  0  0  0  0  0  0  0  0  0
   -0.6885   -1.2265    0.0007 C   0  0  0  0  0  0  0  0  0  0  0  0
    0.1217   -2.3225    0.0006 O   0  0  0  0  0  0  0  0  0  0  0  0
   -0.4069   -3.1392   -0.0041 H   0  0  0  0  0  0  0  0  0  0  0  0
   -4.1709    0.0443   -0.0035 O   0  0  0  0  0  0  0  0  0  0  0  0
   -4.8553   -1.1380   -0.4745 C   0  0  2  0  0  0  0  0  0  0  0  0
   -4.6591   -1.2185   -1.5829 H   0  0  0  0  0  0  0  0  0  0  0  0
   -6.3170   -0.9286   -0.2215 C   0  0  0  0  0  0  0  0  0  0  0  0
   -4.3428   -2.3812    0.2359 C   0  0  0  0  0  0  0  0  0  0  0  0
   -4.5735   -2.3205    1.3338 H   0  0  0  0  0  0  0  0  0  0  0  0
   -4.8614   -3.2872   -0.1740 H   0  0  0  0  0  0  0  0  0  0  0  0
   -2.8545   -2.5229    0.0823 C   0  0  0  0  0  0  0  0  0  0  0  0
   -2.3276   -3.6470    0.0568 O   0  0  0  0  0  0  0  0  0  0  0  0
   -7.2364   -1.5031   -1.1092 C   0  0  0  0  0  0  0  0  0  0  0  0
   -6.9038   -2.0820   -1.9829 H   0  0  0  0  0  0  0  0  0  0  0  0
   -8.6093   -1.3378   -0.8824 C   0  0  0  0  0  0  0  0  0  0  0  0
   -9.4664   -1.9301   -1.7767 O   0  0  0  0  0  0  0  0  0  0  0  0
  -10.3742   -1.7168   -1.5109 H   0  0  0  0  0  0  0  0  0  0  0  0
   -9.0577   -0.5858    0.2343 C   0  0  0  0  0  0  0  0  0  0  0  0
  -10.4320   -0.4958    0.3566 O   0  0  0  0  0  0  0  0  0  0  0  0
  -10.9120    0.3177    1.4217 C   0  0  0  0  0  0  0  0  0  0  0  0
  -12.0243    0.2709    1.3023 H   0  0  0  0  0  0  0  0  0  0  0  0
  -10.5451    1.3669    1.3123 H   0  0  0  0  0  0  0  0  0  0  0  0
  -10.6021   -0.1069    2.4074 H   0  0  0  0  0  0  0  0  0  0  0  0
   -8.1304   -0.0100    1.1079 C   0  0  0  0  0  0  0  0  0  0  0  0
   -8.4646    0.5794    1.9730 H   0  0  0  0  0  0  0  0  0  0  0  0
   -6.7638   -0.1857    0.8772 C   0  0  0  0  0  0  0  0  0  0  0  0
   -6.0299    0.2742    1.5569 H   0  0  0  0  0  0  0  0  0  0  0  0
  1 10  1  0  0  0  0
  2  1  1  0  0  0  0
  3  1  2  0  0  0  0
  3  4  1  0  0  0  0
  4  5  1  0  0  0  0
  6  8  2  0  0  0  0
  6  3  1  0  0  0  0
  7  6  1  0  0  0  0
  8 13  1  0  0  0  0
  8  9  1  0  0  0  0
  9 20  1  0  0  0  0
 10  9  2  0  0  0  0
 11 10  1  0  0  0  0
 12 11  1  0  0  0  0
 14 15  1  6  0  0  0
 14 16  1  0  0  0  0
 14 13  1  0  0  0  0
 14 17  1  0  0  0  0
 16 35  1  0  0  0  0
 17 18  1  0  0  0  0
 19 17  1  0  0  0  0
 20 17  1  0  0  0  0
 21 20  2  0  0  0  0
 22 24  1  0  0  0  0
 22 16  2  0  0  0  0
 23 22  1  0  0  0  0
 24 27  2  0  0  0  0
 25 26  1  0  0  0  0
 25 24  1  0  0  0  0
 27 28  1  0  0  0  0
 27 33  1  0  0  0  0
 28 29  1  0  0  0  0
 29 32  1  0  0  0  0
 30 29  1  0  0  0  0
 31 29  1  0  0  0  0
 33 34  1  0  0  0  0
 35 33  2  0  0  0  0
 35 36  1  0  0  0  0
M  END
>  <is_chroman>
1

>  <nOH>
3

>  <OH_position(s)>
5 12 26

>  <BDE>
92.341 94.680 83.952

>  <maxSDc>
0.301 0.345 0.267

>  <PA>
330.304 339.113 340.881

>  <ETE>
78.737 72.267 59.771

>  <IP>
190.185

>  <PDE>
218.857 221.195 210.467

$$$$
kaempferol-3-glucoside
 OpenBabel12282122003D

 52 55  0  0  1  0  0  0  0  0999 V2000
    0.0000    0.0000    0.0000 C   0  0  0  0  0  0  0  0  0  0  0  0
    1.0987    0.0000    0.0000 H   0  0  0  0  0  0  0  0  0  0  0  0
   -0.7294    1.1946    0.0000 C   0  0  0  0  0  0  0  0  0  0  0  0
   -0.1212    2.4218    0.0015 O   0  0  0  0  0  0  0  0  0  0  0  0
    0.8393    2.2862    0.0048 H   0  0  0  0  0  0  0  0  0  0  0  0
   -2.1331    1.2008   -0.0049 C   0  0  0  0  0  0  0  0  0  0  0  0
   -2.6947    2.1439   -0.0112 H   0  0  0  0  0  0  0  0  0  0  0  0
   -2.7878   -0.0342   -0.0054 C   0  0  0  0  0  0  0  0  0  0  0  0
   -2.1039   -1.2680    0.0042 C   0  0  0  0  0  0  0  0  0  0  0  0
   -0.6867   -1.2251    0.0001 C   0  0  0  0  0  0  0  0  0  0  0  0
    0.1178   -2.3234   -0.0006 O   0  0  0  0  0  0  0  0  0  0  0  0
   -0.4140   -3.1385   -0.0171 H   0  0  0  0  0  0  0  0  0  0  0  0
   -4.1674    0.0610   -0.0237 O   0  0  0  0  0  0  0  0  0  0  0  0
   -4.9152   -1.1060   -0.0276 C   0  0  0  0  0  0  0  0  0  0  0  0
   -6.3375   -0.7935   -0.1282 C   0  0  0  0  0  0  0  0  0  0  0  0
   -4.3270   -2.3395    0.0402 C   0  0  0  0  0  0  0  0  0  0  0  0
   -5.0916   -3.4925   -0.0610 O   0  0  0  0  0  0  0  0  0  0  0  0
   -2.8677   -2.5097    0.0260 C   0  0  0  0  0  0  0  0  0  0  0  0
   -2.3331   -3.6365    0.0326 O   0  0  0  0  0  0  0  0  0  0  0  0
   -6.8504    0.3599    0.4900 C   0  0  0  0  0  0  0  0  0  0  0  0
   -6.1764    1.0167    1.0626 H   0  0  0  0  0  0  0  0  0  0  0  0
   -8.2009    0.6756    0.3802 C   0  0  0  0  0  0  0  0  0  0  0  0
   -8.6019    1.5751    0.8682 H   0  0  0  0  0  0  0  0  0  0  0  0
   -9.0470   -0.1679   -0.3597 C   0  0  0  0  0  0  0  0  0  0  0  0
  -10.3883    0.0783   -0.5148 O   0  0  0  0  0  0  0  0  0  0  0  0
  -10.6012    0.8974   -0.0430 H   0  0  0  0  0  0  0  0  0  0  0  0
   -8.5454   -1.3251   -0.9850 C   0  0  0  0  0  0  0  0  0  0  0  0
   -9.2256   -1.9700   -1.5589 H   0  0  0  0  0  0  0  0  0  0  0  0
   -7.1946   -1.6308   -0.8643 C   0  0  0  0  0  0  0  0  0  0  0  0
   -6.7900   -2.5403   -1.3390 H   0  0  0  0  0  0  0  0  0  0  0  0
   -5.4635   -4.1565    1.1381 C   0  0  1  0  0  0  0  0  0  0  0  0
   -6.1326   -4.9898    0.7739 H   0  0  0  0  0  0  0  0  0  0  0  0
   -4.2862   -4.7059    1.9606 C   0  0  1  0  0  0  0  0  0  0  0  0
   -3.5152   -3.9023    2.1192 H   0  0  0  0  0  0  0  0  0  0  0  0
   -4.7990   -5.2189    3.3136 C   0  0  2  0  0  0  0  0  0  0  0  0
   -5.4365   -6.1340    3.1578 H   0  0  0  0  0  0  0  0  0  0  0  0
   -5.6100   -4.1181    4.0157 C   0  0  1  0  0  0  0  0  0  0  0  0
   -4.9377   -3.2589    4.2920 H   0  0  0  0  0  0  0  0  0  0  0  0
   -6.7333   -3.6276    3.0895 C   0  0  2  0  0  0  0  0  0  0  0  0
   -7.4610   -4.4643    2.9024 H   0  0  0  0  0  0  0  0  0  0  0  0
   -6.1971   -3.1718    1.8454 O   0  0  0  0  0  0  0  0  0  0  0  0
   -7.4647   -2.4216    3.6904 C   0  0  0  0  0  0  0  0  0  0  0  0
   -7.6706   -2.6236    4.7764 H   0  0  0  0  0  0  0  0  0  0  0  0
   -8.4237   -2.2557    3.1320 H   0  0  0  0  0  0  0  0  0  0  0  0
   -6.6786   -1.2513    3.6697 O   0  0  0  0  0  0  0  0  0  0  0  0
   -6.4655   -1.0660    2.7441 H   0  0  0  0  0  0  0  0  0  0  0  0
   -6.2346   -4.6390    5.1768 O   0  0  0  0  0  0  0  0  0  0  0  0
   -5.5235   -4.9898    5.7303 H   0  0  0  0  0  0  0  0  0  0  0  0
   -3.7206   -5.5392    4.1751 O   0  0  0  0  0  0  0  0  0  0  0  0
   -3.1560   -6.1567    3.6904 H   0  0  0  0  0  0  0  0  0  0  0  0
   -3.7124   -5.8211    1.3067 O   0  0  0  0  0  0  0  0  0  0  0  0
   -3.2826   -5.4861    0.5052 H   0  0  0  0  0  0  0  0  0  0  0  0
  1  3  2  0  0  0  0
  1 10  1  0  0  0  0
  2  1  1  0  0  0  0
  3  4  1  0  0  0  0
  4  5  1  0  0  0  0
  6  3  1  0  0  0  0
  7  6  1  0  0  0  0
  8  6  2  0  0  0  0
  8  9  1  0  0  0  0
  9 18  1  0  0  0  0
 10  9  2  0  0  0  0
 11 10  1  0  0  0  0
 12 11  1  0  0  0  0
 13  8  1  0  0  0  0
 14 13  1  0  0  0  0
 14 16  2  0  0  0  0
 15 14  1  0  0  0  0
 15 20  1  0  0  0  0
 17 16  1  0  0  0  0
 17 31  1  0  0  0  0
 18 19  2  0  0  0  0
 18 16  1  0  0  0  0
 20 21  1  0  0  0  0
 22 20  2  0  0  0  0
 22 23  1  0  0  0  0
 24 22  1  0  0  0  0
 25 24  1  0  0  0  0
 25 26  1  0  0  0  0
 27 29  1  0  0  0  0
 27 24  2  0  0  0  0
 28 27  1  0  0  0  0
 29 15  2  0  0  0  0
 30 29  1  0  0  0  0
 31 32  1  6  0  0  0
 31 41  1  0  0  0  0
 31 33  1  0  0  0  0
 33 34  1  1  0  0  0
 33 35  1  0  0  0  0
 35 36  1  6  0  0  0
 35 37  1  0  0  0  0
 35 49  1  0  0  0  0
 37 38  1  1  0  0  0
 37 47  1  0  0  0  0
 39 40  1  6  0  0  0
 39 42  1  0  0  0  0
 39 37  1  0  0  0  0
 41 39  1  0  0  0  0
 42 43  1  0  0  0  0
 44 42  1  0  0  0  0
 45 42  1  0  0  0  0
 46 45  1  0  0  0  0
 47 48  1  0  0  0  0
 50 49  1  0  0  0  0
 51 33  1  0  0  0  0
 52 51  1  0  0  0  0
M  END
>  <is_chroman>
1

>  <nOH>
3

>  <OH_position(s)>
5 12 26

>  <BDE>
93.418 94.993 87.896

>  <maxSDc>
0.282 0.350 0.316

>  <PA>
323.678 331.385 324.732

>  <ETE>
86.440 80.308 79.864

>  <IP>
189.236

>  <PDE>
220.882 222.457 215.360

$$$$
kaempferol
 OpenBabel12282122003D

 31 33  0  0  0  0  0  0  0  0999 V2000
    0.0000    0.0000    0.0000 C   0  0  0  0  0  0  0  0  0  0  0  0
    1.0984    0.0000    0.0000 H   0  0  0  0  0  0  0  0  0  0  0  0
   -0.7304    1.1953    0.0000 C   0  0  0  0  0  0  0  0  0  0  0  0
   -0.1198    2.4215   -0.0002 O   0  0  0  0  0  0  0  0  0  0  0  0
    0.8404    2.2840    0.0010 H   0  0  0  0  0  0  0  0  0  0  0  0
   -2.1333    1.2041   -0.0001 C   0  0  0  0  0  0  0  0  0  0  0  0
   -2.6927    2.1486    0.0018 H   0  0  0  0  0  0  0  0  0  0  0  0
   -2.7949   -0.0291   -0.0001 C   0  0  0  0  0  0  0  0  0  0  0  0
   -2.1059   -1.2618   -0.0003 C   0  0  0  0  0  0  0  0  0  0  0  0
   -0.6889   -1.2224   -0.0001 C   0  0  0  0  0  0  0  0  0  0  0  0
    0.1076   -2.3273   -0.0000 O   0  0  0  0  0  0  0  0  0  0  0  0
   -0.4334   -3.1368   -0.0002 H   0  0  0  0  0  0  0  0  0  0  0  0
   -4.1702    0.0735    0.0032 O   0  0  0  0  0  0  0  0  0  0  0  0
   -4.9363   -1.0894   -0.0004 C   0  0  0  0  0  0  0  0  0  0  0  0
   -6.3537   -0.7826   -0.0143 C   0  0  0  0  0  0  0  0  0  0  0  0
   -4.3304   -2.3285   -0.0022 C   0  0  0  0  0  0  0  0  0  0  0  0
   -5.1073   -3.4596   -0.0147 O   0  0  0  0  0  0  0  0  0  0  0  0
   -4.5063   -4.2251   -0.0697 H   0  0  0  0  0  0  0  0  0  0  0  0
   -2.8698   -2.4946   -0.0027 C   0  0  0  0  0  0  0  0  0  0  0  0
   -2.3748   -3.6406   -0.0095 O   0  0  0  0  0  0  0  0  0  0  0  0
   -6.7933    0.4909   -0.4405 C   0  0  0  0  0  0  0  0  0  0  0  0
   -6.0524    1.2426   -0.7555 H   0  0  0  0  0  0  0  0  0  0  0  0
   -8.1459    0.8067   -0.4691 C   0  0  0  0  0  0  0  0  0  0  0  0
   -8.4946    1.7936   -0.8034 H   0  0  0  0  0  0  0  0  0  0  0  0
   -9.0860   -0.1615   -0.0617 C   0  0  0  0  0  0  0  0  0  0  0  0
  -10.4074    0.2076   -0.1140 O   0  0  0  0  0  0  0  0  0  0  0  0
  -10.9402   -0.5432    0.1869 H   0  0  0  0  0  0  0  0  0  0  0  0
   -8.6655   -1.4301    0.3728 C   0  0  0  0  0  0  0  0  0  0  0  0
   -9.4039   -2.1785    0.6931 H   0  0  0  0  0  0  0  0  0  0  0  0
   -7.3063   -1.7346    0.3972 C   0  0  0  0  0  0  0  0  0  0  0  0
   -6.9843   -2.7285    0.7469 H   0  0  0  0  0  0  0  0  0  0  0  0
  2  1  1  0  0  0  0
  3  1  1  0  0  0  0
  4  3  1  0  0  0  0
  4  5  1  0  0  0  0
  6  8  1  0  0  0  0
  6  3  2  0  0  0  0
  6  7  1  0  0  0  0
  8 13  1  0  0  0  0
  9 10  1  0  0  0  0
  9  8  2  0  0  0  0
 10 11  1  0  0  0  0
 10  1  2  0  0  0  0
 12 11  1  0  0  0  0
 14 13  1  0  0  0  0
 15 14  1  0  0  0  0
 15 30  1  0  0  0  0
 16 14  2  0  0  0  0
 17 16  1  0  0  0  0
 18 17  1  0  0  0  0
 19 16  1  0  0  0  0
 19  9  1  0  0  0  0
 20 19  2  0  0  0  0
 21 15  2  0  0  0  0
 22 21  1  0  0  0  0
 23 21  1  0  0  0  0
 23 25  2  0  0  0  0
 24 23  1  0  0  0  0
 25 28  1  0  0  0  0
 26 25  1  0  0  0  0
 26 27  1  0  0  0  0
 28 30  2  0  0  0  0
 28 29  1  0  0  0  0
 30 31  1  0  0  0  0
M  END
>  <is_chroman>
1

>  <nOH>
4

>  <OH_position(s)>
5 12 18 27

>  <BDE>
94.069 95.238 78.541 86.428

>  <maxSDc>
0.268 0.349 0.394 0.300

>  <PA>
325.814 333.639 333.581 330.636

>  <ETE>
84.954 78.298 61.660 72.492

>  <IP>
179.981

>  <PDE>
230.787 231.956 215.260 223.146

$$$$
luteolin-7-glucoside
 OpenBabel12282122003D

 52 55  0  0  1  0  0  0  0  0999 V2000
    0.0000    0.0000    0.0000 C   0  0  0  0  0  0  0  0  0  0  0  0
    1.1008    0.0000    0.0000 H   0  0  0  0  0  0  0  0  0  0  0  0
   -0.7038    1.2064    0.0000 C   0  0  0  0  0  0  0  0  0  0  0  0
   -0.0949    2.4419   -0.0049 O   0  0  0  0  0  0  0  0  0  0  0  0
    0.8639    2.3037   -0.0056 H   0  0  0  0  0  0  0  0  0  0  0  0
   -2.1222    1.2128    0.0041 C   0  0  0  0  0  0  0  0  0  0  0  0
   -2.8192   -0.0071    0.0124 C   0  0  0  0  0  0  0  0  0  0  0  0
   -3.9189    0.0047    0.0206 H   0  0  0  0  0  0  0  0  0  0  0  0
   -2.1139   -1.2086    0.0125 C   0  0  0  0  0  0  0  0  0  0  0  0
   -2.6712   -2.1576    0.0302 H   0  0  0  0  0  0  0  0  0  0  0  0
   -0.7066   -1.2171    0.0006 C   0  0  0  0  0  0  0  0  0  0  0  0
    0.0182   -2.4823   -0.0153 C   0  0  0  0  0  0  0  0  0  0  0  0
   -0.4824   -3.6822   -0.4061 C   0  0  0  0  0  0  0  0  0  0  0  0
   -1.5202   -3.7821   -0.7570 H   0  0  0  0  0  0  0  0  0  0  0  0
    0.3237   -4.8996   -0.3996 C   0  0  0  0  0  0  0  0  0  0  0  0
   -0.1499   -5.9995   -0.7396 O   0  0  0  0  0  0  0  0  0  0  0  0
    1.7112   -4.7193    0.0277 C   0  0  0  0  0  0  0  0  0  0  0  0
    2.6614   -5.7696    0.0676 C   0  0  0  0  0  0  0  0  0  0  0  0
    3.9821   -5.5406    0.4875 C   0  0  0  0  0  0  0  0  0  0  0  0
    4.7050   -6.3676    0.5059 H   0  0  0  0  0  0  0  0  0  0  0  0
    4.3602   -4.2458    0.8672 C   0  0  0  0  0  0  0  0  0  0  0  0
    5.6878   -4.1166    1.2333 O   0  0  0  0  0  0  0  0  0  0  0  0
    3.4581   -3.1775    0.8392 C   0  0  0  0  0  0  0  0  0  0  0  0
    3.7580   -2.1547    1.1076 H   0  0  0  0  0  0  0  0  0  0  0  0
    2.1479   -3.4381    0.4174 C   0  0  0  0  0  0  0  0  0  0  0  0
    1.3288   -2.3224    0.4173 O   0  0  0  0  0  0  0  0  0  0  0  0
    2.3932   -7.0594   -0.2802 O   0  0  0  0  0  0  0  0  0  0  0  0
    1.4644   -7.1503   -0.5589 H   0  0  0  0  0  0  0  0  0  0  0  0
   -2.8612    2.3652    0.0025 O   0  0  0  0  0  0  0  0  0  0  0  0
   -2.2483    3.1180   -0.0021 H   0  0  0  0  0  0  0  0  0  0  0  0
    6.0406   -2.9718    1.9967 C   0  0  1  0  0  0  0  0  0  0  0  0
    5.2988   -2.7606    2.8139 H   0  0  0  0  0  0  0  0  0  0  0  0
    7.4580   -3.2439    2.5428 C   0  0  1  0  0  0  0  0  0  0  0  0
    8.1141   -3.6354    1.7173 H   0  0  0  0  0  0  0  0  0  0  0  0
    8.0333   -1.9386    3.1130 C   0  0  2  0  0  0  0  0  0  0  0  0
    7.4587   -1.6383    4.0334 H   0  0  0  0  0  0  0  0  0  0  0  0
    7.9599   -0.8267    2.0505 C   0  0  1  0  0  0  0  0  0  0  0  0
    8.6501   -1.0782    1.1978 H   0  0  0  0  0  0  0  0  0  0  0  0
    6.5156   -0.6874    1.5484 C   0  0  2  0  0  0  0  0  0  0  0  0
    5.8435   -0.3626    2.3901 H   0  0  0  0  0  0  0  0  0  0  0  0
    6.0522   -1.9368    1.0258 O   0  0  0  0  0  0  0  0  0  0  0  0
    6.4192    0.3034    0.3845 C   0  0  0  0  0  0  0  0  0  0  0  0
    7.0689   -0.0361   -0.4643 H   0  0  0  0  0  0  0  0  0  0  0  0
    6.7384    1.3188    0.7418 H   0  0  0  0  0  0  0  0  0  0  0  0
    5.0817    0.4484   -0.0403 O   0  0  0  0  0  0  0  0  0  0  0  0
    4.7913   -0.4166   -0.3594 H   0  0  0  0  0  0  0  0  0  0  0  0
    8.3235    0.4193    2.6161 O   0  0  0  0  0  0  0  0  0  0  0  0
    9.2019    0.2970    3.0027 H   0  0  0  0  0  0  0  0  0  0  0  0
    9.4032   -2.0925    3.4367 O   0  0  0  0  0  0  0  0  0  0  0  0
    9.4583   -2.8243    4.0663 H   0  0  0  0  0  0  0  0  0  0  0  0
    7.4061   -4.1650    3.6153 O   0  0  0  0  0  0  0  0  0  0  0  0
    7.0987   -5.0040    3.2468 H   0  0  0  0  0  0  0  0  0  0  0  0
  1 11  1  0  0  0  0
  2  1  1  0  0  0  0
  3  1  2  0  0  0  0
  3  6  1  0  0  0  0
  4  3  1  0  0  0  0
  5  4  1  0  0  0  0
  6  7  2  0  0  0  0
  7  9  1  0  0  0  0
  7  8  1  0  0  0  0
  9 10  1  0  0  0  0
 11  9  2  0  0  0  0
 12 11  1  0  0  0  0
 12 26  1  0  0  0  0
 13 15  1  0  0  0  0
 13 12  2  0  0  0  0
 14 13  1  0  0  0  0
 15 17  1  0  0  0  0
 16 15  2  0  0  0  0
 17 18  2  0  0  0  0
 17 25  1  0  0  0  0
 18 19  1  0  0  0  0
 19 20  1  0  0  0  0
 19 21  2  0  0  0  0
 21 22  1  0  0  0  0
 22 31  1  0  0  0  0
 23 21  1  0  0  0  0
 23 24  1  0  0  0  0
 25 23  2  0  0  0  0
 26 25  1  0  0  0  0
 27 18  1  0  0  0  0
 28 27  1  0  0  0  0
 29  6  1  0  0  0  0
 30 29  1  0  0  0  0
 31 33  1  0  0  0  0
 31 32  1  1  0  0  0
 33 34  1  6  0  0  0
 33 35  1  0  0  0  0
 33 51  1  0  0  0  0
 35 49  1  0  0  0  0
 35 36  1  1  0  0  0
 37 38  1  6  0  0  0
 37 47  1  0  0  0  0
 37 35  1  0  0  0  0
 39 37  1  0  0  0  0
 39 40  1  1  0  0  0
 41 39  1  0  0  0  0
 41 31  1  0  0  0  0
 42 44  1  0  0  0  0
 42 39  1  0  0  0  0
 43 42  1  0  0  0  0
 45 42  1  0  0  0  0
 46 45  1  0  0  0  0
 47 48  1  0  0  0  0
 49 50  1  0  0  0  0
 52 51  1  0  0  0  0
M  END
>  <is_chroman>
1

>  <nOH>
3

>  <OH_position(s)>
5 28 30

>  <BDE>
82.199 95.461 85.346

>  <maxSDc>
0.245 0.335 0.281

>  <PA>
333.664 334.040 329.136

>  <ETE>
65.234 78.122 72.910

>  <IP>
193.270

>  <PDE>
205.628 218.891 208.775

$$$$
luteolin
 OpenBabel12282122003D

 31 33  0  0  0  0  0  0  0  0999 V2000
    0.0000    0.0000    0.0000 C   0  0  0  0  0  0  0  0  0  0  0  0
    1.1011    0.0000    0.0000 H   0  0  0  0  0  0  0  0  0  0  0  0
   -0.6936    1.2090    0.0000 C   0  0  0  0  0  0  0  0  0  0  0  0
   -0.1463    2.1624   -0.0036 H   0  0  0  0  0  0  0  0  0  0  0  0
   -2.0951    1.2042    0.0045 C   0  0  0  0  0  0  0  0  0  0  0  0
   -2.8033   -0.0237    0.0128 C   0  0  0  0  0  0  0  0  0  0  0  0
   -2.1006   -1.2369    0.0133 C   0  0  0  0  0  0  0  0  0  0  0  0
   -2.6676   -2.1795    0.0323 H   0  0  0  0  0  0  0  0  0  0  0  0
   -0.6952   -1.2245    0.0004 C   0  0  0  0  0  0  0  0  0  0  0  0
    0.0359   -2.4874   -0.0169 C   0  0  0  0  0  0  0  0  0  0  0  0
   -0.4579   -3.6822   -0.4300 C   0  0  0  0  0  0  0  0  0  0  0  0
   -1.4893   -3.7780   -0.8009 H   0  0  0  0  0  0  0  0  0  0  0  0
    0.3480   -4.9000   -0.4178 C   0  0  0  0  0  0  0  0  0  0  0  0
   -0.1158   -5.9935   -0.7916 O   0  0  0  0  0  0  0  0  0  0  0  0
    1.7190   -4.7284    0.0591 C   0  0  0  0  0  0  0  0  0  0  0  0
    2.6546   -5.7883    0.1400 C   0  0  0  0  0  0  0  0  0  0  0  0
    3.9618   -5.5675    0.6051 C   0  0  0  0  0  0  0  0  0  0  0  0
    4.6643   -6.4104    0.6561 H   0  0  0  0  0  0  0  0  0  0  0  0
    4.3398   -4.2776    0.9938 C   0  0  0  0  0  0  0  0  0  0  0  0
    3.4467   -3.1969    0.9314 C   0  0  0  0  0  0  0  0  0  0  0  0
    3.7551   -2.1904    1.2416 H   0  0  0  0  0  0  0  0  0  0  0  0
    2.1530   -3.4483    0.4640 C   0  0  0  0  0  0  0  0  0  0  0  0
    1.3388   -2.3282    0.4370 O   0  0  0  0  0  0  0  0  0  0  0  0
    5.5987   -3.9938    1.4561 O   0  0  0  0  0  0  0  0  0  0  0  0
    6.1148   -4.8148    1.4546 H   0  0  0  0  0  0  0  0  0  0  0  0
    2.3880   -7.0765   -0.2126 O   0  0  0  0  0  0  0  0  0  0  0  0
    1.4687   -7.1619   -0.5231 H   0  0  0  0  0  0  0  0  0  0  0  0
   -4.1735   -0.0933    0.0226 O   0  0  0  0  0  0  0  0  0  0  0  0
   -4.5205    0.8128    0.0274 H   0  0  0  0  0  0  0  0  0  0  0  0
   -2.8621    2.3462    0.0034 O   0  0  0  0  0  0  0  0  0  0  0  0
   -2.2643    3.1078    0.0049 H   0  0  0  0  0  0  0  0  0  0  0  0
  1  9  1  0  0  0  0
  2  1  1  0  0  0  0
  3  1  2  0  0  0  0
  3  5  1  0  0  0  0
  4  3  1  0  0  0  0
  5  6  2  0  0  0  0
  6  7  1  0  0  0  0
  6 28  1  0  0  0  0
  7  8  1  0  0  0  0
  9  7  2  0  0  0  0
 10  9  1  0  0  0  0
 10 23  1  0  0  0  0
 11 13  1  0  0  0  0
 11 10  2  0  0  0  0
 12 11  1  0  0  0  0
 13 15  1  0  0  0  0
 14 13  2  0  0  0  0
 15 16  2  0  0  0  0
 15 22  1  0  0  0  0
 16 17  1  0  0  0  0
 17 18  1  0  0  0  0
 17 19  2  0  0  0  0
 19 24  1  0  0  0  0
 20 19  1  0  0  0  0
 20 21  1  0  0  0  0
 22 20  2  0  0  0  0
 23 22  1  0  0  0  0
 25 24  1  0  0  0  0
 26 16  1  0  0  0  0
 27 26  1  0  0  0  0
 28 29  1  0  0  0  0
 30  5  1  0  0  0  0
 30 31  1  0  0  0  0
M  END
>  <is_chroman>
1

>  <nOH>
4

>  <OH_position(s)>
25 27 29 31

>  <BDE>
92.484 95.516 85.102 81.055

>  <maxSDc>
0.290 0.349 0.258 0.269

>  <PA>
329.439 338.740 340.686 324.043

>  <ETE>
79.744 73.475 61.116 73.712

>  <IP>
195.678

>  <PDE>
213.505 216.538 206.124 202.077

$$$$
morin
 OpenBabel12282122003D

 32 34  0  0  0  0  0  0  0  0999 V2000
    0.0000    0.0000    0.0000 C   0  0  0  0  0  0  0  0  0  0  0  0
    1.0986    0.0000    0.0000 H   0  0  0  0  0  0  0  0  0  0  0  0
   -0.7302    1.1954    0.0000 C   0  0  0  0  0  0  0  0  0  0  0  0
   -0.1202    2.4215   -0.0006 O   0  0  0  0  0  0  0  0  0  0  0  0
    0.8402    2.2849    0.0006 H   0  0  0  0  0  0  0  0  0  0  0  0
   -2.1335    1.2039   -0.0000 C   0  0  0  0  0  0  0  0  0  0  0  0
   -2.6933    2.1485    0.0023 H   0  0  0  0  0  0  0  0  0  0  0  0
   -2.7942   -0.0289    0.0003 C   0  0  0  0  0  0  0  0  0  0  0  0
   -2.1056   -1.2627    0.0004 C   0  0  0  0  0  0  0  0  0  0  0  0
   -0.6884   -1.2227    0.0000 C   0  0  0  0  0  0  0  0  0  0  0  0
    0.1086   -2.3270   -0.0002 O   0  0  0  0  0  0  0  0  0  0  0  0
   -0.4315   -3.1371   -0.0033 H   0  0  0  0  0  0  0  0  0  0  0  0
   -4.1713    0.0725    0.0055 O   0  0  0  0  0  0  0  0  0  0  0  0
   -4.9279   -1.0938   -0.0060 C   0  0  0  0  0  0  0  0  0  0  0  0
   -6.3482   -0.7831   -0.0724 C   0  0  0  0  0  0  0  0  0  0  0  0
   -4.3268   -2.3259   -0.0063 C   0  0  0  0  0  0  0  0  0  0  0  0
   -5.1201   -3.4510   -0.0159 O   0  0  0  0  0  0  0  0  0  0  0  0
   -4.5296   -4.2212   -0.1008 H   0  0  0  0  0  0  0  0  0  0  0  0
   -2.8673   -2.4974   -0.0026 C   0  0  0  0  0  0  0  0  0  0  0  0
   -2.3739   -3.6432   -0.0093 O   0  0  0  0  0  0  0  0  0  0  0  0
   -7.3222   -1.4198    0.7274 C   0  0  0  0  0  0  0  0  0  0  0  0
   -7.0569   -2.3475    1.6979 O   0  0  0  0  0  0  0  0  0  0  0  0
   -6.1224   -2.5996    1.6543 H   0  0  0  0  0  0  0  0  0  0  0  0
   -8.6863   -1.0924    0.5943 C   0  0  0  0  0  0  0  0  0  0  0  0
   -9.4248   -1.6077    1.2235 H   0  0  0  0  0  0  0  0  0  0  0  0
   -9.0638   -0.1148   -0.3301 C   0  0  0  0  0  0  0  0  0  0  0  0
  -10.3716    0.2562   -0.5175 O   0  0  0  0  0  0  0  0  0  0  0  0
  -10.9237   -0.2707    0.0797 H   0  0  0  0  0  0  0  0  0  0  0  0
   -8.1040    0.5491   -1.1227 C   0  0  0  0  0  0  0  0  0  0  0  0
   -8.4289    1.3184   -1.8363 H   0  0  0  0  0  0  0  0  0  0  0  0
   -6.7678    0.2113   -0.9809 C   0  0  0  0  0  0  0  0  0  0  0  0
   -6.0062    0.7265   -1.5884 H   0  0  0  0  0  0  0  0  0  0  0  0
  1 10  1  0  0  0  0
  2  1  1  0  0  0  0
  3  1  2  0  0  0  0
  4  3  1  0  0  0  0
  4  5  1  0  0  0  0
  6  3  1  0  0  0  0
  6  8  2  0  0  0  0
  6  7  1  0  0  0  0
  8  9  1  0  0  0  0
  8 13  1  0  0  0  0
 10  9  2  0  0  0  0
 11 10  1  0  0  0  0
 12 11  1  0  0  0  0
 14 13  1  0  0  0  0
 15 14  1  0  0  0  0
 15 21  1  0  0  0  0
 16 14  2  0  0  0  0
 16 19  1  0  0  0  0
 17 16  1  0  0  0  0
 18 17  1  0  0  0  0
 19  9  1  0  0  0  0
 20 19  2  0  0  0  0
 21 22  1  0  0  0  0
 23 22  1  0  0  0  0
 24 21  2  0  0  0  0
 24 25  1  0  0  0  0
 26 24  1  0  0  0  0
 27 26  1  0  0  0  0
 27 28  1  0  0  0  0
 29 31  1  0  0  0  0
 29 26  2  0  0  0  0
 30 29  1  0  0  0  0
 31 15  2  0  0  0  0
 32 31  1  0  0  0  0
M  END
>  <is_chroman>
1

>  <nOH>
5

>  <OH_position(s)>
5 12 18 23 28

>  <BDE>
94.061 94.972 80.108 90.213 90.044

>  <maxSDc>
0.271 0.350 0.409 0.285 0.317

>  <PA>
323.958 331.599 332.044 328.533 331.050

>  <ETE>
86.803 80.072 64.763 78.380 75.694

>  <IP>
183.413

>  <PDE>
227.348 228.259 213.395 223.500 223.332

$$$$
naringenin
 OpenBabel12282122003D

 32 34  0  0  1  0  0  0  0  0999 V2000
    0.0000    0.0000    0.0000 C   0  0  0  0  0  0  0  0  0  0  0  0
    1.0982    0.0000    0.0000 H   0  0  0  0  0  0  0  0  0  0  0  0
   -0.7322    1.1903    0.0000 C   0  0  0  0  0  0  0  0  0  0  0  0
   -0.1272    2.4199    0.0052 O   0  0  0  0  0  0  0  0  0  0  0  0
    0.8333    2.2860    0.0067 H   0  0  0  0  0  0  0  0  0  0  0  0
   -2.1369    1.1917   -0.0176 C   0  0  0  0  0  0  0  0  0  0  0  0
   -2.6989    2.1347   -0.0317 H   0  0  0  0  0  0  0  0  0  0  0  0
   -2.7961   -0.0394   -0.0155 C   0  0  0  0  0  0  0  0  0  0  0  0
   -2.1020   -1.2742    0.0104 C   0  0  0  0  0  0  0  0  0  0  0  0
   -0.6885   -1.2265    0.0010 C   0  0  0  0  0  0  0  0  0  0  0  0
    0.1216   -2.3225    0.0006 O   0  0  0  0  0  0  0  0  0  0  0  0
   -0.4071   -3.1391   -0.0025 H   0  0  0  0  0  0  0  0  0  0  0  0
   -4.1710    0.0441   -0.0029 O   0  0  0  0  0  0  0  0  0  0  0  0
   -4.8565   -1.1390   -0.4718 C   0  0  2  0  0  0  0  0  0  0  0  0
   -4.6593   -1.2223   -1.5796 H   0  0  0  0  0  0  0  0  0  0  0  0
   -6.3159   -0.9248   -0.2171 C   0  0  0  0  0  0  0  0  0  0  0  0
   -4.3424   -2.3801    0.2411 C   0  0  0  0  0  0  0  0  0  0  0  0
   -4.5698   -2.3146    1.3394 H   0  0  0  0  0  0  0  0  0  0  0  0
   -4.8619   -3.2878   -0.1631 H   0  0  0  0  0  0  0  0  0  0  0  0
   -2.8545   -2.5227    0.0832 C   0  0  0  0  0  0  0  0  0  0  0  0
   -2.3284   -3.6472    0.0538 O   0  0  0  0  0  0  0  0  0  0  0  0
   -7.2486   -1.4093   -1.1456 C   0  0  0  0  0  0  0  0  0  0  0  0
   -6.9024   -1.9245   -2.0548 H   0  0  0  0  0  0  0  0  0  0  0  0
   -8.6124   -1.2453   -0.9290 C   0  0  0  0  0  0  0  0  0  0  0  0
   -9.3546   -1.6235   -1.6457 H   0  0  0  0  0  0  0  0  0  0  0  0
   -9.0448   -0.5763    0.2311 C   0  0  0  0  0  0  0  0  0  0  0  0
  -10.4037   -0.4445    0.3898 O   0  0  0  0  0  0  0  0  0  0  0  0
  -10.5635    0.0414    1.2121 H   0  0  0  0  0  0  0  0  0  0  0  0
   -8.1199   -0.0786    1.1618 C   0  0  0  0  0  0  0  0  0  0  0  0
   -8.4660    0.4486    2.0617 H   0  0  0  0  0  0  0  0  0  0  0  0
   -6.7576   -0.2579    0.9309 C   0  0  0  0  0  0  0  0  0  0  0  0
   -6.0198    0.1367    1.6471 H   0  0  0  0  0  0  0  0  0  0  0  0
  1  3  2  0  0  0  0
  1  2  1  0  0  0  0
  1 10  1  0  0  0  0
  3  4  1  0  0  0  0
  4  5  1  0  0  0  0
  6  8  2  0  0  0  0
  6  3  1  0  0  0  0
  7  6  1  0  0  0  0
  8 13  1  0  0  0  0
  8  9  1  0  0  0  0
  9 20  1  0  0  0  0
 10  9  2  0  0  0  0
 11 10  1  0  0  0  0
 12 11  1  0  0  0  0
 14 15  1  6  0  0  0
 14 16  1  0  0  0  0
 14 13  1  0  0  0  0
 14 17  1  0  0  0  0
 16 31  1  0  0  0  0
 17 18  1  0  0  0  0
 19 17  1  0  0  0  0
 20 17  1  0  0  0  0
 21 20  2  0  0  0  0
 22 24  1  0  0  0  0
 22 16  2  0  0  0  0
 23 22  1  0  0  0  0
 24 26  2  0  0  0  0
 25 24  1  0  0  0  0
 26 27  1  0  0  0  0
 26 29  1  0  0  0  0
 27 28  1  0  0  0  0
 29 30  1  0  0  0  0
 31 29  2  0  0  0  0
 31 32  1  0  0  0  0
M  END
>  <is_chroman>
1

>  <nOH>
3

>  <OH_position(s)>
5 12 28

>  <BDE>
92.381 94.651 85.784

>  <maxSDc>
0.300 0.345 0.335

>  <PA>
330.080 338.813 338.442

>  <ETE>
79.001 72.538 64.042

>  <IP>
201.229

>  <PDE>
207.852 210.122 201.255

$$$$
naringin
 OpenBabel12282122003D

 73 77  0  0  1  0  0  0  0  0999 V2000
    0.0000    0.0000    0.0000 C   0  0  0  0  0  0  0  0  0  0  0  0
    2.3897    0.0000    0.0000 C   0  0  1  0  0  0  0  0  0  0  0  0
    2.2530    1.1163    0.0000 H   0  0  0  0  0  0  0  0  0  0  0  0
   -1.0797   -0.4893   -0.7564 C   0  0  0  0  0  0  0  0  0  0  0  0
   -0.9719   -1.3908   -1.3732 H   0  0  0  0  0  0  0  0  0  0  0  0
   -2.2807    0.2171   -0.7156 C   0  0  0  0  0  0  0  0  0  0  0  0
   -2.4471    1.3941    0.0548 C   0  0  0  0  0  0  0  0  0  0  0  0
   -1.3522    1.8166    0.8403 C   0  0  0  0  0  0  0  0  0  0  0  0
   -1.3644    2.9019    1.6652 O   0  0  0  0  0  0  0  0  0  0  0  0
   -2.2306    3.3435    1.6334 H   0  0  0  0  0  0  0  0  0  0  0  0
   -0.1258    1.1222    0.8171 C   0  0  0  0  0  0  0  0  0  0  0  0
    0.7015    1.4733    1.4501 H   0  0  0  0  0  0  0  0  0  0  0  0
   -3.3153   -0.3048   -1.4675 O   0  0  0  0  0  0  0  0  0  0  0  0
   -4.1770    0.6982   -2.0531 C   0  0  2  0  0  0  0  0  0  0  0  0
   -4.9963    0.0657   -2.5090 H   0  0  0  0  0  0  0  0  0  0  0  0
   -3.4434    1.4141   -3.1474 C   0  0  0  0  0  0  0  0  0  0  0  0
   -4.7554    1.5679   -0.9509 C   0  0  0  0  0  0  0  0  0  0  0  0
   -5.4456    0.9386   -0.3224 H   0  0  0  0  0  0  0  0  0  0  0  0
   -5.3667    2.4000   -1.3865 H   0  0  0  0  0  0  0  0  0  0  0  0
   -3.7095    2.1262   -0.0237 C   0  0  0  0  0  0  0  0  0  0  0  0
   -3.9498    3.1476    0.6412 O   0  0  0  0  0  0  0  0  0  0  0  0
   -2.6603    0.6341   -4.0146 C   0  0  0  0  0  0  0  0  0  0  0  0
   -2.6377   -0.4594   -3.8815 H   0  0  0  0  0  0  0  0  0  0  0  0
   -1.8908    1.2277   -5.0077 C   0  0  0  0  0  0  0  0  0  0  0  0
   -1.2424    0.6223   -5.6599 H   0  0  0  0  0  0  0  0  0  0  0  0
   -1.9197    2.6249   -5.1527 C   0  0  0  0  0  0  0  0  0  0  0  0
   -1.1472    3.2799   -6.0819 O   0  0  0  0  0  0  0  0  0  0  0  0
   -0.6350    2.6121   -6.5682 H   0  0  0  0  0  0  0  0  0  0  0  0
   -2.7368    3.4153   -4.3268 C   0  0  0  0  0  0  0  0  0  0  0  0
   -2.7598    4.5051   -4.4657 H   0  0  0  0  0  0  0  0  0  0  0  0
   -3.4880    2.8012   -3.3267 C   0  0  0  0  0  0  0  0  0  0  0  0
   -4.1043    3.4320   -2.6677 H   0  0  0  0  0  0  0  0  0  0  0  0
    2.8867   -0.3309    1.2756 O   0  0  0  0  0  0  0  0  0  0  0  0
    3.1734   -1.7212    1.4638 C   0  0  2  0  0  0  0  0  0  0  0  0
    2.2195   -2.3125    1.3783 H   0  0  0  0  0  0  0  0  0  0  0  0
    3.7381   -1.8243    2.8859 C   0  0  0  0  0  0  0  0  0  0  0  0
    3.8986   -3.1784    3.2566 O   0  0  0  0  0  0  0  0  0  0  0  0
    3.0189   -3.5715    3.3141 H   0  0  0  0  0  0  0  0  0  0  0  0
    4.7692   -1.3844    2.9396 H   0  0  0  0  0  0  0  0  0  0  0  0
    3.0618   -1.2868    3.6008 H   0  0  0  0  0  0  0  0  0  0  0  0
    4.1745   -2.2222    0.4133 C   0  0  1  0  0  0  0  0  0  0  0  0
    4.3276   -3.6293    0.4863 O   0  0  0  0  0  0  0  0  0  0  0  0
    4.6739   -3.8342    1.3669 H   0  0  0  0  0  0  0  0  0  0  0  0
    5.1713   -1.7197    0.5592 H   0  0  0  0  0  0  0  0  0  0  0  0
    3.6539   -1.9372   -1.0088 C   0  0  2  0  0  0  0  0  0  0  0  0
    2.7279   -2.5437   -1.2101 H   0  0  0  0  0  0  0  0  0  0  0  0
    4.6536   -2.2448   -1.9651 O   0  0  0  0  0  0  0  0  0  0  0  0
    4.8922   -3.1711   -1.8231 H   0  0  0  0  0  0  0  0  0  0  0  0
    3.3431   -0.4404   -1.1324 C   0  0  1  0  0  0  0  0  0  0  0  0
    2.6650   -0.1510   -2.3519 O   0  0  0  0  0  0  0  0  0  0  0  0
    4.2924    0.1599   -1.0572 H   0  0  0  0  0  0  0  0  0  0  0  0
    3.5292    0.1176   -3.4438 C   0  0  1  0  0  0  0  0  0  0  0  0
    2.6811    0.0796   -4.7287 C   0  0  1  0  0  0  0  0  0  0  0  0
    1.7176    1.2714   -4.8002 C   0  0  2  0  0  0  0  0  0  0  0  0
    1.0888    1.3463   -6.0684 O   0  0  0  0  0  0  0  0  0  0  0  0
    1.7652    1.1809   -6.7407 H   0  0  0  0  0  0  0  0  0  0  0  0
    2.4537    2.5902   -4.5087 C   0  0  1  0  0  0  0  0  0  0  0  0
    1.5470    3.6702   -4.3839 O   0  0  0  0  0  0  0  0  0  0  0  0
    0.8775    3.5641   -5.0765 H   0  0  0  0  0  0  0  0  0  0  0  0
    3.1756    2.8097   -5.3454 H   0  0  0  0  0  0  0  0  0  0  0  0
    3.2084    2.4853   -3.1723 C   0  0  2  0  0  0  0  0  0  0  0  0
    2.4662    2.3229   -2.3421 H   0  0  0  0  0  0  0  0  0  0  0  0
    4.0502    3.7178   -2.9134 C   0  0  0  0  0  0  0  0  0  0  0  0
    4.5272    3.6527   -1.9072 H   0  0  0  0  0  0  0  0  0  0  0  0
    3.3884    4.6164   -2.9591 H   0  0  0  0  0  0  0  0  0  0  0  0
    4.8533    3.8123   -3.6823 H   0  0  0  0  0  0  0  0  0  0  0  0
    4.1179    1.3775   -3.2091 O   0  0  0  0  0  0  0  0  0  0  0  0
    4.3944   -0.6061   -3.4966 H   0  0  0  0  0  0  0  0  0  0  0  0
    2.1062   -0.8863   -4.7836 H   0  0  0  0  0  0  0  0  0  0  0  0
    3.5257    0.0663   -5.8649 O   0  0  0  0  0  0  0  0  0  0  0  0
    4.1899    0.7589   -5.7411 H   0  0  0  0  0  0  0  0  0  0  0  0
    0.8744    1.1307   -4.0656 H   0  0  0  0  0  0  0  0  0  0  0  0
    1.1690   -0.7274   -0.1174 O   0  0  0  0  0  0  0  0  0  0  0  0
  1 11  1  0  0  0  0
  2  3  1  6  0  0  0
  2 33  1  0  0  0  0
  4  6  1  0  0  0  0
  4  1  2  0  0  0  0
  5  4  1  0  0  0  0
  6  7  2  0  0  0  0
  7  8  1  0  0  0  0
  8  9  1  0  0  0  0
 10  9  1  0  0  0  0
 11  8  2  0  0  0  0
 11 12  1  0  0  0  0
 13  6  1  0  0  0  0
 14 15  1  6  0  0  0
 14 13  1  0  0  0  0
 14 17  1  0  0  0  0
 16 14  1  0  0  0  0
 17 18  1  0  0  0  0
 17 20  1  0  0  0  0
 19 17  1  0  0  0  0
 20  7  1  0  0  0  0
 20 21  2  0  0  0  0
 22 23  1  0  0  0  0
 22 16  2  0  0  0  0
 24 22  1  0  0  0  0
 25 24  1  0  0  0  0
 26 24  2  0  0  0  0
 26 29  1  0  0  0  0
 27 26  1  0  0  0  0
 28 27  1  0  0  0  0
 29 31  2  0  0  0  0
 30 29  1  0  0  0  0
 31 16  1  0  0  0  0
 31 32  1  0  0  0  0
 33 34  1  0  0  0  0
 34 35  1  6  0  0  0
 34 36  1  0  0  0  0
 36 39  1  0  0  0  0
 36 37  1  0  0  0  0
 36 40  1  0  0  0  0
 37 38  1  0  0  0  0
 41 42  1  0  0  0  0
 41 44  1  1  0  0  0
 41 34  1  0  0  0  0
 42 43  1  0  0  0  0
 45 46  1  6  0  0  0
 45 41  1  0  0  0  0
 47 48  1  0  0  0  0
 47 45  1  0  0  0  0
 49 51  1  1  0  0  0
 49 45  1  0  0  0  0
 49  2  1  0  0  0  0
 50 49  1  0  0  0  0
 52 68  1  6  0  0  0
 52 67  1  0  0  0  0
 52 50  1  0  0  0  0
 53 69  1  1  0  0  0
 53 52  1  0  0  0  0
 54 53  1  0  0  0  0
 54 57  1  0  0  0  0
 54 72  1  1  0  0  0
 55 54  1  0  0  0  0
 56 55  1  0  0  0  0
 57 60  1  6  0  0  0
 57 58  1  0  0  0  0
 57 61  1  0  0  0  0
 59 58  1  0  0  0  0
 61 63  1  0  0  0  0
 61 62  1  1  0  0  0
 63 64  1  0  0  0  0
 65 63  1  0  0  0  0
 66 63  1  0  0  0  0
 67 61  1  0  0  0  0
 70 71  1  0  0  0  0
 70 53  1  0  0  0  0
 73  2  1  0  0  0  0
 73  1  1  0  0  0  0
M  END
>  <is_chroman>
1

>  <nOH>
2

>  <OH_position(s)>
10 28

>  <BDE>
94.122 86.741

>  <maxSDc>
0.338 0.337

>  <PA>
335.987 336.639

>  <ETE>
74.835 66.802

>  <IP>
185.281

>  <PDE>
225.541 218.160

$$$$
procyanidin B1
 OpenBabel12282122003D

 68 73  0  0  1  0  0  0  0  0999 V2000
    0.0000    0.0000    0.0000 C   0  0  0  0  0  0  0  0  0  0  0  0
    1.1246    0.0000    0.0000 H   0  0  0  0  0  0  0  0  0  0  0  0
   -0.3373    1.0722    0.0000 H   0  0  0  0  0  0  0  0  0  0  0  0
   -0.4995   -0.6426    1.2901 C   0  0  1  0  0  0  0  0  0  0  0  0
   -1.5784   -0.3685    1.4597 H   0  0  0  0  0  0  0  0  0  0  0  0
   -0.3523   -2.1653    1.2049 C   0  0  2  0  0  0  0  0  0  0  0  0
    0.7379   -2.4207    1.0658 H   0  0  0  0  0  0  0  0  0  0  0  0
   -1.0725   -2.7048    0.0760 O   0  0  0  0  0  0  0  0  0  0  0  0
   -1.0146   -2.0207   -1.1157 C   0  0  0  0  0  0  0  0  0  0  0  0
   -0.5092   -0.7080   -1.1986 C   0  0  0  0  0  0  0  0  0  0  0  0
   -0.4933   -0.0765   -2.4568 C   0  0  0  0  0  0  0  0  0  0  0  0
   -0.9864   -0.7233   -3.5981 C   0  0  0  0  0  0  0  0  0  0  0  0
   -0.9676   -0.2074   -4.5677 H   0  0  0  0  0  0  0  0  0  0  0  0
   -1.4866   -2.0238   -3.4732 C   0  0  0  0  0  0  0  0  0  0  0  0
   -1.5262   -2.7146   -2.2380 C   0  0  0  0  0  0  0  0  0  0  0  0
   -2.0932   -4.1036   -2.2128 C   0  0  2  0  0  0  0  0  0  0  0  0
   -2.2758   -4.4145   -3.2936 H   0  0  0  0  0  0  0  0  0  0  0  0
   -3.4992   -4.1438   -1.5667 C   0  0  2  0  0  0  0  0  0  0  0  0
   -3.9822   -3.1297   -1.6409 H   0  0  0  0  0  0  0  0  0  0  0  0
   -3.4280   -4.5794   -0.1001 C   0  0  2  0  0  0  0  0  0  0  0  0
   -2.7625   -3.8570    0.4584 H   0  0  0  0  0  0  0  0  0  0  0  0
   -2.8236   -5.8918   -0.0165 O   0  0  0  0  0  0  0  0  0  0  0  0
   -1.5674   -5.9633   -0.5837 C   0  0  0  0  0  0  0  0  0  0  0  0
   -0.7382   -6.9629   -0.0527 C   0  0  0  0  0  0  0  0  0  0  0  0
   -1.0867   -7.6030    0.7676 H   0  0  0  0  0  0  0  0  0  0  0  0
    0.5243   -7.1517   -0.6320 C   0  0  0  0  0  0  0  0  0  0  0  0
    0.9533   -6.3776   -1.7160 C   0  0  0  0  0  0  0  0  0  0  0  0
    1.9341   -6.5353   -2.1833 H   0  0  0  0  0  0  0  0  0  0  0  0
    0.0951   -5.3866   -2.2236 C   0  0  0  0  0  0  0  0  0  0  0  0
   -1.1711   -5.1355   -1.6520 C   0  0  0  0  0  0  0  0  0  0  0  0
    0.5877   -4.7135   -3.3126 O   0  0  0  0  0  0  0  0  0  0  0  0
   -0.0892   -4.0976   -3.6359 H   0  0  0  0  0  0  0  0  0  0  0  0
    1.3127   -8.1269   -0.0677 O   0  0  0  0  0  0  0  0  0  0  0  0
    2.1232   -8.1975   -0.5937 H   0  0  0  0  0  0  0  0  0  0  0  0
   -4.7241   -4.6787    0.6438 C   0  0  0  0  0  0  0  0  0  0  0  0
   -4.6454   -4.9516    2.0190 C   0  0  0  0  0  0  0  0  0  0  0  0
   -3.6649   -5.1271    2.4904 H   0  0  0  0  0  0  0  0  0  0  0  0
   -5.8092   -5.0013    2.7894 C   0  0  0  0  0  0  0  0  0  0  0  0
   -7.0718   -4.7894    2.1834 C   0  0  0  0  0  0  0  0  0  0  0  0
   -7.1427   -4.5304    0.8062 C   0  0  0  0  0  0  0  0  0  0  0  0
   -8.1260   -4.3729    0.3407 H   0  0  0  0  0  0  0  0  0  0  0  0
   -5.9732   -4.4786    0.0454 C   0  0  0  0  0  0  0  0  0  0  0  0
   -6.0435   -4.2879   -1.0380 H   0  0  0  0  0  0  0  0  0  0  0  0
   -8.2494   -4.8246    2.8868 O   0  0  0  0  0  0  0  0  0  0  0  0
   -8.0379   -5.0237    3.8124 H   0  0  0  0  0  0  0  0  0  0  0  0
   -5.8119   -5.2560    4.1440 O   0  0  0  0  0  0  0  0  0  0  0  0
   -4.8892   -5.2825    4.4467 H   0  0  0  0  0  0  0  0  0  0  0  0
   -4.3342   -4.9911   -2.3365 O   0  0  0  0  0  0  0  0  0  0  0  0
   -4.0737   -5.9022   -2.1455 H   0  0  0  0  0  0  0  0  0  0  0  0
   -1.9207   -2.7137   -4.5829 O   0  0  0  0  0  0  0  0  0  0  0  0
   -1.9367   -2.1012   -5.3340 H   0  0  0  0  0  0  0  0  0  0  0  0
   -0.0128    1.1917   -2.6666 O   0  0  0  0  0  0  0  0  0  0  0  0
    0.4080    1.5074   -1.8534 H   0  0  0  0  0  0  0  0  0  0  0  0
   -0.9088   -2.9221    2.3781 C   0  0  0  0  0  0  0  0  0  0  0  0
   -0.6079   -4.2906    2.4563 C   0  0  0  0  0  0  0  0  0  0  0  0
    0.0438   -4.7565    1.7004 H   0  0  0  0  0  0  0  0  0  0  0  0
   -1.1875   -5.0744    3.4590 C   0  0  0  0  0  0  0  0  0  0  0  0
   -2.0690   -4.4890    4.4004 C   0  0  0  0  0  0  0  0  0  0  0  0
   -2.3209   -3.1098    4.3494 C   0  0  0  0  0  0  0  0  0  0  0  0
   -2.9887   -2.6568    5.0967 H   0  0  0  0  0  0  0  0  0  0  0  0
   -1.7507   -2.3398    3.3347 C   0  0  0  0  0  0  0  0  0  0  0  0
   -1.9981   -1.2681    3.2915 H   0  0  0  0  0  0  0  0  0  0  0  0
   -2.7411   -5.2255    5.3449 O   0  0  0  0  0  0  0  0  0  0  0  0
   -2.3547   -6.1161    5.3620 H   0  0  0  0  0  0  0  0  0  0  0  0
   -0.9579   -6.4241    3.5969 O   0  0  0  0  0  0  0  0  0  0  0  0
   -0.4947   -6.7321    2.8013 H   0  0  0  0  0  0  0  0  0  0  0  0
    0.3066   -0.1053    2.3272 O   0  0  0  0  0  0  0  0  0  0  0  0
    0.0862   -0.5830    3.1375 H   0  0  0  0  0  0  0  0  0  0  0  0
  1  2  1  0  0  0  0
  1  3  1  0  0  0  0
  1  4  1  0  0  0  0
  4  5  1  1  0  0  0
  4 67  1  0  0  0  0
  6  7  1  6  0  0  0
  6  4  1  0  0  0  0
  6 54  1  0  0  0  0
  8  6  1  0  0  0  0
  9  8  1  0  0  0  0
 10  9  1  0  0  0  0
 10  1  1  0  0  0  0
 11 10  2  0  0  0  0
 12 14  2  0  0  0  0
 12 11  1  0  0  0  0
 13 12  1  0  0  0  0
 14 15  1  0  0  0  0
 15 16  1  0  0  0  0
 15  9  2  0  0  0  0
 16 17  1  6  0  0  0
 16 30  1  0  0  0  0
 16 18  1  0  0  0  0
 18 19  1  6  0  0  0
 18 20  1  0  0  0  0
 20 22  1  0  0  0  0
 20 21  1  1  0  0  0
 20 35  1  0  0  0  0
 23 24  1  0  0  0  0
 23 22  1  0  0  0  0
 24 25  1  0  0  0  0
 26 33  1  0  0  0  0
 26 24  2  0  0  0  0
 27 26  1  0  0  0  0
 28 27  1  0  0  0  0
 29 27  2  0  0  0  0
 29 30  1  0  0  0  0
 30 23  2  0  0  0  0
 31 29  1  0  0  0  0
 32 31  1  0  0  0  0
 34 33  1  0  0  0  0
 35 36  1  0  0  0  0
 36 37  1  0  0  0  0
 36 38  2  0  0  0  0
 38 46  1  0  0  0  0
 39 38  1  0  0  0  0
 39 44  1  0  0  0  0
 40 39  2  0  0  0  0
 41 40  1  0  0  0  0
 42 35  2  0  0  0  0
 42 40  1  0  0  0  0
 43 42  1  0  0  0  0
 44 45  1  0  0  0  0
 46 47  1  0  0  0  0
 48 49  1  0  0  0  0
 48 18  1  0  0  0  0
 50 14  1  0  0  0  0
 51 50  1  0  0  0  0
 52 11  1  0  0  0  0
 52 53  1  0  0  0  0
 54 55  2  0  0  0  0
 54 61  1  0  0  0  0
 55 57  1  0  0  0  0
 56 55  1  0  0  0  0
 57 65  1  0  0  0  0
 57 58  2  0  0  0  0
 58 63  1  0  0  0  0
 59 58  1  0  0  0  0
 59 60  1  0  0  0  0
 61 59  2  0  0  0  0
 62 61  1  0  0  0  0
 63 64  1  0  0  0  0
 66 65  1  0  0  0  0
 67 68  1  0  0  0  0
M  END
>  <is_chroman>
1

>  <nOH>
10

>  <OH_position(s)>
32 34 45 47 49 51 53 64 66 68

>  <BDE>
87.138 86.189 83.552 79.341 109.428 87.405 86.213 84.176 80.312 106.026

>  <maxSDc>
0.332 0.347 0.283 0.252 0.092 0.331 0.342 0.276 0.250 0.073

>  <PA>
326.547 334.132 337.888 338.403 358.008 323.679 326.920 324.421 329.424 354.350

>  <ETE>
77.292 68.757 62.365 57.639 68.119 80.426 75.993 76.455 67.588 68.376

>  <IP>
192.760

>  <PDE>
211.079 210.130 207.493 203.282 233.368 211.345 210.153 208.116 204.253 229.967

$$$$
procyanidin B2-digallate
 OpenBabel12282122003D

 98105  0  0  1  0  0  0  0  0999 V2000
    0.0000    0.0000    0.0000 C   0  0  0  0  0  0  0  0  0  0  0  0
    1.1238    0.0000    0.0000 H   0  0  0  0  0  0  0  0  0  0  0  0
   -0.3464    1.0707    0.0000 H   0  0  0  0  0  0  0  0  0  0  0  0
   -0.4866   -0.6410    1.2911 C   0  0  2  0  0  0  0  0  0  0  0  0
    0.0790   -0.2219    2.1693 H   0  0  0  0  0  0  0  0  0  0  0  0
   -0.2948   -2.1645    1.2260 C   0  0  2  0  0  0  0  0  0  0  0  0
    0.8135   -2.3677    1.1726 H   0  0  0  0  0  0  0  0  0  0  0  0
   -0.8873   -2.7730    0.0630 O   0  0  0  0  0  0  0  0  0  0  0  0
   -0.9330   -2.0541   -1.1096 C   0  0  0  0  0  0  0  0  0  0  0  0
   -0.5034   -0.7149   -1.1974 C   0  0  0  0  0  0  0  0  0  0  0  0
   -0.5928   -0.0623   -2.4415 C   0  0  0  0  0  0  0  0  0  0  0  0
   -1.1320   -0.7083   -3.5627 C   0  0  0  0  0  0  0  0  0  0  0  0
   -1.2047   -0.1724   -4.5185 H   0  0  0  0  0  0  0  0  0  0  0  0
   -1.5636   -2.0325   -3.4329 C   0  0  0  0  0  0  0  0  0  0  0  0
   -1.4717   -2.7515   -2.2190 C   0  0  0  0  0  0  0  0  0  0  0  0
   -1.9641   -4.1683   -2.1694 C   0  0  2  0  0  0  0  0  0  0  0  0
   -2.4269   -4.4224   -3.1732 H   0  0  0  0  0  0  0  0  0  0  0  0
   -3.0709   -4.3266   -1.1137 C   0  0  2  0  0  0  0  0  0  0  0  0
   -2.7258   -3.8924   -0.1295 H   0  0  0  0  0  0  0  0  0  0  0  0
   -3.3949   -5.8059   -0.8611 C   0  0  2  0  0  0  0  0  0  0  0  0
   -4.1757   -5.8705   -0.0436 H   0  0  0  0  0  0  0  0  0  0  0  0
   -2.2323   -6.3758   -0.2338 O   0  0  0  0  0  0  0  0  0  0  0  0
   -1.0481   -6.1788   -0.9257 C   0  0  0  0  0  0  0  0  0  0  0  0
   -0.0212   -7.0636   -0.5659 C   0  0  0  0  0  0  0  0  0  0  0  0
   -0.1725   -7.8084    0.2254 H   0  0  0  0  0  0  0  0  0  0  0  0
    1.2025   -6.9683   -1.2439 C   0  0  0  0  0  0  0  0  0  0  0  0
    1.3826   -6.0589   -2.2921 C   0  0  0  0  0  0  0  0  0  0  0  0
    2.3196   -6.0162   -2.8625 H   0  0  0  0  0  0  0  0  0  0  0  0
    0.3302   -5.1878   -2.6261 C   0  0  0  0  0  0  0  0  0  0  0  0
   -0.8822   -5.1731   -1.9028 C   0  0  0  0  0  0  0  0  0  0  0  0
    0.5931   -4.3769   -3.7016 O   0  0  0  0  0  0  0  0  0  0  0  0
   -0.2353   -3.9593   -3.9835 H   0  0  0  0  0  0  0  0  0  0  0  0
    2.1919   -7.8356   -0.8446 O   0  0  0  0  0  0  0  0  0  0  0  0
    2.9670   -7.6800   -1.4042 H   0  0  0  0  0  0  0  0  0  0  0  0
   -3.8501   -6.6396   -2.0201 C   0  0  0  0  0  0  0  0  0  0  0  0
   -3.6359   -8.0263   -1.9581 C   0  0  0  0  0  0  0  0  0  0  0  0
   -3.0985   -8.4588   -1.1000 H   0  0  0  0  0  0  0  0  0  0  0  0
   -4.0928   -8.8492   -2.9907 C   0  0  0  0  0  0  0  0  0  0  0  0
   -4.7802   -8.2961   -4.0979 C   0  0  0  0  0  0  0  0  0  0  0  0
   -4.9960   -6.9109   -4.1505 C   0  0  0  0  0  0  0  0  0  0  0  0
   -5.5303   -6.4835   -5.0109 H   0  0  0  0  0  0  0  0  0  0  0  0
   -4.5303   -6.0964   -3.1178 C   0  0  0  0  0  0  0  0  0  0  0  0
   -4.7069   -5.0106   -3.1810 H   0  0  0  0  0  0  0  0  0  0  0  0
   -5.2572   -9.0559   -5.1356 O   0  0  0  0  0  0  0  0  0  0  0  0
   -5.0144   -9.9797   -4.9662 H   0  0  0  0  0  0  0  0  0  0  0  0
   -3.9223  -10.2178   -3.0025 O   0  0  0  0  0  0  0  0  0  0  0  0
   -3.3724  -10.4536   -2.2417 H   0  0  0  0  0  0  0  0  0  0  0  0
   -4.2289   -3.6102   -1.5713 O   0  0  0  0  0  0  0  0  0  0  0  0
   -5.0946   -3.1379   -0.6220 C   0  0  0  0  0  0  0  0  0  0  0  0
   -4.8839   -3.4223    0.5648 O   0  0  0  0  0  0  0  0  0  0  0  0
   -6.1993   -2.3310   -1.1609 C   0  0  0  0  0  0  0  0  0  0  0  0
   -6.4704   -2.3118   -2.5338 C   0  0  0  0  0  0  0  0  0  0  0  0
   -5.8605   -2.8960   -3.2403 H   0  0  0  0  0  0  0  0  0  0  0  0
   -7.5350   -1.5317   -3.0147 C   0  0  0  0  0  0  0  0  0  0  0  0
   -8.3173   -0.7647   -2.1208 C   0  0  0  0  0  0  0  0  0  0  0  0
   -8.0212   -0.7967   -0.7391 C   0  0  0  0  0  0  0  0  0  0  0  0
   -6.9695   -1.5829   -0.2555 C   0  0  0  0  0  0  0  0  0  0  0  0
   -6.7432   -1.6132    0.8238 H   0  0  0  0  0  0  0  0  0  0  0  0
   -8.8347   -0.0337    0.0661 O   0  0  0  0  0  0  0  0  0  0  0  0
   -8.4166    0.0374    0.9408 H   0  0  0  0  0  0  0  0  0  0  0  0
   -9.3415   -0.0272   -2.6596 O   0  0  0  0  0  0  0  0  0  0  0  0
   -9.7614    0.4715   -1.9401 H   0  0  0  0  0  0  0  0  0  0  0  0
   -7.7633   -1.5486   -4.3669 O   0  0  0  0  0  0  0  0  0  0  0  0
   -8.5267   -0.9776   -4.5504 H   0  0  0  0  0  0  0  0  0  0  0  0
   -2.0608   -2.7171   -4.5211 O   0  0  0  0  0  0  0  0  0  0  0  0
   -2.1602   -2.0897   -5.2530 H   0  0  0  0  0  0  0  0  0  0  0  0
   -0.1796    1.2286   -2.6574 O   0  0  0  0  0  0  0  0  0  0  0  0
    0.2467    1.5615   -1.8544 H   0  0  0  0  0  0  0  0  0  0  0  0
   -0.9157   -2.8534    2.4052 C   0  0  0  0  0  0  0  0  0  0  0  0
   -2.2974   -3.0725    2.4127 C   0  0  0  0  0  0  0  0  0  0  0  0
   -2.9088   -2.7685    1.5456 H   0  0  0  0  0  0  0  0  0  0  0  0
   -2.9046   -3.6644    3.5236 C   0  0  0  0  0  0  0  0  0  0  0  0
   -2.1227   -4.0647    4.6305 C   0  0  0  0  0  0  0  0  0  0  0  0
   -0.7322   -3.8562    4.6081 C   0  0  0  0  0  0  0  0  0  0  0  0
   -0.1302   -4.1756    5.4706 H   0  0  0  0  0  0  0  0  0  0  0  0
   -0.1369   -3.2573    3.4980 C   0  0  0  0  0  0  0  0  0  0  0  0
    0.9527   -3.1057    3.4852 H   0  0  0  0  0  0  0  0  0  0  0  0
   -2.6631   -4.6368    5.7531 O   0  0  0  0  0  0  0  0  0  0  0  0
   -3.6058   -4.7922    5.5804 H   0  0  0  0  0  0  0  0  0  0  0  0
   -4.2739   -3.8314    3.6061 O   0  0  0  0  0  0  0  0  0  0  0  0
   -4.5933   -4.0230    2.7072 H   0  0  0  0  0  0  0  0  0  0  0  0
   -1.8908   -0.4056    1.4856 O   0  0  0  0  0  0  0  0  0  0  0  0
   -2.2818    0.8168    1.9702 C   0  0  0  0  0  0  0  0  0  0  0  0
   -1.4352    1.7033    2.0935 O   0  0  0  0  0  0  0  0  0  0  0  0
   -3.7258    0.8640    2.2620 C   0  0  0  0  0  0  0  0  0  0  0  0
   -4.3779   -0.3023    2.6858 C   0  0  0  0  0  0  0  0  0  0  0  0
   -3.8147   -1.2397    2.8289 H   0  0  0  0  0  0  0  0  0  0  0  0
   -5.7592   -0.2752    2.9086 C   0  0  0  0  0  0  0  0  0  0  0  0
   -6.4877    0.9202    2.7243 C   0  0  0  0  0  0  0  0  0  0  0  0
   -5.8071    2.0950    2.3336 C   0  0  0  0  0  0  0  0  0  0  0  0
   -4.4200    2.0678    2.0984 C   0  0  0  0  0  0  0  0  0  0  0  0
   -3.8995    2.9878    1.7921 H   0  0  0  0  0  0  0  0  0  0  0  0
   -6.4522    3.2886    2.1426 O   0  0  0  0  0  0  0  0  0  0  0  0
   -7.3821    3.1717    2.3975 H   0  0  0  0  0  0  0  0  0  0  0  0
   -7.8569    0.9836    2.8555 O   0  0  0  0  0  0  0  0  0  0  0  0
   -8.1179    0.3016    3.4964 H   0  0  0  0  0  0  0  0  0  0  0  0
   -6.4851   -1.3772    3.2942 O   0  0  0  0  0  0  0  0  0  0  0  0
   -5.8605   -2.0999    3.4827 H   0  0  0  0  0  0  0  0  0  0  0  0
  1  3  1  0  0  0  0
  1  2  1  0  0  0  0
  1  4  1  0  0  0  0
  4 82  1  0  0  0  0
  4  5  1  1  0  0  0
  6  7  1  6  0  0  0
  6  4  1  0  0  0  0
  6 69  1  0  0  0  0
  8  6  1  0  0  0  0
  9  8  1  0  0  0  0
 10  9  1  0  0  0  0
 10  1  1  0  0  0  0
 11 10  2  0  0  0  0
 12 14  2  0  0  0  0
 12 11  1  0  0  0  0
 13 12  1  0  0  0  0
 14 15  1  0  0  0  0
 15 16  1  0  0  0  0
 15  9  2  0  0  0  0
 16 17  1  6  0  0  0
 16 30  1  0  0  0  0
 16 18  1  0  0  0  0
 18 20  1  0  0  0  0
 18 19  1  1  0  0  0
 20 22  1  0  0  0  0
 20 21  1  1  0  0  0
 23 24  1  0  0  0  0
 23 22  1  0  0  0  0
 24 25  1  0  0  0  0
 26 33  1  0  0  0  0
 26 24  2  0  0  0  0
 27 26  1  0  0  0  0
 28 27  1  0  0  0  0
 29 27  2  0  0  0  0
 29 30  1  0  0  0  0
 30 23  2  0  0  0  0
 31 29  1  0  0  0  0
 32 31  1  0  0  0  0
 34 33  1  0  0  0  0
 35 36  1  0  0  0  0
 35 20  1  0  0  0  0
 36 37  1  0  0  0  0
 38 36  2  0  0  0  0
 39 38  1  0  0  0  0
 40 39  2  0  0  0  0
 40 42  1  0  0  0  0
 41 40  1  0  0  0  0
 42 35  2  0  0  0  0
 43 42  1  0  0  0  0
 44 45  1  0  0  0  0
 44 39  1  0  0  0  0
 46 38  1  0  0  0  0
 46 47  1  0  0  0  0
 48 18  1  0  0  0  0
 48 49  1  0  0  0  0
 49 50  2  0  0  0  0
 51 49  1  0  0  0  0
 51 57  1  0  0  0  0
 52 51  2  0  0  0  0
 53 52  1  0  0  0  0
 54 52  1  0  0  0  0
 54 55  2  0  0  0  0
 55 56  1  0  0  0  0
 56 57  2  0  0  0  0
 56 59  1  0  0  0  0
 57 58  1  0  0  0  0
 59 60  1  0  0  0  0
 61 55  1  0  0  0  0
 61 62  1  0  0  0  0
 63 54  1  0  0  0  0
 64 63  1  0  0  0  0
 65 14  1  0  0  0  0
 66 65  1  0  0  0  0
 67 11  1  0  0  0  0
 67 68  1  0  0  0  0
 69 70  2  0  0  0  0
 69 76  1  0  0  0  0
 70 72  1  0  0  0  0
 71 70  1  0  0  0  0
 72 80  1  0  0  0  0
 72 73  2  0  0  0  0
 73 78  1  0  0  0  0
 74 73  1  0  0  0  0
 74 75  1  0  0  0  0
 76 74  2  0  0  0  0
 77 76  1  0  0  0  0
 79 78  1  0  0  0  0
 81 80  1  0  0  0  0
 82 83  1  0  0  0  0
 83 84  2  0  0  0  0
 83 85  1  0  0  0  0
 85 86  1  0  0  0  0
 86 87  1  0  0  0  0
 86 88  2  0  0  0  0
 88 97  1  0  0  0  0
 89 95  1  0  0  0  0
 89 88  1  0  0  0  0
 90 89  2  0  0  0  0
 91 85  2  0  0  0  0
 91 90  1  0  0  0  0
 92 91  1  0  0  0  0
 93 90  1  0  0  0  0
 93 94  1  0  0  0  0
 95 96  1  0  0  0  0
 97 98  1  0  0  0  0
M  END
>  <is_chroman>
1

>  <nOH>
14

>  <OH_position(s)>
32 34 45 47 60 62 64 66 68 79 81 94 96 98

>  <BDE>
87.829 86.798 83.564 80.449 84.438 82.308 85.755 87.165 85.927 84.433 80.487 86.303 80.764 82.717

>  <maxSDc>
0.329 0.355 0.286 0.254 0.244 0.247 0.267 0.333 0.344 0.281 0.254 0.268 0.243 0.246

>  <PA>
331.007 338.556 358.127 341.675 324.272 316.723 331.771 327.526 328.168 333.500 332.959 326.512 316.439 319.792

>  <ETE>
73.523 64.942 42.137 55.474 76.866 82.285 70.684 76.339 74.459 67.634 64.228 76.491 81.025 79.625

>  <IP>
190.085

>  <PDE>
214.444 213.413 210.179 207.064 211.053 208.923 212.370 213.780 212.542 211.048 207.102 212.918 207.379 209.332

$$$$
procyanidin C1
 OpenBabel12282122003D

101109  0  0  1  0  0  0  0  0999 V2000
    0.0000    0.0000    0.0000 C   0  0  0  0  0  0  0  0  0  0  0  0
    1.1228    0.0000    0.0000 H   0  0  0  0  0  0  0  0  0  0  0  0
   -0.3327    1.0740    0.0000 H   0  0  0  0  0  0  0  0  0  0  0  0
   -0.5122   -0.7004    1.2520 C   0  0  2  0  0  0  0  0  0  0  0  0
   -0.0233   -1.7115    1.3619 H   0  0  0  0  0  0  0  0  0  0  0  0
   -2.0346   -0.8949    1.1539 C   0  0  2  0  0  0  0  0  0  0  0  0
   -2.3825   -1.5859    1.9867 H   0  0  0  0  0  0  0  0  0  0  0  0
   -2.3984   -1.6495   -0.0113 O   0  0  0  0  0  0  0  0  0  0  0  0
   -1.6844   -1.4608   -1.1738 C   0  0  0  0  0  0  0  0  0  0  0  0
   -0.5138   -0.6779   -1.2143 C   0  0  0  0  0  0  0  0  0  0  0  0
    0.1689   -0.5534   -2.4387 C   0  0  0  0  0  0  0  0  0  0  0  0
   -0.2787   -1.2141   -3.5890 C   0  0  0  0  0  0  0  0  0  0  0  0
    0.2665   -1.1194   -4.5373 H   0  0  0  0  0  0  0  0  0  0  0  0
   -1.4312   -2.0067   -3.5059 C   0  0  0  0  0  0  0  0  0  0  0  0
   -2.1770   -2.1439   -2.3118 C   0  0  0  0  0  0  0  0  0  0  0  0
   -3.4173   -2.9860   -2.3366 C   0  0  2  0  0  0  0  0  0  0  0  0
   -3.3606   -3.6530   -3.2573 H   0  0  0  0  0  0  0  0  0  0  0  0
   -4.6740   -2.1161   -2.5565 C   0  0  2  0  0  0  0  0  0  0  0  0
   -4.4064   -1.1998   -3.1527 H   0  0  0  0  0  0  0  0  0  0  0  0
   -5.2716   -1.7161   -1.2044 C   0  0  2  0  0  0  0  0  0  0  0  0
   -4.4638   -1.2118   -0.5929 H   0  0  0  0  0  0  0  0  0  0  0  0
   -5.6848   -2.9128   -0.5025 O   0  0  0  0  0  0  0  0  0  0  0  0
   -4.6706   -3.8278   -0.2971 C   0  0  0  0  0  0  0  0  0  0  0  0
   -4.8444   -4.7128    0.7910 C   0  0  0  0  0  0  0  0  0  0  0  0
   -3.8546   -5.7049    0.9721 C   0  0  0  0  0  0  0  0  0  0  0  0
   -2.7548   -5.8307    0.1188 C   0  0  0  0  0  0  0  0  0  0  0  0
   -2.0023   -6.6172    0.2649 H   0  0  0  0  0  0  0  0  0  0  0  0
   -2.6222   -4.9331   -0.9517 C   0  0  0  0  0  0  0  0  0  0  0  0
   -3.5635   -3.9059   -1.1690 C   0  0  0  0  0  0  0  0  0  0  0  0
   -1.5328   -5.1546   -1.7554 O   0  0  0  0  0  0  0  0  0  0  0  0
   -1.4970   -4.4643   -2.4363 H   0  0  0  0  0  0  0  0  0  0  0  0
   -4.0057   -6.5390    2.0591 O   0  0  0  0  0  0  0  0  0  0  0  0
   -3.3146   -7.2168    2.0157 H   0  0  0  0  0  0  0  0  0  0  0  0
   -6.0438   -4.7027    1.6910 C   0  0  2  0  0  0  0  0  0  0  0  0
   -5.9015   -5.4983    2.4865 H   0  0  0  0  0  0  0  0  0  0  0  0
   -7.2855   -5.0950    0.8684 C   0  0  2  0  0  0  0  0  0  0  0  0
   -7.3423   -4.4544   -0.0613 H   0  0  0  0  0  0  0  0  0  0  0  0
   -8.5776   -4.8796    1.6758 C   0  0  2  0  0  0  0  0  0  0  0  0
   -9.4633   -5.0319    0.9855 H   0  0  0  0  0  0  0  0  0  0  0  0
   -8.7063   -3.4983    2.0285 O   0  0  0  0  0  0  0  0  0  0  0  0
   -7.5712   -2.8676    2.4975 C   0  0  0  0  0  0  0  0  0  0  0  0
   -7.8213   -1.6018    3.0532 C   0  0  0  0  0  0  0  0  0  0  0  0
   -8.8412   -1.1958    3.0807 H   0  0  0  0  0  0  0  0  0  0  0  0
   -6.7369   -0.8780    3.5689 C   0  0  0  0  0  0  0  0  0  0  0  0
   -5.4536   -1.4327    3.6185 C   0  0  0  0  0  0  0  0  0  0  0  0
   -4.6179   -0.8938    4.0849 H   0  0  0  0  0  0  0  0  0  0  0  0
   -5.2364   -2.6992    3.0480 C   0  0  0  0  0  0  0  0  0  0  0  0
   -6.2728   -3.4125    2.4091 C   0  0  0  0  0  0  0  0  0  0  0  0
   -3.9463   -3.1538    3.1653 O   0  0  0  0  0  0  0  0  0  0  0  0
   -3.9028   -4.0625    2.8275 H   0  0  0  0  0  0  0  0  0  0  0  0
   -7.0073    0.3944    4.0135 O   0  0  0  0  0  0  0  0  0  0  0  0
   -6.1704    0.8017    4.2959 H   0  0  0  0  0  0  0  0  0  0  0  0
   -8.7364   -5.7948    2.8525 C   0  0  0  0  0  0  0  0  0  0  0  0
   -9.0471   -7.1401    2.5998 C   0  0  0  0  0  0  0  0  0  0  0  0
   -9.1594   -7.5107    1.5688 H   0  0  0  0  0  0  0  0  0  0  0  0
   -9.2272   -8.0273    3.6700 C   0  0  0  0  0  0  0  0  0  0  0  0
   -9.1079   -7.5583    5.0006 C   0  0  0  0  0  0  0  0  0  0  0  0
   -8.8148   -6.2120    5.2464 C   0  0  0  0  0  0  0  0  0  0  0  0
   -8.7313   -5.8454    6.2793 H   0  0  0  0  0  0  0  0  0  0  0  0
   -8.6329   -5.3386    4.1732 C   0  0  0  0  0  0  0  0  0  0  0  0
   -8.4138   -4.2772    4.3701 H   0  0  0  0  0  0  0  0  0  0  0  0
   -9.2974   -8.4932    5.9953 O   0  0  0  0  0  0  0  0  0  0  0  0
   -9.2369   -8.0361    6.8461 H   0  0  0  0  0  0  0  0  0  0  0  0
   -9.5133   -9.3349    3.3641 O   0  0  0  0  0  0  0  0  0  0  0  0
   -9.6479   -9.8138    4.1967 H   0  0  0  0  0  0  0  0  0  0  0  0
   -7.2099   -6.4167    0.3819 O   0  0  0  0  0  0  0  0  0  0  0  0
   -6.9829   -6.9925    1.1253 H   0  0  0  0  0  0  0  0  0  0  0  0
   -6.4642   -0.8126   -1.2518 C   0  0  0  0  0  0  0  0  0  0  0  0
   -6.9494   -0.3187   -0.0312 C   0  0  0  0  0  0  0  0  0  0  0  0
   -6.5101   -0.6655    0.9186 H   0  0  0  0  0  0  0  0  0  0  0  0
   -8.0090    0.5925   -0.0196 C   0  0  0  0  0  0  0  0  0  0  0  0
   -8.6029    1.0092   -1.2360 C   0  0  0  0  0  0  0  0  0  0  0  0
   -8.1246    0.4957   -2.4506 C   0  0  0  0  0  0  0  0  0  0  0  0
   -8.5983    0.8121   -3.3906 H   0  0  0  0  0  0  0  0  0  0  0  0
   -7.0647   -0.4124   -2.4520 C   0  0  0  0  0  0  0  0  0  0  0  0
   -6.7143   -0.8255   -3.4119 H   0  0  0  0  0  0  0  0  0  0  0  0
   -9.6320    1.9159   -1.2865 O   0  0  0  0  0  0  0  0  0  0  0  0
   -9.9153    2.0943   -0.3758 H   0  0  0  0  0  0  0  0  0  0  0  0
   -8.5266    1.1427    1.1323 O   0  0  0  0  0  0  0  0  0  0  0  0
   -8.1293    0.6837    1.8923 H   0  0  0  0  0  0  0  0  0  0  0  0
   -5.5956   -2.8133   -3.3734 O   0  0  0  0  0  0  0  0  0  0  0  0
   -5.9862   -3.5147   -2.8342 H   0  0  0  0  0  0  0  0  0  0  0  0
   -1.8790   -2.7158   -4.5964 O   0  0  0  0  0  0  0  0  0  0  0  0
   -1.3172   -2.4950   -5.3545 H   0  0  0  0  0  0  0  0  0  0  0  0
    1.2919    0.2370   -2.4421 O   0  0  0  0  0  0  0  0  0  0  0  0
    1.6831    0.1999   -3.3279 H   0  0  0  0  0  0  0  0  0  0  0  0
   -2.8006    0.3923    1.2415 C   0  0  0  0  0  0  0  0  0  0  0  0
   -3.2149    0.8183    2.5125 C   0  0  0  0  0  0  0  0  0  0  0  0
   -2.9336    0.2528    3.4143 H   0  0  0  0  0  0  0  0  0  0  0  0
   -4.0123    1.9638    2.6360 C   0  0  0  0  0  0  0  0  0  0  0  0
   -4.3415    2.7220    1.4865 C   0  0  0  0  0  0  0  0  0  0  0  0
   -3.8955    2.3104    0.2245 C   0  0  0  0  0  0  0  0  0  0  0  0
   -4.1565    2.8947   -0.6695 H   0  0  0  0  0  0  0  0  0  0  0  0
   -3.1390    1.1432    0.1083 C   0  0  0  0  0  0  0  0  0  0  0  0
   -2.8093    0.8039   -0.8863 H   0  0  0  0  0  0  0  0  0  0  0  0
   -5.0910    3.8559    1.7019 O   0  0  0  0  0  0  0  0  0  0  0  0
   -5.3899    4.1840    0.8410 H   0  0  0  0  0  0  0  0  0  0  0  0
   -4.4783    2.2769    3.8918 O   0  0  0  0  0  0  0  0  0  0  0  0
   -4.9087    3.1454    3.8429 H   0  0  0  0  0  0  0  0  0  0  0  0
   -0.1501   -0.0126    2.4291 O   0  0  0  0  0  0  0  0  0  0  0  0
   -0.5695    0.8583    2.4009 H   0  0  0  0  0  0  0  0  0  0  0  0
  1  3  1  0  0  0  0
  1  4  1  0  0  0  0
  2  1  1  0  0  0  0
  4  5  1  1  0  0  0
  4100  1  0  0  0  0
  6 87  1  0  0  0  0
  6  4  1  0  0  0  0
  6  7  1  1  0  0  0
  8  6  1  0  0  0  0
  9  8  1  0  0  0  0
 10  9  1  0  0  0  0
 10  1  1  0  0  0  0
 11 10  2  0  0  0  0
 12 14  2  0  0  0  0
 12 11  1  0  0  0  0
 13 12  1  0  0  0  0
 14 15  1  0  0  0  0
 15  9  2  0  0  0  0
 16 17  1  6  0  0  0
 16 15  1  0  0  0  0
 16 29  1  0  0  0  0
 18 19  1  6  0  0  0
 18 16  1  0  0  0  0
 18 20  1  0  0  0  0
 20 21  1  1  0  0  0
 20 22  1  0  0  0  0
 22 23  1  0  0  0  0
 23 24  1  0  0  0  0
 24 25  2  0  0  0  0
 24 34  1  0  0  0  0
 25 32  1  0  0  0  0
 26 27  1  0  0  0  0
 26 25  1  0  0  0  0
 28 26  2  0  0  0  0
 29 28  1  0  0  0  0
 29 23  2  0  0  0  0
 30 28  1  0  0  0  0
 31 30  1  0  0  0  0
 33 32  1  0  0  0  0
 34 48  1  0  0  0  0
 34 35  1  1  0  0  0
 36 37  1  6  0  0  0
 36 38  1  0  0  0  0
 36 34  1  0  0  0  0
 38 39  1  6  0  0  0
 38 40  1  0  0  0  0
 38 53  1  0  0  0  0
 40 41  1  0  0  0  0
 41 42  1  0  0  0  0
 42 43  1  0  0  0  0
 42 44  2  0  0  0  0
 44 45  1  0  0  0  0
 44 51  1  0  0  0  0
 45 46  1  0  0  0  0
 47 49  1  0  0  0  0
 47 45  2  0  0  0  0
 48 41  2  0  0  0  0
 48 47  1  0  0  0  0
 50 49  1  0  0  0  0
 51 52  1  0  0  0  0
 53 60  1  0  0  0  0
 54 53  2  0  0  0  0
 54 56  1  0  0  0  0
 55 54  1  0  0  0  0
 56 57  2  0  0  0  0
 57 58  1  0  0  0  0
 57 62  1  0  0  0  0
 58 59  1  0  0  0  0
 60 61  1  0  0  0  0
 60 58  2  0  0  0  0
 62 63  1  0  0  0  0
 64 56  1  0  0  0  0
 64 65  1  0  0  0  0
 66 36  1  0  0  0  0
 66 67  1  0  0  0  0
 68 20  1  0  0  0  0
 68 69  1  0  0  0  0
 69 71  2  0  0  0  0
 69 70  1  0  0  0  0
 71 79  1  0  0  0  0
 72 71  1  0  0  0  0
 73 72  2  0  0  0  0
 74 73  1  0  0  0  0
 75 73  1  0  0  0  0
 75 68  2  0  0  0  0
 76 75  1  0  0  0  0
 77 72  1  0  0  0  0
 77 78  1  0  0  0  0
 79 80  1  0  0  0  0
 81 82  1  0  0  0  0
 81 18  1  0  0  0  0
 83 14  1  0  0  0  0
 84 83  1  0  0  0  0
 85 11  1  0  0  0  0
 86 85  1  0  0  0  0
 87 88  1  0  0  0  0
 88 90  2  0  0  0  0
 88 89  1  0  0  0  0
 90 98  1  0  0  0  0
 91 96  1  0  0  0  0
 91 90  1  0  0  0  0
 92 91  2  0  0  0  0
 93 92  1  0  0  0  0
 94 92  1  0  0  0  0
 94 87  2  0  0  0  0
 95 94  1  0  0  0  0
 97 96  1  0  0  0  0
 99 98  1  0  0  0  0
101100  1  0  0  0  0
M  END
>  <is_chroman>
1

>  <nOH>
15

>  <OH_position(s)>
31 33 50 52 63 65 67 78 80 82 84 86 97 99 101

>  <BDE>
87.700 86.025 88.731 87.898 79.335 84.012 106.816 83.394 82.612 110.580 85.775 86.236 81.195 84.140 108.278

>  <maxSDc>
0.340 0.338 0.324 0.358 0.273 0.269 0.055 0.279 0.256 0.101 0.340 0.340 0.278 0.262 0.065

>  <PA>
324.896 328.214 330.044 330.615 336.709 338.726 355.445 335.990 333.657 357.796 323.605 324.403 328.346 333.657 362.863

>  <ETE>
79.504 74.511 75.387 73.984 59.327 61.986 68.071 64.103 65.656 69.483 78.871 78.532 69.549 67.183 62.115

>  <IP>
189.553

>  <PDE>
214.847 213.173 215.879 215.046 206.483 211.159 233.964 210.541 209.760 237.727 212.922 213.383 208.342 211.287 235.425

$$$$
quercetin-3-glucoside-7-rhamnoside
 OpenBabel12282122003D

 73 77  0  0  1  0  0  0  0  0999 V2000
    0.0000    0.0000    0.0000 C   0  0  0  0  0  0  0  0  0  0  0  0
    1.4062    0.0000    0.0000 C   0  0  0  0  0  0  0  0  0  0  0  0
    1.9722    0.9408    0.0000 H   0  0  0  0  0  0  0  0  0  0  0  0
    2.0584   -1.2351   -0.0048 C   0  0  0  0  0  0  0  0  0  0  0  0
    1.3685   -2.4664    0.0006 C   0  0  0  0  0  0  0  0  0  0  0  0
   -0.0475   -2.4172   -0.0054 C   0  0  0  0  0  0  0  0  0  0  0  0
   -0.8543   -3.5146   -0.0085 O   0  0  0  0  0  0  0  0  0  0  0  0
   -0.3229   -4.3295   -0.0353 H   0  0  0  0  0  0  0  0  0  0  0  0
   -0.7324   -1.1897   -0.0082 C   0  0  0  0  0  0  0  0  0  0  0  0
   -1.8326   -1.1889   -0.0446 H   0  0  0  0  0  0  0  0  0  0  0  0
    3.4387   -1.1448   -0.0110 O   0  0  0  0  0  0  0  0  0  0  0  0
    4.1851   -2.3120    0.0266 C   0  0  0  0  0  0  0  0  0  0  0  0
    5.6109   -1.9894    0.0145 C   0  0  0  0  0  0  0  0  0  0  0  0
    3.5889   -3.5418    0.0185 C   0  0  0  0  0  0  0  0  0  0  0  0
    4.3573   -4.6852   -0.1485 O   0  0  0  0  0  0  0  0  0  0  0  0
    4.2435   -5.6554    0.8924 C   0  0  1  0  0  0  0  0  0  0  0  0
    3.3243   -5.5272    1.5233 H   0  0  0  0  0  0  0  0  0  0  0  0
    2.1293   -3.7075   -0.0039 C   0  0  0  0  0  0  0  0  0  0  0  0
    1.6032   -4.8387   -0.0298 O   0  0  0  0  0  0  0  0  0  0  0  0
    6.4804   -2.5993    0.9299 C   0  0  0  0  0  0  0  0  0  0  0  0
    6.1114   -3.3449    1.6547 H   0  0  0  0  0  0  0  0  0  0  0  0
    7.8376   -2.2639    0.9130 C   0  0  0  0  0  0  0  0  0  0  0  0
    8.7604   -2.8125    1.7737 O   0  0  0  0  0  0  0  0  0  0  0  0
    8.2873   -3.3982    2.3891 H   0  0  0  0  0  0  0  0  0  0  0  0
    8.3339   -1.3181   -0.0186 C   0  0  0  0  0  0  0  0  0  0  0  0
    9.6550   -0.9595   -0.0797 O   0  0  0  0  0  0  0  0  0  0  0  0
   10.1323   -1.4549    0.6052 H   0  0  0  0  0  0  0  0  0  0  0  0
    7.4519   -0.7086   -0.9260 C   0  0  0  0  0  0  0  0  0  0  0  0
    7.8434    0.0253   -1.6445 H   0  0  0  0  0  0  0  0  0  0  0  0
    6.0990   -1.0391   -0.9001 C   0  0  0  0  0  0  0  0  0  0  0  0
    5.4033   -0.5526   -1.6002 H   0  0  0  0  0  0  0  0  0  0  0  0
    4.2903   -7.0384    0.2140 C   0  0  2  0  0  0  0  0  0  0  0  0
    5.0721   -7.0375   -0.5958 H   0  0  0  0  0  0  0  0  0  0  0  0
    3.0358   -7.3855   -0.3407 O   0  0  0  0  0  0  0  0  0  0  0  0
    4.6021   -8.1144    1.2646 C   0  0  1  0  0  0  0  0  0  0  0  0
    4.8528   -9.3671    0.6516 O   0  0  0  0  0  0  0  0  0  0  0  0
    4.0978   -9.5486    0.0750 H   0  0  0  0  0  0  0  0  0  0  0  0
    3.7345   -8.2151    1.9756 H   0  0  0  0  0  0  0  0  0  0  0  0
    5.8803   -7.7427    2.0311 C   0  0  2  0  0  0  0  0  0  0  0  0
    6.7609   -7.7764    1.3306 H   0  0  0  0  0  0  0  0  0  0  0  0
    6.0922   -8.6355    3.1112 O   0  0  0  0  0  0  0  0  0  0  0  0
    6.0632   -9.5273    2.7373 H   0  0  0  0  0  0  0  0  0  0  0  0
    5.7316   -6.3390    2.6374 C   0  0  1  0  0  0  0  0  0  0  0  0
    7.0587   -5.8898    3.2568 C   0  0  0  0  0  0  0  0  0  0  0  0
    7.0192   -4.5489    3.6991 O   0  0  0  0  0  0  0  0  0  0  0  0
    6.2391   -4.4437    4.2559 H   0  0  0  0  0  0  0  0  0  0  0  0
    7.8802   -5.9083    2.4910 H   0  0  0  0  0  0  0  0  0  0  0  0
    7.3012   -6.5825    4.1065 H   0  0  0  0  0  0  0  0  0  0  0  0
    4.9149   -6.3436    3.4119 H   0  0  0  0  0  0  0  0  0  0  0  0
    5.4235   -5.3755    1.6337 O   0  0  0  0  0  0  0  0  0  0  0  0
    2.6732   -6.5923   -0.7627 H   0  0  0  0  0  0  0  0  0  0  0  0
   -1.9405    1.3599    0.3789 C   0  0  2  0  0  0  0  0  0  0  0  0
   -2.2129    0.6351    1.1980 H   0  0  0  0  0  0  0  0  0  0  0  0
   -0.5713    1.2529   -0.0255 O   0  0  0  0  0  0  0  0  0  0  0  0
   -2.7048    0.9680   -0.7295 O   0  0  0  0  0  0  0  0  0  0  0  0
   -2.6985    1.8671   -1.8469 C   0  0  1  0  0  0  0  0  0  0  0  0
   -3.6261    1.2535   -2.8764 C   0  0  0  0  0  0  0  0  0  0  0  0
   -3.3441    0.1878   -3.0538 H   0  0  0  0  0  0  0  0  0  0  0  0
   -3.5393    1.8178   -3.8353 H   0  0  0  0  0  0  0  0  0  0  0  0
   -4.6835    1.2838   -2.5209 H   0  0  0  0  0  0  0  0  0  0  0  0
   -1.6494    1.9402   -2.2485 H   0  0  0  0  0  0  0  0  0  0  0  0
   -3.1738    3.2540   -1.3914 C   0  0  2  0  0  0  0  0  0  0  0  0
   -4.2096    3.1855   -0.9559 H   0  0  0  0  0  0  0  0  0  0  0  0
   -3.1480    4.1940   -2.4531 O   0  0  0  0  0  0  0  0  0  0  0  0
   -3.7899    3.8939   -3.1083 H   0  0  0  0  0  0  0  0  0  0  0  0
   -2.2022    3.7917   -0.3294 C   0  0  1  0  0  0  0  0  0  0  0  0
   -2.6568    5.0272    0.1967 O   0  0  0  0  0  0  0  0  0  0  0  0
   -2.8293    5.6033   -0.5602 H   0  0  0  0  0  0  0  0  0  0  0  0
   -1.1808    3.9227   -0.7838 H   0  0  0  0  0  0  0  0  0  0  0  0
   -2.1201    2.8179    0.8537 C   0  0  1  0  0  0  0  0  0  0  0  0
   -1.2446    3.1037    1.5026 H   0  0  0  0  0  0  0  0  0  0  0  0
   -3.3018    2.8162    1.6353 O   0  0  0  0  0  0  0  0  0  0  0  0
   -3.5380    3.7426    1.7866 H   0  0  0  0  0  0  0  0  0  0  0  0
  1  2  1  0  0  0  0
  3  2  1  0  0  0  0
  4  2  2  0  0  0  0
  4  5  1  0  0  0  0
  6  5  2  0  0  0  0
  7  6  1  0  0  0  0
  8  7  1  0  0  0  0
  9  6  1  0  0  0  0
  9  1  2  0  0  0  0
 10  9  1  0  0  0  0
 11  4  1  0  0  0  0
 11 12  1  0  0  0  0
 13 12  1  0  0  0  0
 13 20  1  0  0  0  0
 14 12  2  0  0  0  0
 15 14  1  0  0  0  0
 15 16  1  0  0  0  0
 16 17  1  1  0  0  0
 16 50  1  0  0  0  0
 18  5  1  0  0  0  0
 18 14  1  0  0  0  0
 19 18  2  0  0  0  0
 20 21  1  0  0  0  0
 22 20  2  0  0  0  0
 22 23  1  0  0  0  0
 23 24  1  0  0  0  0
 25 22  1  0  0  0  0
 26 25  1  0  0  0  0
 26 27  1  0  0  0  0
 28 30  1  0  0  0  0
 28 25  2  0  0  0  0
 29 28  1  0  0  0  0
 30 13  2  0  0  0  0
 31 30  1  0  0  0  0
 32 33  1  6  0  0  0
 32 16  1  0  0  0  0
 32 35  1  0  0  0  0
 34 32  1  0  0  0  0
 35 38  1  1  0  0  0
 35 39  1  0  0  0  0
 36 35  1  0  0  0  0
 37 36  1  0  0  0  0
 39 40  1  6  0  0  0
 39 43  1  0  0  0  0
 39 41  1  0  0  0  0
 42 41  1  0  0  0  0
 43 44  1  0  0  0  0
 43 49  1  1  0  0  0
 44 45  1  0  0  0  0
 44 48  1  0  0  0  0
 45 46  1  0  0  0  0
 47 44  1  0  0  0  0
 50 43  1  0  0  0  0
 51 34  1  0  0  0  0
 52 70  1  0  0  0  0
 52 53  1  1  0  0  0
 54  1  1  0  0  0  0
 54 52  1  0  0  0  0
 55 52  1  0  0  0  0
 56 61  1  6  0  0  0
 56 62  1  0  0  0  0
 56 55  1  0  0  0  0
 57 60  1  0  0  0  0
 57 56  1  0  0  0  0
 58 57  1  0  0  0  0
 59 57  1  0  0  0  0
 62 63  1  1  0  0  0
 62 66  1  0  0  0  0
 64 62  1  0  0  0  0
 65 64  1  0  0  0  0
 66 69  1  6  0  0  0
 66 67  1  0  0  0  0
 66 70  1  0  0  0  0
 68 67  1  0  0  0  0
 70 71  1  1  0  0  0
 70 72  1  0  0  0  0
 72 73  1  0  0  0  0
M  END
>  <is_chroman>
1

>  <nOH>
3

>  <OH_position(s)>
8 24 27

>  <BDE>
94.287 82.793 85.311

>  <maxSDc>
0.346 0.245 0.270

>  <PA>
328.831 337.691 326.760

>  <ETE>
82.157 61.803 75.251

>  <IP>
182.987

>  <PDE>
228.000 216.506 219.023

$$$$
quercetin-3-glucoside
 OpenBabel12282122003D

 53 56  0  0  1  0  0  0  0  0999 V2000
    0.0000    0.0000    0.0000 C   0  0  0  0  0  0  0  0  0  0  0  0
    1.0987    0.0000    0.0000 H   0  0  0  0  0  0  0  0  0  0  0  0
   -0.7295    1.1951    0.0000 C   0  0  0  0  0  0  0  0  0  0  0  0
   -0.1204    2.4217   -0.0010 O   0  0  0  0  0  0  0  0  0  0  0  0
    0.8401    2.2857   -0.0002 H   0  0  0  0  0  0  0  0  0  0  0  0
   -2.1331    1.2025    0.0011 C   0  0  0  0  0  0  0  0  0  0  0  0
   -2.6945    2.1461    0.0011 H   0  0  0  0  0  0  0  0  0  0  0  0
   -2.7894   -0.0317    0.0009 C   0  0  0  0  0  0  0  0  0  0  0  0
   -2.1044   -1.2657   -0.0012 C   0  0  0  0  0  0  0  0  0  0  0  0
   -0.6873   -1.2242    0.0013 C   0  0  0  0  0  0  0  0  0  0  0  0
    0.1144   -2.3248    0.0008 O   0  0  0  0  0  0  0  0  0  0  0  0
   -0.4202   -3.1381    0.0228 H   0  0  0  0  0  0  0  0  0  0  0  0
   -4.1685    0.0633    0.0048 O   0  0  0  0  0  0  0  0  0  0  0  0
   -4.9201   -1.1013   -0.0232 C   0  0  0  0  0  0  0  0  0  0  0  0
   -6.3442   -0.7721   -0.0085 C   0  0  0  0  0  0  0  0  0  0  0  0
   -4.3285   -2.3331   -0.0103 C   0  0  0  0  0  0  0  0  0  0  0  0
   -2.8695   -2.5040    0.0069 C   0  0  0  0  0  0  0  0  0  0  0  0
   -2.3467   -3.6369    0.0319 O   0  0  0  0  0  0  0  0  0  0  0  0
   -7.2178   -1.3757   -0.9244 C   0  0  0  0  0  0  0  0  0  0  0  0
   -6.8534   -2.1214   -1.6516 H   0  0  0  0  0  0  0  0  0  0  0  0
   -8.5732   -1.0338   -0.9046 C   0  0  0  0  0  0  0  0  0  0  0  0
   -9.5001   -1.5759   -1.7651 O   0  0  0  0  0  0  0  0  0  0  0  0
   -9.0305   -2.1599   -2.3847 H   0  0  0  0  0  0  0  0  0  0  0  0
   -9.0638   -0.0882    0.0302 C   0  0  0  0  0  0  0  0  0  0  0  0
  -10.3830    0.2763    0.0943 O   0  0  0  0  0  0  0  0  0  0  0  0
  -10.8636   -0.2140   -0.5921 H   0  0  0  0  0  0  0  0  0  0  0  0
   -8.1777    0.5148    0.9380 C   0  0  0  0  0  0  0  0  0  0  0  0
   -8.5647    1.2487    1.6590 H   0  0  0  0  0  0  0  0  0  0  0  0
   -6.8265    0.1781    0.9092 C   0  0  0  0  0  0  0  0  0  0  0  0
   -6.1275    0.6596    1.6096 H   0  0  0  0  0  0  0  0  0  0  0  0
   -5.0994   -3.4733    0.1661 O   0  0  0  0  0  0  0  0  0  0  0  0
   -4.9990   -4.4453   -0.8748 C   0  0  1  0  0  0  0  0  0  0  0  0
   -4.0846   -4.3216   -1.5135 H   0  0  0  0  0  0  0  0  0  0  0  0
   -5.0457   -5.8273   -0.1944 C   0  0  2  0  0  0  0  0  0  0  0  0
   -5.8194   -5.8219    0.6230 H   0  0  0  0  0  0  0  0  0  0  0  0
   -3.7870   -6.1791    0.3478 O   0  0  0  0  0  0  0  0  0  0  0  0
   -5.3725   -6.9031   -1.2407 C   0  0  1  0  0  0  0  0  0  0  0  0
   -5.6243   -8.1535   -0.6236 O   0  0  0  0  0  0  0  0  0  0  0  0
   -4.8650   -8.3385   -0.0539 H   0  0  0  0  0  0  0  0  0  0  0  0
   -4.5118   -7.0093   -1.9592 H   0  0  0  0  0  0  0  0  0  0  0  0
   -6.6554   -6.5258   -1.9966 C   0  0  2  0  0  0  0  0  0  0  0  0
   -7.5300   -6.5538   -1.2884 H   0  0  0  0  0  0  0  0  0  0  0  0
   -6.8811   -7.4191   -3.0734 O   0  0  0  0  0  0  0  0  0  0  0  0
   -6.8549   -8.3104   -2.6981 H   0  0  0  0  0  0  0  0  0  0  0  0
   -6.5048   -5.1237   -2.6062 C   0  0  1  0  0  0  0  0  0  0  0  0
   -7.8351   -4.6690   -3.2148 C   0  0  0  0  0  0  0  0  0  0  0  0
   -7.7818   -3.3398   -3.6892 O   0  0  0  0  0  0  0  0  0  0  0  0
   -7.0231   -3.2666   -4.2797 H   0  0  0  0  0  0  0  0  0  0  0  0
   -8.6433   -4.6559   -2.4348 H   0  0  0  0  0  0  0  0  0  0  0  0
   -8.1024   -5.3783   -4.0431 H   0  0  0  0  0  0  0  0  0  0  0  0
   -5.6947   -5.1332   -3.3875 H   0  0  0  0  0  0  0  0  0  0  0  0
   -6.1841   -4.1609   -1.6059 O   0  0  0  0  0  0  0  0  0  0  0  0
   -3.4197   -5.3884    0.7704 H   0  0  0  0  0  0  0  0  0  0  0  0
  1  3  2  0  0  0  0
  1 10  1  0  0  0  0
  2  1  1  0  0  0  0
  3  6  1  0  0  0  0
  4  5  1  0  0  0  0
  4  3  1  0  0  0  0
  7  6  1  0  0  0  0
  8  6  2  0  0  0  0
  8 13  1  0  0  0  0
  9  8  1  0  0  0  0
  9 10  2  0  0  0  0
  9 17  1  0  0  0  0
 11 10  1  0  0  0  0
 11 12  1  0  0  0  0
 14 16  2  0  0  0  0
 14 15  1  0  0  0  0
 14 13  1  0  0  0  0
 15 29  1  0  0  0  0
 16 17  1  0  0  0  0
 16 31  1  0  0  0  0
 17 18  2  0  0  0  0
 19 21  1  0  0  0  0
 19 15  2  0  0  0  0
 20 19  1  0  0  0  0
 21 24  2  0  0  0  0
 22 21  1  0  0  0  0
 23 22  1  0  0  0  0
 24 25  1  0  0  0  0
 24 27  1  0  0  0  0
 26 25  1  0  0  0  0
 27 28  1  0  0  0  0
 29 27  2  0  0  0  0
 29 30  1  0  0  0  0
 32 33  1  6  0  0  0
 32 34  1  0  0  0  0
 32 31  1  0  0  0  0
 34 36  1  0  0  0  0
 34 35  1  1  0  0  0
 36 53  1  0  0  0  0
 37 40  1  6  0  0  0
 37 38  1  0  0  0  0
 37 34  1  0  0  0  0
 38 39  1  0  0  0  0
 41 42  1  1  0  0  0
 41 37  1  0  0  0  0
 43 44  1  0  0  0  0
 43 41  1  0  0  0  0
 45 51  1  6  0  0  0
 45 41  1  0  0  0  0
 45 52  1  0  0  0  0
 46 45  1  0  0  0  0
 46 49  1  0  0  0  0
 47 46  1  0  0  0  0
 48 47  1  0  0  0  0
 50 46  1  0  0  0  0
 52 32  1  0  0  0  0
M  END
>  <is_chroman>
1

>  <nOH>
4

>  <OH_position(s)>
5 12 23 26

>  <BDE>
93.587 94.969 82.809 85.361

>  <maxSDc>
0.279 0.350 0.244 0.269

>  <PA>
321.597 329.091 337.604 326.703

>  <ETE>
88.689 82.578 61.905 75.357

>  <IP>
184.108

>  <PDE>
226.178 227.561 215.401 217.952

$$$$
quercetin
 OpenBabel12282122003D

 32 34  0  0  0  0  0  0  0  0999 V2000
    0.0000    0.0000    0.0000 C   0  0  0  0  0  0  0  0  0  0  0  0
    1.0985    0.0000    0.0000 H   0  0  0  0  0  0  0  0  0  0  0  0
   -0.7304    1.1952    0.0000 C   0  0  0  0  0  0  0  0  0  0  0  0
   -0.1204    2.4214   -0.0003 O   0  0  0  0  0  0  0  0  0  0  0  0
    0.8399    2.2846    0.0007 H   0  0  0  0  0  0  0  0  0  0  0  0
   -2.1336    1.2038   -0.0000 C   0  0  0  0  0  0  0  0  0  0  0  0
   -2.6930    2.1485    0.0017 H   0  0  0  0  0  0  0  0  0  0  0  0
   -2.7949   -0.0292    0.0001 C   0  0  0  0  0  0  0  0  0  0  0  0
   -2.1058   -1.2620   -0.0000 C   0  0  0  0  0  0  0  0  0  0  0  0
   -0.6888   -1.2225    0.0001 C   0  0  0  0  0  0  0  0  0  0  0  0
    0.1077   -2.3273    0.0002 O   0  0  0  0  0  0  0  0  0  0  0  0
   -0.4330   -3.1368   -0.0003 H   0  0  0  0  0  0  0  0  0  0  0  0
   -4.1704    0.0738    0.0036 O   0  0  0  0  0  0  0  0  0  0  0  0
   -4.9377   -1.0884   -0.0013 C   0  0  0  0  0  0  0  0  0  0  0  0
   -6.3538   -0.7796   -0.0190 C   0  0  0  0  0  0  0  0  0  0  0  0
   -4.3307   -2.3287   -0.0018 C   0  0  0  0  0  0  0  0  0  0  0  0
   -5.1049   -3.4610   -0.0137 O   0  0  0  0  0  0  0  0  0  0  0  0
   -4.5027   -4.2255   -0.0721 H   0  0  0  0  0  0  0  0  0  0  0  0
   -2.8695   -2.4943   -0.0019 C   0  0  0  0  0  0  0  0  0  0  0  0
   -2.3759   -3.6408   -0.0078 O   0  0  0  0  0  0  0  0  0  0  0  0
   -7.3064   -1.7444    0.3624 C   0  0  0  0  0  0  0  0  0  0  0  0
   -6.9939   -2.7467    0.6927 H   0  0  0  0  0  0  0  0  0  0  0  0
   -8.6668   -1.4233    0.3262 C   0  0  0  0  0  0  0  0  0  0  0  0
   -9.6611   -2.3091    0.6825 O   0  0  0  0  0  0  0  0  0  0  0  0
   -9.2425   -3.1548    0.8986 H   0  0  0  0  0  0  0  0  0  0  0  0
   -9.0992   -0.1360   -0.0813 C   0  0  0  0  0  0  0  0  0  0  0  0
  -10.4187    0.2266   -0.1325 O   0  0  0  0  0  0  0  0  0  0  0  0
  -10.9516   -0.5362    0.1431 H   0  0  0  0  0  0  0  0  0  0  0  0
   -8.1430    0.8270   -0.4510 C   0  0  0  0  0  0  0  0  0  0  0  0
   -8.4819    1.8247   -0.7643 H   0  0  0  0  0  0  0  0  0  0  0  0
   -6.7896    0.5049   -0.4170 C   0  0  0  0  0  0  0  0  0  0  0  0
   -6.0453    1.2630   -0.7065 H   0  0  0  0  0  0  0  0  0  0  0  0
  1  3  2  0  0  0  0
  1 10  1  0  0  0  0
  2  1  1  0  0  0  0
  4  3  1  0  0  0  0
  4  5  1  0  0  0  0
  6  3  1  0  0  0  0
  6  8  2  0  0  0  0
  6  7  1  0  0  0  0
  8 13  1  0  0  0  0
  9 10  2  0  0  0  0
  9  8  1  0  0  0  0
 10 11  1  0  0  0  0
 12 11  1  0  0  0  0
 14 13  1  0  0  0  0
 15 14  1  0  0  0  0
 15 21  1  0  0  0  0
 16 14  2  0  0  0  0
 17 16  1  0  0  0  0
 18 17  1  0  0  0  0
 19 16  1  0  0  0  0
 19  9  1  0  0  0  0
 20 19  2  0  0  0  0
 21 22  1  0  0  0  0
 23 21  2  0  0  0  0
 23 24  1  0  0  0  0
 24 25  1  0  0  0  0
 26 23  1  0  0  0  0
 27 26  1  0  0  0  0
 27 28  1  0  0  0  0
 29 31  1  0  0  0  0
 29 26  2  0  0  0  0
 30 29  1  0  0  0  0
 31 15  2  0  0  0  0
 32 31  1  0  0  0  0
M  END
>  <is_chroman>
1

>  <nOH>
5

>  <OH_position(s)>
5 12 18 25 28

>  <BDE>
94.233 95.212 78.548 81.192 84.812

>  <maxSDc>
0.268 0.349 0.385 0.250 0.270

>  <PA>
324.692 332.359 330.714 338.493 332.576

>  <ETE>
86.241 79.553 64.534 59.399 68.936

>  <IP>
180.989

>  <PDE>
229.944 230.923 214.259 216.903 220.523

$$$$
quercitrin
 OpenBabel12282122003D

 52 55  0  0  1  0  0  0  0  0999 V2000
    0.0000    0.0000    0.0000 C   0  0  0  0  0  0  0  0  0  0  0  0
    1.0987    0.0000    0.0000 H   0  0  0  0  0  0  0  0  0  0  0  0
   -0.7296    1.1946    0.0000 C   0  0  0  0  0  0  0  0  0  0  0  0
   -0.1212    2.4217   -0.0023 O   0  0  0  0  0  0  0  0  0  0  0  0
    0.8393    2.2859   -0.0009 H   0  0  0  0  0  0  0  0  0  0  0  0
   -2.1331    1.2009    0.0036 C   0  0  0  0  0  0  0  0  0  0  0  0
   -2.6947    2.1442    0.0099 H   0  0  0  0  0  0  0  0  0  0  0  0
   -2.7892   -0.0339    0.0039 C   0  0  0  0  0  0  0  0  0  0  0  0
   -2.1042   -1.2673   -0.0027 C   0  0  0  0  0  0  0  0  0  0  0  0
   -0.6870   -1.2248    0.0013 C   0  0  0  0  0  0  0  0  0  0  0  0
    0.1175   -2.3233    0.0020 O   0  0  0  0  0  0  0  0  0  0  0  0
   -0.4139   -3.1385    0.0257 H   0  0  0  0  0  0  0  0  0  0  0  0
   -4.1670    0.0642    0.0227 O   0  0  0  0  0  0  0  0  0  0  0  0
   -4.9219   -1.1000   -0.0108 C   0  0  0  0  0  0  0  0  0  0  0  0
   -6.3438   -0.7906    0.0099 C   0  0  0  0  0  0  0  0  0  0  0  0
   -4.3257   -2.3400   -0.0462 C   0  0  0  0  0  0  0  0  0  0  0  0
   -2.8659   -2.5089   -0.0108 C   0  0  0  0  0  0  0  0  0  0  0  0
   -2.3350   -3.6365    0.0114 O   0  0  0  0  0  0  0  0  0  0  0  0
   -7.2667   -1.7155    0.5289 C   0  0  0  0  0  0  0  0  0  0  0  0
   -6.9255   -2.6550    0.9927 H   0  0  0  0  0  0  0  0  0  0  0  0
   -8.6366   -1.4470    0.4440 C   0  0  0  0  0  0  0  0  0  0  0  0
   -9.5964   -2.3310    0.8879 O   0  0  0  0  0  0  0  0  0  0  0  0
   -9.2891   -3.2279    0.6672 H   0  0  0  0  0  0  0  0  0  0  0  0
   -9.0965   -0.2124   -0.0762 C   0  0  0  0  0  0  0  0  0  0  0  0
  -10.4243    0.1109   -0.1466 O   0  0  0  0  0  0  0  0  0  0  0  0
  -10.9343   -0.6500    0.1779 H   0  0  0  0  0  0  0  0  0  0  0  0
   -8.1654    0.7361   -0.5372 C   0  0  0  0  0  0  0  0  0  0  0  0
   -8.5280    1.6962   -0.9313 H   0  0  0  0  0  0  0  0  0  0  0  0
   -6.8059    0.4405   -0.5021 C   0  0  0  0  0  0  0  0  0  0  0  0
   -6.0788    1.1753   -0.8816 H   0  0  0  0  0  0  0  0  0  0  0  0
   -5.1345   -3.4593    0.0327 O   0  0  0  0  0  0  0  0  0  0  0  0
   -4.8963   -4.5110   -0.9025 C   0  0  2  0  0  0  0  0  0  0  0  0
   -3.8497   -4.5320   -1.3142 H   0  0  0  0  0  0  0  0  0  0  0  0
   -5.7264   -4.2778   -2.0140 O   0  0  0  0  0  0  0  0  0  0  0  0
   -7.1347   -4.2232   -1.7623 C   0  0  1  0  0  0  0  0  0  0  0  0
   -7.7951   -4.1404   -3.1257 C   0  0  0  0  0  0  0  0  0  0  0  0
   -7.4826   -3.2031   -3.6439 H   0  0  0  0  0  0  0  0  0  0  0  0
   -8.9028   -4.1403   -2.9858 H   0  0  0  0  0  0  0  0  0  0  0  0
   -7.5019   -5.0109   -3.7591 H   0  0  0  0  0  0  0  0  0  0  0  0
   -7.3571   -3.2973   -1.1609 H   0  0  0  0  0  0  0  0  0  0  0  0
   -7.6355   -5.4510   -0.9836 C   0  0  2  0  0  0  0  0  0  0  0  0
   -7.7018   -6.3441   -1.6661 H   0  0  0  0  0  0  0  0  0  0  0  0
   -8.9363   -5.1161   -0.5150 O   0  0  0  0  0  0  0  0  0  0  0  0
   -9.2266   -5.8603    0.0306 H   0  0  0  0  0  0  0  0  0  0  0  0
   -6.7385   -5.7935    0.2197 C   0  0  1  0  0  0  0  0  0  0  0  0
   -7.1626   -7.0193    0.7815 O   0  0  0  0  0  0  0  0  0  0  0  0
   -6.7494   -7.7312    0.2719 H   0  0  0  0  0  0  0  0  0  0  0  0
   -6.8899   -5.0270    1.0327 H   0  0  0  0  0  0  0  0  0  0  0  0
   -5.2610   -5.8250   -0.1830 C   0  0  1  0  0  0  0  0  0  0  0  0
   -4.9925   -6.9343   -1.0165 O   0  0  0  0  0  0  0  0  0  0  0  0
   -5.3573   -6.7366   -1.8909 H   0  0  0  0  0  0  0  0  0  0  0  0
   -4.6074   -5.9725    0.7208 H   0  0  0  0  0  0  0  0  0  0  0  0
  1  3  2  0  0  0  0
  1 10  1  0  0  0  0
  2  1  1  0  0  0  0
  3  6  1  0  0  0  0
  4  5  1  0  0  0  0
  4  3  1  0  0  0  0
  6  8  2  0  0  0  0
  6  7  1  0  0  0  0
  8 13  1  0  0  0  0
  9 10  2  0  0  0  0
  9  8  1  0  0  0  0
 10 11  1  0  0  0  0
 11 12  1  0  0  0  0
 14 15  1  0  0  0  0
 14 13  1  0  0  0  0
 15 19  1  0  0  0  0
 16 17  1  0  0  0  0
 16 14  2  0  0  0  0
 16 31  1  0  0  0  0
 17  9  1  0  0  0  0
 17 18  2  0  0  0  0
 19 20  1  0  0  0  0
 21 19  2  0  0  0  0
 21 22  1  0  0  0  0
 23 22  1  0  0  0  0
 24 21  1  0  0  0  0
 25 24  1  0  0  0  0
 25 26  1  0  0  0  0
 27 29  1  0  0  0  0
 27 24  2  0  0  0  0
 28 27  1  0  0  0  0
 29 15  2  0  0  0  0
 30 29  1  0  0  0  0
 32 33  1  6  0  0  0
 32 49  1  0  0  0  0
 32 31  1  0  0  0  0
 34 35  1  0  0  0  0
 34 32  1  0  0  0  0
 35 40  1  1  0  0  0
 35 41  1  0  0  0  0
 36 38  1  0  0  0  0
 36 35  1  0  0  0  0
 37 36  1  0  0  0  0
 39 36  1  0  0  0  0
 41 42  1  6  0  0  0
 41 43  1  0  0  0  0
 41 45  1  0  0  0  0
 43 44  1  0  0  0  0
 45 46  1  0  0  0  0
 45 48  1  1  0  0  0
 47 46  1  0  0  0  0
 49 45  1  0  0  0  0
 49 52  1  1  0  0  0
 50 49  1  0  0  0  0
 51 50  1  0  0  0  0
M  END
>  <is_chroman>
1

>  <nOH>
4

>  <OH_position(s)>
5 12 23 26

>  <BDE>
93.575 95.191 82.303 85.982

>  <maxSDc>
0.279 0.350 0.245 0.269

>  <PA>
324.012 331.895 330.402 322.242

>  <ETE>
86.264 79.996 68.601 80.440

>  <IP>
183.435

>  <PDE>
226.841 228.457 215.569 219.248

$$$$
rutin
 OpenBabel12282122003D

 73 77  0  0  1  0  0  0  0  0999 V2000
    0.0000    0.0000    0.0000 C   0  0  0  0  0  0  0  0  0  0  0  0
    1.0986    0.0000    0.0000 H   0  0  0  0  0  0  0  0  0  0  0  0
   -0.7294    1.1950    0.0000 C   0  0  0  0  0  0  0  0  0  0  0  0
   -0.1199    2.4219   -0.0015 O   0  0  0  0  0  0  0  0  0  0  0  0
    0.8404    2.2850   -0.0028 H   0  0  0  0  0  0  0  0  0  0  0  0
   -2.1323    1.2012    0.0032 C   0  0  0  0  0  0  0  0  0  0  0  0
   -2.6948    2.1439    0.0051 H   0  0  0  0  0  0  0  0  0  0  0  0
   -2.7881   -0.0342    0.0030 C   0  0  0  0  0  0  0  0  0  0  0  0
   -2.1043   -1.2677   -0.0031 C   0  0  0  0  0  0  0  0  0  0  0  0
   -0.6869   -1.2247    0.0016 C   0  0  0  0  0  0  0  0  0  0  0  0
    0.1196   -2.3221    0.0018 O   0  0  0  0  0  0  0  0  0  0  0  0
   -0.4097   -3.1380    0.0368 H   0  0  0  0  0  0  0  0  0  0  0  0
   -4.1650    0.0617    0.0187 O   0  0  0  0  0  0  0  0  0  0  0  0
   -4.9183   -1.1027   -0.0386 C   0  0  0  0  0  0  0  0  0  0  0  0
   -6.3396   -0.7865    0.0131 C   0  0  0  0  0  0  0  0  0  0  0  0
   -4.3246   -2.3436   -0.0638 C   0  0  0  0  0  0  0  0  0  0  0  0
   -5.1639   -3.4433    0.0235 O   0  0  0  0  0  0  0  0  0  0  0  0
   -4.8843   -4.5548   -0.8151 C   0  0  2  0  0  0  0  0  0  0  0  0
   -3.8098   -4.8772   -0.7792 H   0  0  0  0  0  0  0  0  0  0  0  0
   -2.8665   -2.5110   -0.0053 C   0  0  0  0  0  0  0  0  0  0  0  0
   -2.3235   -3.6318    0.0519 O   0  0  0  0  0  0  0  0  0  0  0  0
   -7.2797   -1.6050   -0.6357 C   0  0  0  0  0  0  0  0  0  0  0  0
   -6.9576   -2.5149   -1.1723 H   0  0  0  0  0  0  0  0  0  0  0  0
   -8.6342   -1.2584   -0.5944 C   0  0  0  0  0  0  0  0  0  0  0  0
   -9.6195   -2.0006   -1.2052 O   0  0  0  0  0  0  0  0  0  0  0  0
   -9.2224   -2.4328   -1.9837 H   0  0  0  0  0  0  0  0  0  0  0  0
   -9.0644   -0.1114    0.1192 C   0  0  0  0  0  0  0  0  0  0  0  0
  -10.3827    0.2508    0.2077 O   0  0  0  0  0  0  0  0  0  0  0  0
  -10.8963   -0.3614   -0.3439 H   0  0  0  0  0  0  0  0  0  0  0  0
   -8.1196    0.6939    0.7772 C   0  0  0  0  0  0  0  0  0  0  0  0
   -8.4599    1.5811    1.3294 H   0  0  0  0  0  0  0  0  0  0  0  0
   -6.7696    0.3610    0.7110 C   0  0  0  0  0  0  0  0  0  0  0  0
   -6.0264    1.0022    1.2096 H   0  0  0  0  0  0  0  0  0  0  0  0
   -5.2499   -4.0991   -2.1131 O   0  0  0  0  0  0  0  0  0  0  0  0
   -5.0857   -5.1196   -3.1034 C   0  0  2  0  0  0  0  0  0  0  0  0
   -3.9949   -5.3999   -3.1605 H   0  0  0  0  0  0  0  0  0  0  0  0
   -5.5017   -4.5115   -4.4448 C   0  0  0  0  0  0  0  0  0  0  0  0
   -5.0212   -3.5057   -4.5660 H   0  0  0  0  0  0  0  0  0  0  0  0
   -6.9056   -4.4120   -4.6409 O   0  0  0  0  0  0  0  0  0  0  0  0
   -5.1802   -5.2170   -5.2612 H   0  0  0  0  0  0  0  0  0  0  0  0
   -7.5600   -3.4219   -3.8711 C   0  0  1  0  0  0  0  0  0  0  0  0
   -6.8531   -2.7474   -3.3066 H   0  0  0  0  0  0  0  0  0  0  0  0
   -5.9139   -6.3725   -2.7741 C   0  0  1  0  0  0  0  0  0  0  0  0
   -7.0106   -6.1505   -2.9164 H   0  0  0  0  0  0  0  0  0  0  0  0
   -5.4934   -7.3756   -3.6852 O   0  0  0  0  0  0  0  0  0  0  0  0
   -6.0141   -8.1629   -3.4771 H   0  0  0  0  0  0  0  0  0  0  0  0
   -5.6783   -6.8506   -1.3314 C   0  0  2  0  0  0  0  0  0  0  0  0
   -4.6489   -7.2945   -1.2265 H   0  0  0  0  0  0  0  0  0  0  0  0
   -6.6520   -7.8507   -1.0823 O   0  0  0  0  0  0  0  0  0  0  0  0
   -6.5562   -8.1017   -0.1537 H   0  0  0  0  0  0  0  0  0  0  0  0
   -5.8417   -5.6753   -0.3578 C   0  0  1  0  0  0  0  0  0  0  0  0
   -6.9026   -5.2996   -0.3643 H   0  0  0  0  0  0  0  0  0  0  0  0
   -5.4965   -6.1561    0.9265 O   0  0  0  0  0  0  0  0  0  0  0  0
   -5.5136   -5.3950    1.5223 H   0  0  0  0  0  0  0  0  0  0  0  0
   -8.4814   -2.6069   -4.8036 C   0  0  2  0  0  0  0  0  0  0  0  0
   -7.8957   -2.2519   -5.6956 H   0  0  0  0  0  0  0  0  0  0  0  0
   -8.9013   -1.4919   -4.0335 O   0  0  0  0  0  0  0  0  0  0  0  0
   -9.5982   -1.0493   -4.5380 H   0  0  0  0  0  0  0  0  0  0  0  0
   -9.6738   -3.4470   -5.2806 C   0  0  2  0  0  0  0  0  0  0  0  0
   -9.3202   -4.2360   -6.0003 H   0  0  0  0  0  0  0  0  0  0  0  0
  -10.5602   -2.5540   -5.9340 O   0  0  0  0  0  0  0  0  0  0  0  0
  -11.3601   -3.0578   -6.1361 H   0  0  0  0  0  0  0  0  0  0  0  0
  -10.3574   -4.1130   -4.0746 C   0  0  1  0  0  0  0  0  0  0  0  0
  -10.7741   -3.3201   -3.3911 H   0  0  0  0  0  0  0  0  0  0  0  0
  -11.4074   -4.9010   -4.6099 O   0  0  0  0  0  0  0  0  0  0  0  0
  -11.8759   -5.2901   -3.8613 H   0  0  0  0  0  0  0  0  0  0  0  0
   -9.3256   -4.9671   -3.3225 C   0  0  2  0  0  0  0  0  0  0  0  0
   -9.9019   -5.6015   -2.0721 C   0  0  0  0  0  0  0  0  0  0  0  0
   -9.0981   -6.1566   -1.5282 H   0  0  0  0  0  0  0  0  0  0  0  0
  -10.7110   -6.3161   -2.3528 H   0  0  0  0  0  0  0  0  0  0  0  0
  -10.3127   -4.8156   -1.3927 H   0  0  0  0  0  0  0  0  0  0  0  0
   -8.9115   -5.7493   -4.0177 H   0  0  0  0  0  0  0  0  0  0  0  0
   -8.2564   -4.1276   -2.8652 O   0  0  0  0  0  0  0  0  0  0  0  0
  1  3  2  0  0  0  0
  1  2  1  0  0  0  0
  1 10  1  0  0  0  0
  3  6  1  0  0  0  0
  4  3  1  0  0  0  0
  5  4  1  0  0  0  0
  6  7  1  0  0  0  0
  8  6  2  0  0  0  0
  8 13  1  0  0  0  0
  9 10  2  0  0  0  0
  9  8  1  0  0  0  0
 10 11  1  0  0  0  0
 11 12  1  0  0  0  0
 14 15  1  0  0  0  0
 14 13  1  0  0  0  0
 15 32  1  0  0  0  0
 16 14  2  0  0  0  0
 16 20  1  0  0  0  0
 16 17  1  0  0  0  0
 18 19  1  1  0  0  0
 18 51  1  0  0  0  0
 18 17  1  0  0  0  0
 20  9  1  0  0  0  0
 20 21  2  0  0  0  0
 22 24  1  0  0  0  0
 22 15  2  0  0  0  0
 23 22  1  0  0  0  0
 24 27  2  0  0  0  0
 25 24  1  0  0  0  0
 26 25  1  0  0  0  0
 27 28  1  0  0  0  0
 27 30  1  0  0  0  0
 29 28  1  0  0  0  0
 30 31  1  0  0  0  0
 32 30  2  0  0  0  0
 32 33  1  0  0  0  0
 34 18  1  0  0  0  0
 35 36  1  6  0  0  0
 35 43  1  0  0  0  0
 35 34  1  0  0  0  0
 37 35  1  0  0  0  0
 38 37  1  0  0  0  0
 39 37  1  0  0  0  0
 39 41  1  0  0  0  0
 40 37  1  0  0  0  0
 41 42  1  1  0  0  0
 41 73  1  0  0  0  0
 43 44  1  6  0  0  0
 43 47  1  0  0  0  0
 45 46  1  0  0  0  0
 45 43  1  0  0  0  0
 47 48  1  1  0  0  0
 47 49  1  0  0  0  0
 47 51  1  0  0  0  0
 49 50  1  0  0  0  0
 51 52  1  6  0  0  0
 51 53  1  0  0  0  0
 53 54  1  0  0  0  0
 55 56  1  6  0  0  0
 55 57  1  0  0  0  0
 55 41  1  0  0  0  0
 58 57  1  0  0  0  0
 59 60  1  6  0  0  0
 59 55  1  0  0  0  0
 59 63  1  0  0  0  0
 61 59  1  0  0  0  0
 62 61  1  0  0  0  0
 63 64  1  1  0  0  0
 63 67  1  0  0  0  0
 65 63  1  0  0  0  0
 65 66  1  0  0  0  0
 67 72  1  6  0  0  0
 67 73  1  0  0  0  0
 67 68  1  0  0  0  0
 68 69  1  0  0  0  0
 68 71  1  0  0  0  0
 70 68  1  0  0  0  0
M  END
>  <is_chroman>
1

>  <nOH>
4

>  <OH_position(s)>
5 12 26 29

>  <BDE>
93.449 94.938 85.076 84.803

>  <maxSDc>
0.279 0.351 0.246 0.268

>  <PA>
323.162 330.433 333.754 326.844

>  <ETE>
86.987 81.205 68.022 74.658

>  <IP>
178.942

>  <PDE>
231.207 232.697 222.834 222.561

$$$$
scopoletin
 OpenBabel12282122003D

 22 23  0  0  0  0  0  0  0  0999 V2000
    0.0000    0.0000    0.0000 C   0  0  0  0  0  0  0  0  0  0  0  0
    1.1170    0.0000    0.0000 H   0  0  0  0  0  0  0  0  0  0  0  0
   -0.3967    1.0471    0.0000 H   0  0  0  0  0  0  0  0  0  0  0  0
   -0.3944   -0.5726   -0.8742 H   0  0  0  0  0  0  0  0  0  0  0  0
   -0.4999   -0.5405    1.2183 O   0  0  0  0  0  0  0  0  0  0  0  0
   -0.1577   -1.8537    1.4867 C   0  0  0  0  0  0  0  0  0  0  0  0
   -0.6798   -2.3540    2.7164 C   0  0  0  0  0  0  0  0  0  0  0  0
   -0.4125   -3.6681    3.1149 C   0  0  0  0  0  0  0  0  0  0  0  0
   -0.8106   -4.0620    4.0606 H   0  0  0  0  0  0  0  0  0  0  0  0
    0.3786   -4.4723    2.2745 C   0  0  0  0  0  0  0  0  0  0  0  0
    0.9016   -3.9883    1.0538 C   0  0  0  0  0  0  0  0  0  0  0  0
    0.6231   -2.6619    0.6667 C   0  0  0  0  0  0  0  0  0  0  0  0
    1.0297   -2.2853   -0.2825 H   0  0  0  0  0  0  0  0  0  0  0  0
    1.7013   -4.8715    0.2504 C   0  0  0  0  0  0  0  0  0  0  0  0
    2.1087   -4.4943   -0.7004 H   0  0  0  0  0  0  0  0  0  0  0  0
    1.9351   -6.1364    0.6748 C   0  0  0  0  0  0  0  0  0  0  0  0
    2.5372   -6.8622    0.1097 H   0  0  0  0  0  0  0  0  0  0  0  0
    1.3836   -6.6100    1.9376 C   0  0  0  0  0  0  0  0  0  0  0  0
    1.4964   -7.7147    2.4662 O   0  0  0  0  0  0  0  0  0  0  0  0
    0.6066   -5.7575    2.7220 O   0  0  0  0  0  0  0  0  0  0  0  0
   -1.4522   -1.5945    3.5537 O   0  0  0  0  0  0  0  0  0  0  0  0
   -1.5574   -0.7141    3.1589 H   0  0  0  0  0  0  0  0  0  0  0  0
  1  5  1  0  0  0  0
  2  1  1  0  0  0  0
  3  1  1  0  0  0  0
  4  1  1  0  0  0  0
  5  6  1  0  0  0  0
  6  7  1  0  0  0  0
  7  8  2  0  0  0  0
  7 21  1  0  0  0  0
  8  9  1  0  0  0  0
 10 20  1  0  0  0  0
 10  8  1  0  0  0  0
 11 10  2  0  0  0  0
 12 11  1  0  0  0  0
 12  6  2  0  0  0  0
 13 12  1  0  0  0  0
 14 16  2  0  0  0  0
 14 11  1  0  0  0  0
 15 14  1  0  0  0  0
 16 18  1  0  0  0  0
 17 16  1  0  0  0  0
 18 19  2  0  0  0  0
 18 20  1  0  0  0  0
 22 21  1  0  0  0  0
M  END
>  <is_chroman>
1

>  <nOH>
1

>  <OH_position(s)>
22

>  <BDE>
85.936

>  <maxSDc>
0.274

>  <PA>
329.930

>  <ETE>
72.706

>  <IP>
190.213

>  <PDE>
212.423

$$$$
trolox
 OpenBabel12282122003D

 36 37  0  0  1  0  0  0  0  0999 V2000
    0.0000    0.0000    0.0000 C   0  0  0  0  0  0  0  0  0  0  0  0
    1.4121    0.0000    0.0000 C   0  0  0  0  0  0  0  0  0  0  0  0
    2.1602    1.1979    0.0000 C   0  0  0  0  0  0  0  0  0  0  0  0
    3.6401    1.1423   -0.0467 C   0  0  0  0  0  0  0  0  0  0  0  0
    4.0779    2.1117   -0.3896 H   0  0  0  0  0  0  0  0  0  0  0  0
    3.9830    0.3491   -0.7591 H   0  0  0  0  0  0  0  0  0  0  0  0
    4.0508    0.9123    0.9691 H   0  0  0  0  0  0  0  0  0  0  0  0
    1.4835    2.4287    0.0497 C   0  0  0  0  0  0  0  0  0  0  0  0
    2.2280    3.7081    0.1016 C   0  0  0  0  0  0  0  0  0  0  0  0
    2.6913    3.9232   -0.8945 H   0  0  0  0  0  0  0  0  0  0  0  0
    3.0414    3.6573    0.8683 H   0  0  0  0  0  0  0  0  0  0  0  0
    1.5542    4.5614    0.3630 H   0  0  0  0  0  0  0  0  0  0  0  0
    0.0693    2.4249    0.0438 C   0  0  0  0  0  0  0  0  0  0  0  0
   -0.6744    1.2325    0.0021 C   0  0  0  0  0  0  0  0  0  0  0  0
   -0.7539   -1.2736   -0.0106 C   0  0  0  0  0  0  0  0  0  0  0  0
   -0.0871   -2.1384    0.2305 H   0  0  0  0  0  0  0  0  0  0  0  0
   -1.1996   -1.4455   -1.0232 H   0  0  0  0  0  0  0  0  0  0  0  0
   -1.5835   -1.2429    0.7397 H   0  0  0  0  0  0  0  0  0  0  0  0
    2.0127   -1.2410   -0.0338 O   0  0  0  0  0  0  0  0  0  0  0  0
    2.9244   -1.1439    0.2766 H   0  0  0  0  0  0  0  0  0  0  0  0
   -0.5108    3.6875    0.0621 O   0  0  0  0  0  0  0  0  0  0  0  0
   -1.9360    3.7608    0.2307 C   0  0  1  0  0  0  0  0  0  0  0  0
   -2.3331    5.1097   -0.3669 C   0  0  0  0  0  0  0  0  0  0  0  0
   -2.1254    5.1120   -1.4629 H   0  0  0  0  0  0  0  0  0  0  0  0
   -1.7449    5.9291    0.1107 H   0  0  0  0  0  0  0  0  0  0  0  0
   -3.4216    5.2794   -0.1894 H   0  0  0  0  0  0  0  0  0  0  0  0
   -2.6727    2.6234   -0.4645 C   0  0  0  0  0  0  0  0  0  0  0  0
   -2.5336    2.7343   -1.5718 H   0  0  0  0  0  0  0  0  0  0  0  0
   -3.7667    2.7122   -0.2335 H   0  0  0  0  0  0  0  0  0  0  0  0
   -2.1588    1.2751   -0.0125 C   0  0  0  0  0  0  0  0  0  0  0  0
   -2.5600    0.4798   -0.6974 H   0  0  0  0  0  0  0  0  0  0  0  0
   -2.5412    1.0490    1.0220 H   0  0  0  0  0  0  0  0  0  0  0  0
   -2.2586    3.7842    1.7222 C   0  0  0  0  0  0  0  0  0  0  0  0
   -3.3727    3.6268    2.2211 O   0  0  0  0  0  0  0  0  0  0  0  0
   -1.2701    4.0380    2.6215 O   0  0  0  0  0  0  0  0  0  0  0  0
   -0.4189    4.1277    2.1629 H   0  0  0  0  0  0  0  0  0  0  0  0
  1 14  1  0  0  0  0
  2  1  2  0  0  0  0
  2  3  1  0  0  0  0
  3  8  2  0  0  0  0
  4  3  1  0  0  0  0
  4  7  1  0  0  0  0
  5  4  1  0  0  0  0
  6  4  1  0  0  0  0
  8  9  1  0  0  0  0
  9 12  1  0  0  0  0
  9 11  1  0  0  0  0
 10  9  1  0  0  0  0
 13  8  1  0  0  0  0
 13 21  1  0  0  0  0
 14 13  2  0  0  0  0
 15  1  1  0  0  0  0
 15 16  1  0  0  0  0
 15 18  1  0  0  0  0
 17 15  1  0  0  0  0
 19  2  1  0  0  0  0
 19 20  1  0  0  0  0
 21 22  1  0  0  0  0
 22 33  1  1  0  0  0
 23 26  1  0  0  0  0
 23 25  1  0  0  0  0
 23 22  1  0  0  0  0
 24 23  1  0  0  0  0
 27 29  1  0  0  0  0
 27 30  1  0  0  0  0
 27 22  1  0  0  0  0
 28 27  1  0  0  0  0
 30 14  1  0  0  0  0
 30 32  1  0  0  0  0
 31 30  1  0  0  0  0
 33 34  2  0  0  0  0
 33 35  1  0  0  0  0
 36 35  1  0  0  0  0
M  END
>  <is_chroman>
1

>  <nOH>
1

>  <OH_position(s)>
20

>  <BDE>
79.897

>  <maxSDc>
0.289

>  <PA>
339.787

>  <ETE>
56.810

>  <IP>
178.795

>  <PDE>
217.802

$$$$
vitexin
 OpenBabel12282122003D

 51 54  0  0  1  0  0  0  0  0999 V2000
    0.0000    0.0000    0.0000 C   0  0  0  0  0  0  0  0  0  0  0  0
    1.1011    0.0000    0.0000 H   0  0  0  0  0  0  0  0  0  0  0  0
   -0.6902    1.2092    0.0000 C   0  0  0  0  0  0  0  0  0  0  0  0
   -0.1407    2.1610   -0.0050 H   0  0  0  0  0  0  0  0  0  0  0  0
   -2.0950    1.2014    0.0079 C   0  0  0  0  0  0  0  0  0  0  0  0
   -2.8111   -0.0114    0.0171 C   0  0  0  0  0  0  0  0  0  0  0  0
   -3.9100    0.0079    0.0212 H   0  0  0  0  0  0  0  0  0  0  0  0
   -2.1101   -1.2111    0.0182 C   0  0  0  0  0  0  0  0  0  0  0  0
   -2.6536   -2.1729    0.0219 H   0  0  0  0  0  0  0  0  0  0  0  0
   -0.7026   -1.2151    0.0063 C   0  0  0  0  0  0  0  0  0  0  0  0
    0.0228   -2.4814   -0.0157 C   0  0  0  0  0  0  0  0  0  0  0  0
    1.2348   -2.6983   -0.5785 C   0  0  0  0  0  0  0  0  0  0  0  0
    1.7921   -1.8868   -1.0685 H   0  0  0  0  0  0  0  0  0  0  0  0
    1.8489   -4.0224   -0.5888 C   0  0  0  0  0  0  0  0  0  0  0  0
    2.9886   -4.2096   -1.0551 O   0  0  0  0  0  0  0  0  0  0  0  0
    1.0230   -5.0926   -0.0302 C   0  0  0  0  0  0  0  0  0  0  0  0
   -0.2239   -4.7777    0.5447 C   0  0  0  0  0  0  0  0  0  0  0  0
   -0.7018   -3.4811    0.6177 O   0  0  0  0  0  0  0  0  0  0  0  0
   -1.0853   -5.7460    1.0976 C   0  0  0  0  0  0  0  0  0  0  0  0
   -0.6639   -7.0895    1.0404 C   0  0  0  0  0  0  0  0  0  0  0  0
    0.5717   -7.4485    0.4804 C   0  0  0  0  0  0  0  0  0  0  0  0
    0.8796   -8.5034    0.4541 H   0  0  0  0  0  0  0  0  0  0  0  0
    1.4097   -6.4567   -0.0444 C   0  0  0  0  0  0  0  0  0  0  0  0
    2.5860   -6.9163   -0.5541 O   0  0  0  0  0  0  0  0  0  0  0  0
    3.1211   -6.1789   -0.8975 H   0  0  0  0  0  0  0  0  0  0  0  0
   -1.4063   -8.1417    1.5005 O   0  0  0  0  0  0  0  0  0  0  0  0
   -2.2210   -7.8122    1.9115 H   0  0  0  0  0  0  0  0  0  0  0  0
   -2.8430    2.3525    0.0087 O   0  0  0  0  0  0  0  0  0  0  0  0
   -2.2354    3.1069   -0.0046 H   0  0  0  0  0  0  0  0  0  0  0  0
   -2.3825   -5.3144    1.7065 C   0  0  1  0  0  0  0  0  0  0  0  0
   -2.3634   -4.2115    1.9421 H   0  0  0  0  0  0  0  0  0  0  0  0
   -3.5854   -5.6014    0.7832 C   0  0  1  0  0  0  0  0  0  0  0  0
   -3.5675   -6.6715    0.4366 H   0  0  0  0  0  0  0  0  0  0  0  0
   -4.9058   -5.3142    1.5191 C   0  0  2  0  0  0  0  0  0  0  0  0
   -5.0220   -4.2049    1.6776 H   0  0  0  0  0  0  0  0  0  0  0  0
   -4.9502   -6.0308    2.8773 C   0  0  1  0  0  0  0  0  0  0  0  0
   -5.0268   -7.1433    2.7217 H   0  0  0  0  0  0  0  0  0  0  0  0
   -3.6852   -5.6969    3.6797 C   0  0  2  0  0  0  0  0  0  0  0  0
   -3.6704   -4.5989    3.9252 H   0  0  0  0  0  0  0  0  0  0  0  0
   -2.5218   -6.0509    2.9313 O   0  0  0  0  0  0  0  0  0  0  0  0
   -3.5800   -6.5225    4.9688 C   0  0  0  0  0  0  0  0  0  0  0  0
   -2.5308   -6.4705    5.3628 H   0  0  0  0  0  0  0  0  0  0  0  0
   -3.8534   -7.5934    4.7745 H   0  0  0  0  0  0  0  0  0  0  0  0
   -4.4959   -5.9519    5.8896 O   0  0  0  0  0  0  0  0  0  0  0  0
   -4.3137   -6.3526    6.7475 H   0  0  0  0  0  0  0  0  0  0  0  0
   -6.1272   -5.5627    3.5122 O   0  0  0  0  0  0  0  0  0  0  0  0
   -6.0791   -5.8137    4.4451 H   0  0  0  0  0  0  0  0  0  0  0  0
   -5.9392   -5.7800    0.6680 O   0  0  0  0  0  0  0  0  0  0  0  0
   -6.7685   -5.6608    1.1505 H   0  0  0  0  0  0  0  0  0  0  0  0
   -3.4741   -4.7255   -0.3259 O   0  0  0  0  0  0  0  0  0  0  0  0
   -4.2322   -4.9176   -0.8953 H   0  0  0  0  0  0  0  0  0  0  0  0
  1  3  2  0  0  0  0
  1 10  1  0  0  0  0
  2  1  1  0  0  0  0
  3  5  1  0  0  0  0
  4  3  1  0  0  0  0
  5 28  1  0  0  0  0
  5  6  2  0  0  0  0
  6  8  1  0  0  0  0
  6  7  1  0  0  0  0
  8  9  1  0  0  0  0
 10  8  2  0  0  0  0
 11 10  1  0  0  0  0
 11 18  1  0  0  0  0
 12 11  2  0  0  0  0
 13 12  1  0  0  0  0
 14 12  1  0  0  0  0
 14 16  1  0  0  0  0
 15 14  2  0  0  0  0
 16 17  1  0  0  0  0
 17 18  1  0  0  0  0
 17 19  2  0  0  0  0
 19 30  1  0  0  0  0
 20 19  1  0  0  0  0
 20 26  1  0  0  0  0
 21 20  2  0  0  0  0
 22 21  1  0  0  0  0
 23 16  2  0  0  0  0
 23 21  1  0  0  0  0
 24 23  1  0  0  0  0
 25 24  1  0  0  0  0
 26 27  1  0  0  0  0
 29 28  1  0  0  0  0
 30 31  1  1  0  0  0
 30 40  1  0  0  0  0
 32 33  1  6  0  0  0
 32 34  1  0  0  0  0
 32 30  1  0  0  0  0
 34 35  1  1  0  0  0
 34 36  1  0  0  0  0
 36 37  1  6  0  0  0
 36 46  1  0  0  0  0
 36 38  1  0  0  0  0
 38 39  1  1  0  0  0
 38 41  1  0  0  0  0
 40 38  1  0  0  0  0
 41 42  1  0  0  0  0
 41 44  1  0  0  0  0
 43 41  1  0  0  0  0
 44 45  1  0  0  0  0
 46 47  1  0  0  0  0
 48 49  1  0  0  0  0
 48 34  1  0  0  0  0
 50 32  1  0  0  0  0
 51 50  1  0  0  0  0
M  END
>  <is_chroman>
1

>  <nOH>
3

>  <OH_position(s)>
25 27 29

>  <BDE>
95.849 94.418 87.143

>  <maxSDc>
0.335 0.281 0.323

>  <PA>
337.646 329.819 325.028

>  <ETE>
74.903 81.299 78.814

>  <IP>
194.138

>  <PDE>
218.411 216.980 209.705

$$$$
